# Supplementary material for: Comprehensive Analysis of Liver Transcriptome and Metabolome Response to Oncogenic Marek’s Disease Virus Infection in Wenchang Chickens
Source: Biology (Basel). 2025 Jul 25;14(8):938. doi: 10.3390/biology14080938 (PMC12383417; doi:10.3390/biology14080938)
Supplement: Supplementary file 1 [file biology-14-00938-s001.zip]

Archive with 9 entries (9 files):
- Figure S1 GO enrichment of up-DEGs and down-DEGs.pptx
- Figure S2 KEGG pathway enrichment of up-DEGs and down-DEGs.pptx
- Table S1 Primers_qPCR.xlsx
- Table S11-12 DEGs_DEMs.xlsx
- Table S13-15 DEGs_special .xlsx
- Table S2 DEGs.xlsx
- Table S3-5 GO_enrichment.xlsx
- Table S6-8 KEGG_enrichment.xlsx
- Table S9-10 DEMs_KEGG.xlsx
