# Supplementary material for: Comprehensive Analysis of Liver Transcriptome and Metabolome Response to Oncogenic Marek’s Disease Virus Infection in Wenchang Chickens
Source: Biology (Basel). 2025 Jul 25;14(8):938. doi: 10.3390/biology14080938 (PMC12383417; doi:10.3390/biology14080938)
Supplement: Supplementary file 1 [file biology-14-00938-s001.zip › Table S1 Primers_qPCR.xlsx]

## Sheet: Table S1
Table S1 Primers for qPCR
Gene	Primer (5'→3')	Accession ID	Length (bp)
HKDC1	CTGTCCGATGATGTCTTGC	XM_040675329.2	229
	GTTGGCTGCTCTGTTTCC
WNT11	AGAGGCTACAACCCCTACAT	NM_204784.1	134
	CAGACGAGGTGCTTTCATT
ANGPTL4	AGTGTCCCCAGCCCTCTT	XM_040692473.2	109
	CCATCGGGTTGGAGTCAG
IGF-I	ATAGTGGATGAGTGCTGCTTC	NM_001004384.3	79
	ATTTAGGTGGCTTTATTGGAG
FASN	GTTCGTGTTACCGCCTCA	NM_205155.4	191
	TTTCAGTGTCACATTCTTTGC
IL1RL1	GAAGATGGGGAGTTACGAGA	NM_001024591.2	169
	TGAGTCTGAGGACCTGAGTGT
FGF20	CACAGGGGATTTGAAGAAGC	XM_040670124.2	116
	TCAGCAAGTTTGAAGGAGG
NTRK2	ACCAAGTGACTATTTTGCCATC	NM_205231.2	149
	CCAGTCATCACTCGGAACCT
ATP6V0D2	GGCACATTACACCAGCGA	XM_040665707.1	178
	CCAGGTCATTTTCAGACAAGC
MMP9	CTGCCCAGACAGAGGTTACA	NM_204667.2	183
	CCAGAGCCACGACCATAGAG
GAPDH	GAACATCATCCCAGCGTCCA	NM_204305.2	132
	CGGCAGGTCAGGTCAACAAC
