# Supplementary material for: Comprehensive Analysis of Liver Transcriptome and Metabolome Response to Oncogenic Marek’s Disease Virus Infection in Wenchang Chickens
Source: Biology (Basel). 2025 Jul 25;14(8):938. doi: 10.3390/biology14080938 (PMC12383417; doi:10.3390/biology14080938)
Supplement: Supplementary file 1 [file biology-14-00938-s001.zip › Table S11-12 DEGs_DEMs.xlsx]

## Sheet: Table S11
Table S11 Top 50 DEMs and DEGs correlation
Compound	Gene	correlation	P.value
L-Rhamnulose 1-phosphate	ADH1C	0.982131	1.77059e-36
1-(4-Hydroxyphenyl)-1-decene-3,5-dione	ADH1C	0.986725	1.48906e-39
Glucoiberverin	ADH1C	0.836854	3.73567e-14
Palmitaldehyde	ADH1C	0.802352	2.46351e-12
9-methylthiononanaldoxime	ADH1C	-0.742334	6.82606e-10
Palmatine	ADH1C	-0.770558	5.98828e-11
3,6-Dihydroxypyridine-2,5-dione	ADH1C	-0.765335	9.63511e-11
1-Nitronaphthalene-7,8-oxide	ADH1C	-0.764926	9.99558e-11
Cyanurodiamide	ADH1C	-0.845339	1.147e-14
L-Thyronine	ADH1C	-0.694834	2.16889e-08
Serotonin	ADH1C	0.857714	1.79477e-15
8-hydroxy-alpha-humulene	ADH1C	0.787659	1.15138e-11
Calcitroic acid	ADH1C	-0.900109	6.0549e-19
5-Hydroxybenzimidazole	ADH1C	0.977956	2.60956e-34
Myristoleic acid	ADH1C	0.977983	2.53354e-34
Alanylasparagine	ADH1C	-0.787584	1.16004e-11
Hexanoylcarnitine	ADH1C	-0.691936	2.62163e-08
4-(Glutamylamino) butanoate	ADH1C	0.863401	7.21139e-16
L-histidinol-phosphate	ADH1C	-0.747196	4.59193e-10
Cinoxacin	ADH1C	-0.729154	1.91529e-09
xi-2-Methyl-1,3-oxathiane	ADH1C	-0.869611	2.53952e-16
2-Propylglutaric acid	ADH1C	0.851758	4.47584e-15
1-Deoxy-11beta-hydroxypentalenate	ADH1C	0.969312	6.64791e-31
Ursolic acid	ADH1C	-0.762888	1.19906e-10
2,3-Dihydrothienamycin	ADH1C	0.990626	3.66841e-43
CAR 3_0	ADH1C	-0.699184	1.62472e-08
Rhizocticin A	ADH1C	0.939407	5.85069e-24
L-Acetylcarnitine	ADH1C	-0.783577	1.72961e-11
Emodin	ADH1C	0.843108	1.57518e-14
Butyrylcarnitine	ADH1C	-0.656027	2.32006e-07
1-Deoxy-11-oxopentalenate	ADH1C	-0.781482	2.12422e-11
HDMBOA-Glc	ADH1C	-0.734572	1.26247e-09
Legumelin	ADH1C	-0.731461	1.60583e-09
4-Trimethylammoniobutanoic acid	ADH1C	-0.72344	2.9411e-09
12-Hydroxydodecanoic acid	ADH1C	0.942165	1.97337e-24
ACMC-20lajd	ADH1C	0.984163	9.99079e-38
5-Methoxyindoleacetate	ADH1C	0.956573	2.39727e-27
Maritinamine	ADH1C	0.951941	2.59088e-26
Nalpha-Methylhistidine	ADH1C	-0.854743	2.8457e-15
3b-Allotetrahydrocortisol	ADH1C	-0.719859	3.82767e-09
Zerumbone	ADH1C	-0.801566	2.68418e-12
CAR 5_0	ADH1C	-0.668473	1.12697e-07
Acrylyl-CoA	ADH1C	0.666972	1.23168e-07
Deoxyamidinoproclavaminate	ADH1C	-0.744996	5.50033e-10
Sulfite	ADH1C	-0.735462	1.17779e-09
p-Hydroxymandelic acid	ADH1C	-0.741992	7.01668e-10
[1,1'-Biphenyl]-2-carboxamide	ADH1C	0.938457	8.40715e-24
Anserine	ADH1C	-0.74288	6.53181e-10
Phytosphingosine	ADH1C	-0.77369	4.47524e-11
CAI-1	ADH1C	0.905368	1.75686e-19
L-Rhamnulose 1-phosphate	ADH6	0.96333	4.46612e-29
1-(4-Hydroxyphenyl)-1-decene-3,5-dione	ADH6	0.969236	7.0495e-31
Glucoiberverin	ADH6	0.790489	8.63694e-12
Palmitaldehyde	ADH6	0.711065	7.1882e-09
9-methylthiononanaldoxime	ADH6	-0.718903	4.10366e-09
Palmatine	ADH6	-0.729714	1.83542e-09
3,6-Dihydroxypyridine-2,5-dione	ADH6	-0.724503	2.71784e-09
1-Nitronaphthalene-7,8-oxide	ADH6	-0.742405	6.78707e-10
Cyanurodiamide	ADH6	-0.832825	6.39344e-14
L-Thyronine	ADH6	-0.616785	1.84505e-06
Serotonin	ADH6	0.908076	9.02936e-20
8-hydroxy-alpha-humulene	ADH6	0.776652	3.38311e-11
Calcitroic acid	ADH6	-0.852893	3.77189e-15
5-Hydroxybenzimidazole	ADH6	0.934432	3.67428e-23
Myristoleic acid	ADH6	0.968652	1.1002e-30
Alanylasparagine	ADH6	-0.696495	1.94352e-08
Hexanoylcarnitine	ADH6	-0.63667	6.69113e-07
4-(Glutamylamino) butanoate	ADH6	0.810418	9.99409e-13
L-histidinol-phosphate	ADH6	-0.711938	6.75927e-09
Cinoxacin	ADH6	-0.727504	2.17018e-09
xi-2-Methyl-1,3-oxathiane	ADH6	-0.805866	1.67156e-12
2-Propylglutaric acid	ADH6	0.88378	1.8959e-17
1-Deoxy-11beta-hydroxypentalenate	ADH6	0.935446	2.55686e-23
Ursolic acid	ADH6	-0.691071	2.77321e-08
2,3-Dihydrothienamycin	ADH6	0.950617	4.8984e-26
CAR 3_0	ADH6	-0.598492	4.41868e-06
Rhizocticin A	ADH6	0.898524	8.67265e-19
L-Acetylcarnitine	ADH6	-0.736429	1.09193e-09
Emodin	ADH6	0.798488	3.74115e-12
Butyrylcarnitine	ADH6	-0.615314	1.98341e-06
1-Deoxy-11-oxopentalenate	ADH6	-0.734487	1.2709e-09
HDMBOA-Glc	ADH6	-0.667324	1.20636e-07
Legumelin	ADH6	-0.672527	8.84174e-08
4-Trimethylammoniobutanoic acid	ADH6	-0.655116	2.44275e-07
12-Hydroxydodecanoic acid	ADH6	0.973279	2.50736e-32
ACMC-20lajd	ADH6	0.967804	2.06833e-30
5-Methoxyindoleacetate	ADH6	0.944086	8.96683e-25
Maritinamine	ADH6	0.975985	1.99371e-33
Nalpha-Methylhistidine	ADH6	-0.78226	1.96864e-11
3b-Allotetrahydrocortisol	ADH6	-0.660567	1.78973e-07
Zerumbone	ADH6	-0.714112	5.79332e-09
CAR 5_0	ADH6	-0.588367	7.00393e-06
Acrylyl-CoA	ADH6	0.517318	0.000119608
Deoxyamidinoproclavaminate	ADH6	-0.640849	5.35669e-07
Sulfite	ADH6	-0.630142	9.40854e-07
p-Hydroxymandelic acid	ADH6	-0.696583	1.93228e-08
[1,1'-Biphenyl]-2-carboxamide	ADH6	0.940515	3.80529e-24
Anserine	ADH6	-0.636782	6.65142e-07
Phytosphingosine	ADH6	-0.789485	9.5692e-12
CAI-1	ADH6	0.900106	6.05833e-19
L-Rhamnulose 1-phosphate	AGMO	0.93377	4.64012e-23
1-(4-Hydroxyphenyl)-1-decene-3,5-dione	AGMO	0.921972	2.07407e-21
Glucoiberverin	AGMO	0.788995	1.00574e-11
Palmitaldehyde	AGMO	0.793497	6.33273e-12
9-methylthiononanaldoxime	AGMO	-0.754218	2.54917e-10
Palmatine	AGMO	-0.795641	5.05981e-12
3,6-Dihydroxypyridine-2,5-dione	AGMO	-0.84495	1.21266e-14
1-Nitronaphthalene-7,8-oxide	AGMO	-0.765379	9.59694e-11
Cyanurodiamide	AGMO	-0.829102	1.03742e-13
L-Thyronine	AGMO	-0.685338	4.00487e-08
Serotonin	AGMO	0.829171	1.02836e-13
8-hydroxy-alpha-humulene	AGMO	0.789699	9.3624e-12
Calcitroic acid	AGMO	-0.910913	4.39677e-20
5-Hydroxybenzimidazole	AGMO	0.906923	1.20182e-19
Myristoleic acid	AGMO	0.936341	1.84787e-23
Alanylasparagine	AGMO	-0.864412	6.10601e-16
Hexanoylcarnitine	AGMO	-0.695465	2.08045e-08
4-(Glutamylamino) butanoate	AGMO	0.787078	1.22064e-11
L-histidinol-phosphate	AGMO	-0.733371	1.38587e-09
Cinoxacin	AGMO	-0.733746	1.34623e-09
xi-2-Methyl-1,3-oxathiane	AGMO	-0.87927	4.48482e-17
2-Propylglutaric acid	AGMO	0.815645	5.44211e-13
1-Deoxy-11beta-hydroxypentalenate	AGMO	0.910965	4.3383e-20
Ursolic acid	AGMO	-0.753938	2.6108e-10
2,3-Dihydrothienamycin	AGMO	0.939701	5.22336e-24
CAR 3_0	AGMO	-0.744835	5.57292e-10
Rhizocticin A	AGMO	0.861711	9.49537e-16
L-Acetylcarnitine	AGMO	-0.785788	1.38895e-11
Emodin	AGMO	0.809262	1.14037e-12
Butyrylcarnitine	AGMO	-0.674509	7.84231e-08
1-Deoxy-11-oxopentalenate	AGMO	-0.783552	1.73384e-11
HDMBOA-Glc	AGMO	-0.751823	3.12277e-10
Legumelin	AGMO	-0.724865	2.64543e-09
4-Trimethylammoniobutanoic acid	AGMO	-0.781537	2.1129e-11
12-Hydroxydodecanoic acid	AGMO	0.863229	7.41785e-16
ACMC-20lajd	AGMO	0.943671	1.06578e-24
5-Methoxyindoleacetate	AGMO	0.930724	1.31901e-22
Maritinamine	AGMO	0.94405	9.10194e-25
Nalpha-Methylhistidine	AGMO	-0.826927	1.36916e-13
3b-Allotetrahydrocortisol	AGMO	-0.771584	5.44598e-11
Zerumbone	AGMO	-0.847913	7.90534e-15
CAR 5_0	AGMO	-0.693496	2.36785e-08
Acrylyl-CoA	AGMO	0.580227	1.00308e-05
Deoxyamidinoproclavaminate	AGMO	-0.787838	1.13069e-11
Sulfite	AGMO	-0.7764	3.46529e-11
p-Hydroxymandelic acid	AGMO	-0.760672	1.45833e-10
[1,1'-Biphenyl]-2-carboxamide	AGMO	0.892539	3.20124e-18
Anserine	AGMO	-0.780116	2.42595e-11
Phytosphingosine	AGMO	-0.764592	1.02998e-10
CAI-1	AGMO	0.807083	1.45879e-12
L-Rhamnulose 1-phosphate	AHSG	0.972066	7.18008e-32
1-(4-Hydroxyphenyl)-1-decene-3,5-dione	AHSG	0.957572	1.3868e-27
Glucoiberverin	AHSG	0.852683	3.89379e-15
Palmitaldehyde	AHSG	0.88774	8.63853e-18
9-methylthiononanaldoxime	AHSG	-0.764815	1.00959e-10
Palmatine	AHSG	-0.770455	6.04501e-11
3,6-Dihydroxypyridine-2,5-dione	AHSG	-0.748407	4.15464e-10
1-Nitronaphthalene-7,8-oxide	AHSG	-0.79146	7.8178e-12
Cyanurodiamide	AHSG	-0.86673	4.14826e-16
L-Thyronine	AHSG	-0.674718	7.74324e-08
Serotonin	AHSG	0.855975	2.35338e-15
8-hydroxy-alpha-humulene	AHSG	0.804333	1.98166e-12
Calcitroic acid	AHSG	-0.886044	1.214e-17
5-Hydroxybenzimidazole	AHSG	0.961679	1.26142e-28
Myristoleic acid	AHSG	0.974218	1.07389e-32
Alanylasparagine	AHSG	-0.750026	3.63068e-10
Hexanoylcarnitine	AHSG	-0.691837	2.63861e-08
4-(Glutamylamino) butanoate	AHSG	0.800718	2.94298e-12
L-histidinol-phosphate	AHSG	-0.767622	7.83578e-11
Cinoxacin	AHSG	-0.772191	5.14722e-11
xi-2-Methyl-1,3-oxathiane	AHSG	-0.859806	1.28943e-15
2-Propylglutaric acid	AHSG	0.837489	3.42776e-14
1-Deoxy-11beta-hydroxypentalenate	AHSG	0.988357	6.51239e-41
Ursolic acid	AHSG	-0.75184	3.11826e-10
2,3-Dihydrothienamycin	AHSG	0.967214	3.17614e-30
CAR 3_0	AHSG	-0.657038	2.19064e-07
Rhizocticin A	AHSG	0.953819	1.01627e-26
L-Acetylcarnitine	AHSG	-0.794236	5.86311e-12
Emodin	AHSG	0.910651	4.70374e-20
Butyrylcarnitine	AHSG	-0.674622	7.78829e-08
1-Deoxy-11-oxopentalenate	AHSG	-0.792789	6.81581e-12
HDMBOA-Glc	AHSG	-0.722798	3.08429e-09
Legumelin	AHSG	-0.742999	6.46914e-10
4-Trimethylammoniobutanoic acid	AHSG	-0.706192	1.00919e-08
12-Hydroxydodecanoic acid	AHSG	0.885959	1.23466e-17
ACMC-20lajd	AHSG	0.946905	2.67458e-25
5-Methoxyindoleacetate	AHSG	0.937505	1.20228e-23
Maritinamine	AHSG	0.936222	1.92951e-23
Nalpha-Methylhistidine	AHSG	-0.837278	3.5273e-14
3b-Allotetrahydrocortisol	AHSG	-0.717157	4.6572e-09
Zerumbone	AHSG	-0.793789	6.14286e-12
CAR 5_0	AHSG	-0.650729	3.1234e-07
Acrylyl-CoA	AHSG	0.681282	5.16805e-08
Deoxyamidinoproclavaminate	AHSG	-0.6888	3.21093e-08
Sulfite	AHSG	-0.676508	6.94171e-08
p-Hydroxymandelic acid	AHSG	-0.734362	1.28329e-09
[1,1'-Biphenyl]-2-carboxamide	AHSG	0.923176	1.44783e-21
Anserine	AHSG	-0.685478	3.96933e-08
Phytosphingosine	AHSG	-0.816193	5.10031e-13
CAI-1	AHSG	0.874013	1.17291e-16
L-Rhamnulose 1-phosphate	ANGPTL3	0.925992	6.1019e-22
1-(4-Hydroxyphenyl)-1-decene-3,5-dione	ANGPTL3	0.891457	4.02033e-18
Glucoiberverin	ANGPTL3	0.854317	3.03742e-15
Palmitaldehyde	ANGPTL3	0.860401	1.17251e-15
9-methylthiononanaldoxime	ANGPTL3	-0.841082	2.09228e-14
Palmatine	ANGPTL3	-0.840945	2.13249e-14
3,6-Dihydroxypyridine-2,5-dione	ANGPTL3	-0.792402	7.09442e-12
1-Nitronaphthalene-7,8-oxide	ANGPTL3	-0.846633	9.52159e-15
Cyanurodiamide	ANGPTL3	-0.956156	3.00025e-27
L-Thyronine	ANGPTL3	-0.716475	4.89181e-09
Serotonin	ANGPTL3	0.913791	2.06674e-20
8-hydroxy-alpha-humulene	ANGPTL3	0.931339	1.07228e-22
Calcitroic acid	ANGPTL3	-0.925431	7.26668e-22
5-Hydroxybenzimidazole	ANGPTL3	0.887387	9.27724e-18
Myristoleic acid	ANGPTL3	0.934767	3.26155e-23
Alanylasparagine	ANGPTL3	-0.802843	2.33487e-12
Hexanoylcarnitine	ANGPTL3	-0.734035	1.31633e-09
4-(Glutamylamino) butanoate	ANGPTL3	0.826922	1.37005e-13
L-histidinol-phosphate	ANGPTL3	-0.830981	8.13805e-14
Cinoxacin	ANGPTL3	-0.845459	1.12757e-14
xi-2-Methyl-1,3-oxathiane	ANGPTL3	-0.884379	1.68645e-17
2-Propylglutaric acid	ANGPTL3	0.854032	3.17238e-15
1-Deoxy-11beta-hydroxypentalenate	ANGPTL3	0.899432	7.06389e-19
Ursolic acid	ANGPTL3	-0.796336	4.70266e-12
2,3-Dihydrothienamycin	ANGPTL3	0.905759	1.5978e-19
CAR 3_0	ANGPTL3	-0.685947	3.85307e-08
Rhizocticin A	ANGPTL3	0.787296	1.19424e-11
L-Acetylcarnitine	ANGPTL3	-0.841452	1.98717e-14
Emodin	ANGPTL3	0.760751	1.44831e-10
Butyrylcarnitine	ANGPTL3	-0.718819	4.12882e-09
1-Deoxy-11-oxopentalenate	ANGPTL3	-0.840374	2.30814e-14
HDMBOA-Glc	ANGPTL3	-0.758852	1.71008e-10
Legumelin	ANGPTL3	-0.800589	2.98422e-12
4-Trimethylammoniobutanoic acid	ANGPTL3	-0.756558	2.08614e-10
12-Hydroxydodecanoic acid	ANGPTL3	0.765916	9.14436e-11
ACMC-20lajd	ANGPTL3	0.862426	8.45598e-16
5-Methoxyindoleacetate	ANGPTL3	0.915927	1.15979e-20
Maritinamine	ANGPTL3	0.916582	9.68488e-21
Nalpha-Methylhistidine	ANGPTL3	-0.849764	6.02373e-15
3b-Allotetrahydrocortisol	ANGPTL3	-0.749962	3.65034e-10
Zerumbone	ANGPTL3	-0.824263	1.9133e-13
CAR 5_0	ANGPTL3	-0.680899	5.29312e-08
Acrylyl-CoA	ANGPTL3	0.627391	1.08365e-06
Deoxyamidinoproclavaminate	ANGPTL3	-0.728371	2.03257e-09
Sulfite	ANGPTL3	-0.713525	6.04048e-09
p-Hydroxymandelic acid	ANGPTL3	-0.779675	2.5317e-11
[1,1'-Biphenyl]-2-carboxamide	ANGPTL3	0.88233	2.50988e-17
Anserine	ANGPTL3	-0.723147	3.00563e-09
Phytosphingosine	ANGPTL3	-0.864806	5.72068e-16
CAI-1	ANGPTL3	0.666731	1.24936e-07
L-Rhamnulose 1-phosphate	ANGPTL4	0.749605	3.76078e-10
1-(4-Hydroxyphenyl)-1-decene-3,5-dione	ANGPTL4	0.662309	1.61826e-07
Glucoiberverin	ANGPTL4	0.601137	3.90759e-06
Palmitaldehyde	ANGPTL4	0.896938	1.23561e-18
9-methylthiononanaldoxime	ANGPTL4	-0.637576	6.37793e-07
Palmatine	ANGPTL4	-0.614219	2.09254e-06
3,6-Dihydroxypyridine-2,5-dione	ANGPTL4	-0.579471	1.03661e-05
1-Nitronaphthalene-7,8-oxide	ANGPTL4	-0.642388	4.93122e-07
Cyanurodiamide	ANGPTL4	-0.715033	5.42467e-09
L-Thyronine	ANGPTL4	-0.583906	8.53789e-06
Serotonin	ANGPTL4	0.607459	2.89962e-06
8-hydroxy-alpha-humulene	ANGPTL4	0.668058	1.15506e-07
Calcitroic acid	ANGPTL4	-0.710901	7.2718e-09
5-Hydroxybenzimidazole	ANGPTL4	0.679172	5.89201e-08
Myristoleic acid	ANGPTL4	0.764044	1.0817e-10
Alanylasparagine	ANGPTL4	-0.621022	1.49526e-06
Hexanoylcarnitine	ANGPTL4	-0.568614	1.64729e-05
4-(Glutamylamino) butanoate	ANGPTL4	0.473046	0.000521954
L-histidinol-phosphate	ANGPTL4	-0.638615	6.03548e-07
Cinoxacin	ANGPTL4	-0.625689	1.18183e-06
xi-2-Methyl-1,3-oxathiane	ANGPTL4	-0.696661	1.92224e-08
2-Propylglutaric acid	ANGPTL4	0.525062	9.04804e-05
1-Deoxy-11beta-hydroxypentalenate	ANGPTL4	0.752022	3.07082e-10
Ursolic acid	ANGPTL4	-0.611216	2.42107e-06
2,3-Dihydrothienamycin	ANGPTL4	0.701934	1.35003e-08
CAR 3_0	ANGPTL4	-0.551134	3.35818e-05
Rhizocticin A	ANGPTL4	0.674466	7.86269e-08
L-Acetylcarnitine	ANGPTL4	-0.638098	6.20348e-07
Emodin	ANGPTL4	0.760903	1.4291e-10
Butyrylcarnitine	ANGPTL4	-0.556947	2.66168e-05
1-Deoxy-11-oxopentalenate	ANGPTL4	-0.637488	6.40758e-07
HDMBOA-Glc	ANGPTL4	-0.575326	1.23952e-05
Legumelin	ANGPTL4	-0.605399	3.1979e-06
4-Trimethylammoniobutanoic acid	ANGPTL4	-0.556952	2.66115e-05
12-Hydroxydodecanoic acid	ANGPTL4	0.506638	0.000173856
ACMC-20lajd	ANGPTL4	0.651759	2.9493e-07
5-Methoxyindoleacetate	ANGPTL4	0.762442	1.24741e-10
Maritinamine	ANGPTL4	0.688067	3.36561e-08
Nalpha-Methylhistidine	ANGPTL4	-0.72269	3.10908e-09
3b-Allotetrahydrocortisol	ANGPTL4	-0.591931	5.96636e-06
Zerumbone	ANGPTL4	-0.670881	9.76169e-08
CAR 5_0	ANGPTL4	-0.552678	3.15839e-05
Acrylyl-CoA	ANGPTL4	0.518725	0.00011375
Deoxyamidinoproclavaminate	ANGPTL4	-0.575643	1.22282e-05
Sulfite	ANGPTL4	-0.563786	2.01356e-05
p-Hydroxymandelic acid	ANGPTL4	-0.56036	2.31746e-05
[1,1'-Biphenyl]-2-carboxamide	ANGPTL4	0.740834	7.70054e-10
Anserine	ANGPTL4	-0.57269	1.38703e-05
Phytosphingosine	ANGPTL4	-0.626089	1.15806e-06
CAI-1	ANGPTL4	0.46337	0.000701963
L-Rhamnulose 1-phosphate	ANKH	0.887802	8.53118e-18
1-(4-Hydroxyphenyl)-1-decene-3,5-dione	ANKH	0.824212	1.92563e-13
Glucoiberverin	ANKH	0.701482	1.39192e-08
Palmitaldehyde	ANKH	0.873224	1.34997e-16
9-methylthiononanaldoxime	ANKH	-0.743337	6.29433e-10
Palmatine	ANKH	-0.740167	8.122e-10
3,6-Dihydroxypyridine-2,5-dione	ANKH	-0.708184	8.79224e-09
1-Nitronaphthalene-7,8-oxide	ANKH	-0.763322	1.15361e-10
Cyanurodiamide	ANKH	-0.832162	6.97577e-14
L-Thyronine	ANKH	-0.640553	5.44239e-07
Serotonin	ANKH	0.780729	2.28585e-11
8-hydroxy-alpha-humulene	ANKH	0.786061	1.35163e-11
Calcitroic acid	ANKH	-0.842347	1.75328e-14
5-Hydroxybenzimidazole	ANKH	0.819241	3.54213e-13
Myristoleic acid	ANKH	0.902966	3.11835e-19
Alanylasparagine	ANKH	-0.726664	2.31199e-09
Hexanoylcarnitine	ANKH	-0.649108	3.4171e-07
4-(Glutamylamino) butanoate	ANKH	0.655053	2.45139e-07
L-histidinol-phosphate	ANKH	-0.745882	5.11562e-10
Cinoxacin	ANKH	-0.747082	4.6355e-10
xi-2-Methyl-1,3-oxathiane	ANKH	-0.809348	1.12929e-12
2-Propylglutaric acid	ANKH	0.691575	2.68395e-08
1-Deoxy-11beta-hydroxypentalenate	ANKH	0.854553	2.9295e-15
Ursolic acid	ANKH	-0.699521	1.5885e-08
2,3-Dihydrothienamycin	ANKH	0.844688	1.25886e-14
CAR 3_0	ANKH	-0.623633	1.31153e-06
Rhizocticin A	ANKH	0.74837	4.16726e-10
L-Acetylcarnitine	ANKH	-0.745334	5.35041e-10
Emodin	ANKH	0.759305	1.6439e-10
Butyrylcarnitine	ANKH	-0.649972	3.25753e-07
1-Deoxy-11-oxopentalenate	ANKH	-0.744214	5.86195e-10
HDMBOA-Glc	ANKH	-0.667586	1.18783e-07
Legumelin	ANKH	-0.682791	4.70252e-08
4-Trimethylammoniobutanoic acid	ANKH	-0.680105	5.5609e-08
12-Hydroxydodecanoic acid	ANKH	0.708693	8.4864e-09
ACMC-20lajd	ANKH	0.816058	5.18266e-13
5-Methoxyindoleacetate	ANKH	0.902229	3.70822e-19
Maritinamine	ANKH	0.853424	3.48007e-15
Nalpha-Methylhistidine	ANKH	-0.787432	1.17789e-11
3b-Allotetrahydrocortisol	ANKH	-0.689105	3.14859e-08
Zerumbone	ANKH	-0.75566	2.25347e-10
CAR 5_0	ANKH	-0.618846	1.66638e-06
Acrylyl-CoA	ANKH	0.537673	5.6595e-05
Deoxyamidinoproclavaminate	ANKH	-0.651965	2.91563e-07
Sulfite	ANKH	-0.637796	6.3038e-07
p-Hydroxymandelic acid	ANKH	-0.665261	1.36224e-07
[1,1'-Biphenyl]-2-carboxamide	ANKH	0.880464	3.58241e-17
Anserine	ANKH	-0.645937	4.06736e-07
Phytosphingosine	ANKH	-0.748998	3.95556e-10
CAI-1	ANKH	0.595585	5.05166e-06
L-Rhamnulose 1-phosphate	ARID5A	-0.699779	1.56123e-08
1-(4-Hydroxyphenyl)-1-decene-3,5-dione	ARID5A	-0.675142	7.54613e-08
Glucoiberverin	ARID5A	-0.683891	4.38819e-08
Palmitaldehyde	ARID5A	-0.626042	1.16084e-06
9-methylthiononanaldoxime	ARID5A	0.571763	1.44265e-05
Palmatine	ARID5A	0.508361	0.000163813
3,6-Dihydroxypyridine-2,5-dione	ARID5A	0.477016	0.000461031
1-Nitronaphthalene-7,8-oxide	ARID5A	0.506115	0.000177016
Cyanurodiamide	ARID5A	0.766561	8.62698e-11
L-Thyronine	ARID5A	0.546584	4.01614e-05
Serotonin	ARID5A	-0.784045	1.65152e-11
8-hydroxy-alpha-humulene	ARID5A	-0.74993	3.66012e-10
Calcitroic acid	ARID5A	0.670849	9.78034e-08
5-Hydroxybenzimidazole	ARID5A	-0.658166	2.05421e-07
Myristoleic acid	ARID5A	-0.703254	1.23426e-08
Alanylasparagine	ARID5A	0.435801	0.00155938
Hexanoylcarnitine	ARID5A	0.499518	0.000221585
4-(Glutamylamino) butanoate	ARID5A	-0.648077	3.61696e-07
L-histidinol-phosphate	ARID5A	0.506754	0.000173167
Cinoxacin	ARID5A	0.529011	7.82734e-05
xi-2-Methyl-1,3-oxathiane	ARID5A	0.575649	1.22251e-05
2-Propylglutaric acid	ARID5A	-0.7475	4.4782e-10
1-Deoxy-11beta-hydroxypentalenate	ARID5A	-0.677385	6.57838e-08
Ursolic acid	ARID5A	0.541001	4.98452e-05
2,3-Dihydrothienamycin	ARID5A	-0.66988	1.03637e-07
CAR 3_0	ARID5A	0.406942	0.00335897
Rhizocticin A	ARID5A	-0.640599	5.42902e-07
L-Acetylcarnitine	ARID5A	0.543162	4.58677e-05
Emodin	ARID5A	-0.615347	1.98021e-06
Butyrylcarnitine	ARID5A	0.384755	0.00579962
1-Deoxy-11-oxopentalenate	ARID5A	0.541694	4.85374e-05
HDMBOA-Glc	ARID5A	0.487297	0.000331945
Legumelin	ARID5A	0.582296	9.16383e-06
4-Trimethylammoniobutanoic acid	ARID5A	0.307113	0.0300508
12-Hydroxydodecanoic acid	ARID5A	-0.595816	4.99839e-06
ACMC-20lajd	ARID5A	-0.617497	1.7814e-06
5-Methoxyindoleacetate	ARID5A	-0.692221	2.5735e-08
Maritinamine	ARID5A	-0.70347	1.21624e-08
Nalpha-Methylhistidine	ARID5A	0.712243	6.61541e-09
3b-Allotetrahydrocortisol	ARID5A	0.406103	0.00343132
Zerumbone	ARID5A	0.490796	0.000296134
CAR 5_0	ARID5A	0.422949	0.00221284
Acrylyl-CoA	ARID5A	-0.441133	0.00134322
Deoxyamidinoproclavaminate	ARID5A	0.502064	0.000203299
Sulfite	ARID5A	0.497676	0.000235729
p-Hydroxymandelic acid	ARID5A	0.513176	0.000138484
[1,1'-Biphenyl]-2-carboxamide	ARID5A	-0.682254	4.86355e-08
Anserine	ARID5A	0.511901	0.000144818
Phytosphingosine	ARID5A	0.68014	5.54889e-08
CAI-1	ARID5A	-0.562943	2.08471e-05
L-Rhamnulose 1-phosphate	BBS2	-0.72933	1.88979e-09
1-(4-Hydroxyphenyl)-1-decene-3,5-dione	BBS2	-0.705648	1.04777e-08
Glucoiberverin	BBS2	-0.703553	1.20938e-08
Palmitaldehyde	BBS2	-0.687241	3.54825e-08
9-methylthiononanaldoxime	BBS2	0.670055	1.0256e-07
Palmatine	BBS2	0.589959	6.5213e-06
3,6-Dihydroxypyridine-2,5-dione	BBS2	0.487701	0.000327616
1-Nitronaphthalene-7,8-oxide	BBS2	0.635842	6.98953e-07
Cyanurodiamide	BBS2	0.780714	2.28917e-11
L-Thyronine	BBS2	0.555648	2.8047e-05
Serotonin	BBS2	-0.77347	4.56827e-11
8-hydroxy-alpha-humulene	BBS2	-0.729095	1.92383e-09
Calcitroic acid	BBS2	0.664236	1.44645e-07
5-Hydroxybenzimidazole	BBS2	-0.706574	9.82988e-09
Myristoleic acid	BBS2	-0.729703	1.83696e-09
Alanylasparagine	BBS2	0.352978	0.0119266
Hexanoylcarnitine	BBS2	0.59068	6.3131e-06
4-(Glutamylamino) butanoate	BBS2	-0.64558	4.14739e-07
L-histidinol-phosphate	BBS2	0.572264	1.41236e-05
Cinoxacin	BBS2	0.666632	1.25671e-07
xi-2-Methyl-1,3-oxathiane	BBS2	0.627793	1.06163e-06
2-Propylglutaric acid	BBS2	-0.699834	1.5555e-08
1-Deoxy-11beta-hydroxypentalenate	BBS2	-0.731983	1.54264e-09
Ursolic acid	BBS2	0.575396	1.23583e-05
2,3-Dihydrothienamycin	BBS2	-0.693037	2.4401e-08
CAR 3_0	BBS2	0.408773	0.00320559
Rhizocticin A	BBS2	-0.664411	1.43173e-07
L-Acetylcarnitine	BBS2	0.639169	5.86012e-07
Emodin	BBS2	-0.632593	8.28606e-07
Butyrylcarnitine	BBS2	0.53023	7.48208e-05
1-Deoxy-11-oxopentalenate	BBS2	0.638452	6.08812e-07
HDMBOA-Glc	BBS2	0.556415	2.7194e-05
Legumelin	BBS2	0.640865	5.35196e-07
4-Trimethylammoniobutanoic acid	BBS2	0.309998	0.0284618
12-Hydroxydodecanoic acid	BBS2	-0.61659	1.86288e-06
ACMC-20lajd	BBS2	-0.650738	3.12194e-07
5-Methoxyindoleacetate	BBS2	-0.697257	1.84772e-08
Maritinamine	BBS2	-0.668389	1.1326e-07
Nalpha-Methylhistidine	BBS2	0.644095	4.49638e-07
3b-Allotetrahydrocortisol	BBS2	0.505944	0.000178058
Zerumbone	BBS2	0.531321	7.18508e-05
CAR 5_0	BBS2	0.484964	0.000357959
Acrylyl-CoA	BBS2	-0.538559	5.47204e-05
Deoxyamidinoproclavaminate	BBS2	0.417583	0.00255088
Sulfite	BBS2	0.409183	0.00317211
p-Hydroxymandelic acid	BBS2	0.543828	4.47023e-05
[1,1'-Biphenyl]-2-carboxamide	BBS2	-0.719919	3.81097e-09
Anserine	BBS2	0.422729	0.00222583
Phytosphingosine	BBS2	0.68256	4.77118e-08
CAI-1	BBS2	-0.570549	1.51857e-05
L-Rhamnulose 1-phosphate	BUB1B	-0.672387	8.91665e-08
1-(4-Hydroxyphenyl)-1-decene-3,5-dione	BUB1B	-0.675131	7.55094e-08
Glucoiberverin	BUB1B	-0.761948	1.30317e-10
Palmitaldehyde	BUB1B	-0.639593	5.729e-07
9-methylthiononanaldoxime	BUB1B	0.913128	2.46504e-20
Palmatine	BUB1B	0.876924	6.9253e-17
3,6-Dihydroxypyridine-2,5-dione	BUB1B	0.632041	8.52734e-07
1-Nitronaphthalene-7,8-oxide	BUB1B	0.845522	1.11739e-14
Cyanurodiamide	BUB1B	0.826564	1.43361e-13
L-Thyronine	BUB1B	0.942181	1.96129e-24
Serotonin	BUB1B	-0.71985	3.83007e-09
8-hydroxy-alpha-humulene	BUB1B	-0.795616	5.0736e-12
Calcitroic acid	BUB1B	0.638925	5.93662e-07
5-Hydroxybenzimidazole	BUB1B	-0.6349	7.34459e-07
Myristoleic acid	BUB1B	-0.644607	4.37297e-07
Alanylasparagine	BUB1B	0.620633	1.5246e-06
Hexanoylcarnitine	BUB1B	0.95478	6.20204e-27
4-(Glutamylamino) butanoate	BUB1B	-0.669568	1.05587e-07
L-histidinol-phosphate	BUB1B	0.777101	3.24147e-11
Cinoxacin	BUB1B	0.819454	3.45203e-13
xi-2-Methyl-1,3-oxathiane	BUB1B	0.862403	8.48743e-16
2-Propylglutaric acid	BUB1B	-0.689151	3.1393e-08
1-Deoxy-11beta-hydroxypentalenate	BUB1B	-0.670819	9.79786e-08
Ursolic acid	BUB1B	0.915258	1.39223e-20
2,3-Dihydrothienamycin	BUB1B	-0.665266	1.36179e-07
CAR 3_0	BUB1B	0.868298	3.18056e-16
Rhizocticin A	BUB1B	-0.61368	2.14824e-06
L-Acetylcarnitine	BUB1B	0.903659	2.64692e-19
Emodin	BUB1B	-0.61207	2.32304e-06
Butyrylcarnitine	BUB1B	0.888079	8.06665e-18
1-Deoxy-11-oxopentalenate	BUB1B	0.903899	2.49996e-19
HDMBOA-Glc	BUB1B	0.926011	6.0658e-22
Legumelin	BUB1B	0.947876	1.73627e-25
4-Trimethylammoniobutanoic acid	BUB1B	0.624556	1.25177e-06
12-Hydroxydodecanoic acid	BUB1B	-0.546701	3.9978e-05
ACMC-20lajd	BUB1B	-0.674278	7.95291e-08
5-Methoxyindoleacetate	BUB1B	-0.616535	1.86792e-06
Maritinamine	BUB1B	-0.602555	3.65677e-06
Nalpha-Methylhistidine	BUB1B	0.785019	1.49945e-11
3b-Allotetrahydrocortisol	BUB1B	0.861251	1.02275e-15
Zerumbone	BUB1B	0.847441	8.46827e-15
CAR 5_0	BUB1B	0.929753	1.8215e-22
Acrylyl-CoA	BUB1B	-0.541729	4.84716e-05
Deoxyamidinoproclavaminate	BUB1B	0.774263	4.24059e-11
Sulfite	BUB1B	0.772125	5.17891e-11
p-Hydroxymandelic acid	BUB1B	0.905709	1.61759e-19
[1,1'-Biphenyl]-2-carboxamide	BUB1B	-0.645725	4.11473e-07
Anserine	BUB1B	0.770319	6.12139e-11
Phytosphingosine	BUB1B	0.428646	0.00189797
CAI-1	BUB1B	-0.557516	2.60119e-05
L-Rhamnulose 1-phosphate	CA4	-0.639575	5.73455e-07
1-(4-Hydroxyphenyl)-1-decene-3,5-dione	CA4	-0.645417	4.1843e-07
Glucoiberverin	CA4	-0.669137	1.08333e-07
Palmitaldehyde	CA4	-0.588216	7.05129e-06
9-methylthiononanaldoxime	CA4	0.918696	5.35968e-21
Palmatine	CA4	0.899036	7.72787e-19
3,6-Dihydroxypyridine-2,5-dione	CA4	0.682049	4.92638e-08
1-Nitronaphthalene-7,8-oxide	CA4	0.864216	6.30687e-16
Cyanurodiamide	CA4	0.73381	1.33951e-09
L-Thyronine	CA4	0.912689	2.76809e-20
Serotonin	CA4	-0.630733	9.12582e-07
8-hydroxy-alpha-humulene	CA4	-0.684	4.3581e-08
Calcitroic acid	CA4	0.6052	3.2282e-06
5-Hydroxybenzimidazole	CA4	-0.601654	3.8143e-06
Myristoleic acid	CA4	-0.609691	2.60565e-06
Alanylasparagine	CA4	0.604929	3.26987e-06
Hexanoylcarnitine	CA4	0.980738	1.0568e-35
4-(Glutamylamino) butanoate	CA4	-0.586414	7.6409e-06
L-histidinol-phosphate	CA4	0.733393	1.3835e-09
Cinoxacin	CA4	0.828578	1.10966e-13
xi-2-Methyl-1,3-oxathiane	CA4	0.872621	1.50203e-16
2-Propylglutaric acid	CA4	-0.583598	8.65445e-06
1-Deoxy-11beta-hydroxypentalenate	CA4	-0.634176	7.62879e-07
Ursolic acid	CA4	0.887659	8.78121e-18
2,3-Dihydrothienamycin	CA4	-0.636157	6.87473e-07
CAR 3_0	CA4	0.907824	9.61503e-20
Rhizocticin A	CA4	-0.56809	1.68386e-05
L-Acetylcarnitine	CA4	0.91406	1.92323e-20
Emodin	CA4	-0.561601	2.20278e-05
Butyrylcarnitine	CA4	0.951694	2.92163e-26
1-Deoxy-11-oxopentalenate	CA4	0.914044	1.93151e-20
HDMBOA-Glc	CA4	0.956731	2.20032e-27
Legumelin	CA4	0.917596	7.30769e-21
4-Trimethylammoniobutanoic acid	CA4	0.635437	7.14018e-07
12-Hydroxydodecanoic acid	CA4	-0.543169	4.58558e-05
ACMC-20lajd	CA4	-0.686735	3.66459e-08
5-Methoxyindoleacetate	CA4	-0.592376	5.84711e-06
Maritinamine	CA4	-0.556589	2.70041e-05
Nalpha-Methylhistidine	CA4	0.685633	3.93046e-08
3b-Allotetrahydrocortisol	CA4	0.945384	5.17777e-25
Zerumbone	CA4	0.881983	2.6826e-17
CAR 5_0	CA4	0.975909	2.14808e-33
Acrylyl-CoA	CA4	-0.493889	0.000267425
Deoxyamidinoproclavaminate	CA4	0.752449	2.96218e-10
Sulfite	CA4	0.749299	3.85775e-10
p-Hydroxymandelic acid	CA4	0.898573	8.57861e-19
[1,1'-Biphenyl]-2-carboxamide	CA4	-0.633648	7.84253e-07
Anserine	CA4	0.741467	7.31892e-10
Phytosphingosine	CA4	0.331115	0.0188339
CAI-1	CA4	-0.531081	7.2495e-05
L-Rhamnulose 1-phosphate	CDKN1A	-0.660066	1.84219e-07
1-(4-Hydroxyphenyl)-1-decene-3,5-dione	CDKN1A	-0.661617	1.68442e-07
Glucoiberverin	CDKN1A	-0.742904	6.51907e-10
Palmitaldehyde	CDKN1A	-0.613956	2.11951e-06
9-methylthiononanaldoxime	CDKN1A	0.819466	3.44693e-13
Palmatine	CDKN1A	0.743542	6.19067e-10
3,6-Dihydroxypyridine-2,5-dione	CDKN1A	0.507789	0.000167086
1-Nitronaphthalene-7,8-oxide	CDKN1A	0.794154	5.91348e-12
Cyanurodiamide	CDKN1A	0.804545	1.93566e-12
L-Thyronine	CDKN1A	0.681872	4.98119e-08
Serotonin	CDKN1A	-0.764674	1.02239e-10
8-hydroxy-alpha-humulene	CDKN1A	-0.757779	1.87725e-10
Calcitroic acid	CDKN1A	0.587924	7.14409e-06
5-Hydroxybenzimidazole	CDKN1A	-0.644417	4.41843e-07
Myristoleic acid	CDKN1A	-0.649706	3.30592e-07
Alanylasparagine	CDKN1A	0.376438	0.00705163
Hexanoylcarnitine	CDKN1A	0.76655	8.63514e-11
4-(Glutamylamino) butanoate	CDKN1A	-0.637149	6.52352e-07
L-histidinol-phosphate	CDKN1A	0.705404	1.06543e-08
Cinoxacin	CDKN1A	0.822197	2.47088e-13
xi-2-Methyl-1,3-oxathiane	CDKN1A	0.706356	9.97869e-09
2-Propylglutaric acid	CDKN1A	-0.701599	1.38103e-08
1-Deoxy-11beta-hydroxypentalenate	CDKN1A	-0.683947	4.37291e-08
Ursolic acid	CDKN1A	0.7154	5.28414e-09
2,3-Dihydrothienamycin	CDKN1A	-0.631774	8.64639e-07
CAR 3_0	CDKN1A	0.541805	4.8331e-05
Rhizocticin A	CDKN1A	-0.60412	3.39726e-06
L-Acetylcarnitine	CDKN1A	0.785772	1.39112e-11
Emodin	CDKN1A	-0.583152	8.82589e-06
Butyrylcarnitine	CDKN1A	0.75122	3.28523e-10
1-Deoxy-11-oxopentalenate	CDKN1A	0.786595	1.28125e-11
HDMBOA-Glc	CDKN1A	0.717116	4.67076e-09
Legumelin	CDKN1A	0.792595	6.95389e-12
4-Trimethylammoniobutanoic acid	CDKN1A	0.442849	0.00127958
12-Hydroxydodecanoic acid	CDKN1A	-0.567964	1.69273e-05
ACMC-20lajd	CDKN1A	-0.619672	1.59934e-06
5-Methoxyindoleacetate	CDKN1A	-0.587708	7.21325e-06
Maritinamine	CDKN1A	-0.595013	5.18563e-06
Nalpha-Methylhistidine	CDKN1A	0.604458	3.34339e-06
3b-Allotetrahydrocortisol	CDKN1A	0.667241	1.21227e-07
Zerumbone	CDKN1A	0.629569	9.69098e-07
CAR 5_0	CDKN1A	0.659088	1.94862e-07
Acrylyl-CoA	CDKN1A	-0.521501	0.000102957
Deoxyamidinoproclavaminate	CDKN1A	0.454401	0.000916799
Sulfite	CDKN1A	0.445388	0.00119032
p-Hydroxymandelic acid	CDKN1A	0.714413	5.67039e-09
[1,1'-Biphenyl]-2-carboxamide	CDKN1A	-0.634568	7.47378e-07
Anserine	CDKN1A	0.451372	0.00100168
Phytosphingosine	CDKN1A	0.584141	8.45012e-06
CAI-1	CDKN1A	-0.547499	3.87495e-05
L-Rhamnulose 1-phosphate	CHRNB4	-0.75091	3.37192e-10
1-(4-Hydroxyphenyl)-1-decene-3,5-dione	CHRNB4	-0.750893	3.37665e-10
Glucoiberverin	CHRNB4	-0.828129	1.17512e-13
Palmitaldehyde	CHRNB4	-0.681201	5.19436e-08
9-methylthiononanaldoxime	CHRNB4	0.860633	1.1296e-15
Palmatine	CHRNB4	0.80301	2.29226e-12
3,6-Dihydroxypyridine-2,5-dione	CHRNB4	0.602007	3.75191e-06
1-Nitronaphthalene-7,8-oxide	CHRNB4	0.844938	1.21481e-14
Cyanurodiamide	CHRNB4	0.889127	6.51484e-18
L-Thyronine	CHRNB4	0.713363	6.11036e-09
Serotonin	CHRNB4	-0.868614	3.01383e-16
8-hydroxy-alpha-humulene	CHRNB4	-0.855039	2.71905e-15
Calcitroic acid	CHRNB4	0.684319	4.27139e-08
5-Hydroxybenzimidazole	CHRNB4	-0.725017	2.6156e-09
Myristoleic acid	CHRNB4	-0.747999	4.29746e-10
Alanylasparagine	CHRNB4	0.522898	9.78869e-05
Hexanoylcarnitine	CHRNB4	0.781453	2.1302e-11
4-(Glutamylamino) butanoate	CHRNB4	-0.705715	1.04291e-08
L-histidinol-phosphate	CHRNB4	0.787733	1.14277e-11
Cinoxacin	CHRNB4	0.872375	1.56878e-16
xi-2-Methyl-1,3-oxathiane	CHRNB4	0.774422	4.17765e-11
2-Propylglutaric acid	CHRNB4	-0.824683	1.81579e-13
1-Deoxy-11beta-hydroxypentalenate	CHRNB4	-0.774168	4.27887e-11
Ursolic acid	CHRNB4	0.77128	5.60154e-11
2,3-Dihydrothienamycin	CHRNB4	-0.724162	2.7876e-09
CAR 3_0	CHRNB4	0.593076	5.66426e-06
Rhizocticin A	CHRNB4	-0.700401	1.49729e-08
L-Acetylcarnitine	CHRNB4	0.832274	6.87361e-14
Emodin	CHRNB4	-0.688972	3.1756e-08
Butyrylcarnitine	CHRNB4	0.772078	5.20196e-11
1-Deoxy-11-oxopentalenate	CHRNB4	0.832947	6.29197e-14
HDMBOA-Glc	CHRNB4	0.752928	2.84455e-10
Legumelin	CHRNB4	0.833647	5.73642e-14
4-Trimethylammoniobutanoic acid	CHRNB4	0.576823	1.16234e-05
12-Hydroxydodecanoic acid	CHRNB4	-0.66349	1.51085e-07
ACMC-20lajd	CHRNB4	-0.710853	7.29592e-09
5-Methoxyindoleacetate	CHRNB4	-0.681178	5.20171e-08
Maritinamine	CHRNB4	-0.73372	1.34893e-09
Nalpha-Methylhistidine	CHRNB4	0.69374	2.33033e-08
3b-Allotetrahydrocortisol	CHRNB4	0.70609	1.01635e-08
Zerumbone	CHRNB4	0.698289	1.72494e-08
CAR 5_0	CHRNB4	0.680485	5.43123e-08
Acrylyl-CoA	CHRNB4	-0.521533	0.000102838
Deoxyamidinoproclavaminate	CHRNB4	0.542572	4.69242e-05
Sulfite	CHRNB4	0.531277	7.19672e-05
p-Hydroxymandelic acid	CHRNB4	0.787404	1.18123e-11
[1,1'-Biphenyl]-2-carboxamide	CHRNB4	-0.707184	9.42393e-09
Anserine	CHRNB4	0.53737	5.72476e-05
Phytosphingosine	CHRNB4	0.703951	1.17693e-08
CAI-1	CHRNB4	-0.647237	3.78795e-07
L-Rhamnulose 1-phosphate	CL2	0.940885	3.28982e-24
1-(4-Hydroxyphenyl)-1-decene-3,5-dione	CL2	0.931452	1.03211e-22
Glucoiberverin	CL2	0.880369	3.64753e-17
Palmitaldehyde	CL2	0.923885	1.1684e-21
9-methylthiononanaldoxime	CL2	-0.753659	2.67334e-10
Palmatine	CL2	-0.769443	6.63524e-11
3,6-Dihydroxypyridine-2,5-dione	CL2	-0.796506	4.61858e-12
1-Nitronaphthalene-7,8-oxide	CL2	-0.768872	6.99142e-11
Cyanurodiamide	CL2	-0.850425	5.46126e-15
L-Thyronine	CL2	-0.670564	9.94858e-08
Serotonin	CL2	0.800585	2.98568e-12
8-hydroxy-alpha-humulene	CL2	0.792368	7.1196e-12
Calcitroic acid	CL2	-0.91746	7.59024e-21
5-Hydroxybenzimidazole	CL2	0.967699	2.23292e-30
Myristoleic acid	CL2	0.935865	2.1975e-23
Alanylasparagine	CL2	-0.780638	2.30614e-11
Hexanoylcarnitine	CL2	-0.695569	2.0662e-08
4-(Glutamylamino) butanoate	CL2	0.832009	7.11653e-14
L-histidinol-phosphate	CL2	-0.728288	2.04532e-09
Cinoxacin	CL2	-0.749831	3.69041e-10
xi-2-Methyl-1,3-oxathiane	CL2	-0.869633	2.53027e-16
2-Propylglutaric acid	CL2	0.803126	2.26343e-12
1-Deoxy-11beta-hydroxypentalenate	CL2	0.979334	5.62764e-35
Ursolic acid	CL2	-0.74886	4.00132e-10
2,3-Dihydrothienamycin	CL2	0.963502	3.99813e-29
CAR 3_0	CL2	-0.685708	3.91184e-08
Rhizocticin A	CL2	0.950565	5.02149e-26
L-Acetylcarnitine	CL2	-0.795996	4.87435e-12
Emodin	CL2	0.907117	1.1456e-19
Butyrylcarnitine	CL2	-0.664847	1.39571e-07
1-Deoxy-11-oxopentalenate	CL2	-0.794129	5.929e-12
HDMBOA-Glc	CL2	-0.740316	8.02583e-10
Legumelin	CL2	-0.753431	2.72573e-10
4-Trimethylammoniobutanoic acid	CL2	-0.701108	1.42758e-08
12-Hydroxydodecanoic acid	CL2	0.822665	2.33253e-13
ACMC-20lajd	CL2	0.92046	3.23068e-21
5-Methoxyindoleacetate	CL2	0.900464	5.58202e-19
Maritinamine	CL2	0.883847	1.87104e-17
Nalpha-Methylhistidine	CL2	-0.829937	9.31644e-14
3b-Allotetrahydrocortisol	CL2	-0.738258	9.453e-10
Zerumbone	CL2	-0.831142	7.96932e-14
CAR 5_0	CL2	-0.663954	1.4705e-07
Acrylyl-CoA	CL2	0.80187	2.5966e-12
Deoxyamidinoproclavaminate	CL2	-0.723705	2.8838e-09
Sulfite	CL2	-0.711493	6.97463e-09
p-Hydroxymandelic acid	CL2	-0.727198	2.2209e-09
[1,1'-Biphenyl]-2-carboxamide	CL2	0.866972	3.98261e-16
Anserine	CL2	-0.721732	3.33654e-09
Phytosphingosine	CL2	-0.826559	1.43443e-13
CAI-1	CL2	0.847494	8.40302e-15
L-Rhamnulose 1-phosphate	CLDN2	0.884877	1.52933e-17
1-(4-Hydroxyphenyl)-1-decene-3,5-dione	CLDN2	0.825219	1.69796e-13
Glucoiberverin	CLDN2	0.760728	1.45125e-10
Palmitaldehyde	CLDN2	0.921521	2.36905e-21
9-methylthiononanaldoxime	CLDN2	-0.725598	2.50449e-09
Palmatine	CLDN2	-0.727874	2.11048e-09
3,6-Dihydroxypyridine-2,5-dione	CLDN2	-0.743082	6.42563e-10
1-Nitronaphthalene-7,8-oxide	CLDN2	-0.727995	2.09124e-09
Cyanurodiamide	CLDN2	-0.849467	6.29353e-15
L-Thyronine	CLDN2	-0.65334	2.69967e-07
Serotonin	CLDN2	0.780048	2.44196e-11
8-hydroxy-alpha-humulene	CLDN2	0.815004	5.86933e-13
Calcitroic acid	CLDN2	-0.880698	3.4273e-17
5-Hydroxybenzimidazole	CLDN2	0.838366	3.04231e-14
Myristoleic acid	CLDN2	0.896498	1.36148e-18
Alanylasparagine	CLDN2	-0.783437	1.7537e-11
Hexanoylcarnitine	CLDN2	-0.639278	5.82613e-07
4-(Glutamylamino) butanoate	CLDN2	0.694039	2.28521e-08
L-histidinol-phosphate	CLDN2	-0.72543	2.53613e-09
Cinoxacin	CLDN2	-0.713028	6.25737e-09
xi-2-Methyl-1,3-oxathiane	CLDN2	-0.816893	4.69326e-13
2-Propylglutaric acid	CLDN2	0.726478	2.34443e-09
1-Deoxy-11beta-hydroxypentalenate	CLDN2	0.874424	1.08971e-16
Ursolic acid	CLDN2	-0.708846	8.39621e-09
2,3-Dihydrothienamycin	CLDN2	0.862395	8.49893e-16
CAR 3_0	CLDN2	-0.647022	3.83272e-07
Rhizocticin A	CLDN2	0.794718	5.57516e-12
L-Acetylcarnitine	CLDN2	-0.737348	1.01578e-09
Emodin	CLDN2	0.818131	4.04827e-13
Butyrylcarnitine	CLDN2	-0.611364	2.40377e-06
1-Deoxy-11-oxopentalenate	CLDN2	-0.735868	1.14097e-09
HDMBOA-Glc	CLDN2	-0.672388	8.91608e-08
Legumelin	CLDN2	-0.699393	1.60219e-08
4-Trimethylammoniobutanoic acid	CLDN2	-0.688186	3.34005e-08
12-Hydroxydodecanoic acid	CLDN2	0.68534	4.00428e-08
ACMC-20lajd	CLDN2	0.81075	9.62059e-13
5-Methoxyindoleacetate	CLDN2	0.89236	3.32486e-18
Maritinamine	CLDN2	0.85923	1.41314e-15
Nalpha-Methylhistidine	CLDN2	-0.834102	5.40125e-14
3b-Allotetrahydrocortisol	CLDN2	-0.678899	5.99244e-08
Zerumbone	CLDN2	-0.781617	2.09636e-11
CAR 5_0	CLDN2	-0.617676	1.76571e-06
Acrylyl-CoA	CLDN2	0.616237	1.89555e-06
Deoxyamidinoproclavaminate	CLDN2	-0.710164	7.6575e-09
Sulfite	CLDN2	-0.696997	1.87986e-08
p-Hydroxymandelic acid	CLDN2	-0.675567	7.35291e-08
[1,1'-Biphenyl]-2-carboxamide	CLDN2	0.848731	7.01336e-15
Anserine	CLDN2	-0.707114	9.4699e-09
Phytosphingosine	CLDN2	-0.792785	6.81866e-12
CAI-1	CLDN2	0.627977	1.05166e-06
L-Rhamnulose 1-phosphate	CPA2	-0.637492	6.40607e-07
1-(4-Hydroxyphenyl)-1-decene-3,5-dione	CPA2	-0.631724	8.66909e-07
Glucoiberverin	CPA2	-0.635918	6.96191e-07
Palmitaldehyde	CPA2	-0.573662	1.33088e-05
9-methylthiononanaldoxime	CPA2	0.740974	7.61459e-10
Palmatine	CPA2	0.731823	1.56179e-09
3,6-Dihydroxypyridine-2,5-dione	CPA2	0.459162	0.000796373
1-Nitronaphthalene-7,8-oxide	CPA2	0.67748	6.53995e-08
Cyanurodiamide	CPA2	0.715804	5.13338e-09
L-Thyronine	CPA2	0.954572	6.90992e-27
Serotonin	CPA2	-0.588698	6.90087e-06
8-hydroxy-alpha-humulene	CPA2	-0.692948	2.45429e-08
Calcitroic acid	CPA2	0.557679	2.58411e-05
5-Hydroxybenzimidazole	CPA2	-0.579288	1.04486e-05
Myristoleic acid	CPA2	-0.604413	3.35056e-06
Alanylasparagine	CPA2	0.636033	6.91967e-07
Hexanoylcarnitine	CPA2	0.835944	4.22342e-14
4-(Glutamylamino) butanoate	CPA2	-0.638133	6.19221e-07
L-histidinol-phosphate	CPA2	0.71707	4.68654e-09
Cinoxacin	CPA2	0.599397	4.23737e-06
xi-2-Methyl-1,3-oxathiane	CPA2	0.776709	3.36471e-11
2-Propylglutaric acid	CPA2	-0.571702	1.44636e-05
1-Deoxy-11beta-hydroxypentalenate	CPA2	-0.589058	6.79062e-06
Ursolic acid	CPA2	0.880619	3.47929e-17
2,3-Dihydrothienamycin	CPA2	-0.626344	1.14314e-06
CAR 3_0	CPA2	0.857809	1.7683e-15
Rhizocticin A	CPA2	-0.559195	2.43003e-05
L-Acetylcarnitine	CPA2	0.760655	1.46058e-10
Emodin	CPA2	-0.532263	6.93731e-05
Butyrylcarnitine	CPA2	0.718627	4.18677e-09
1-Deoxy-11-oxopentalenate	CPA2	0.76055	1.47404e-10
HDMBOA-Glc	CPA2	0.814492	6.23289e-13
Legumelin	CPA2	0.834741	4.96115e-14
4-Trimethylammoniobutanoic acid	CPA2	0.593725	5.49957e-06
12-Hydroxydodecanoic acid	CPA2	-0.505128	0.000183115
ACMC-20lajd	CPA2	-0.618669	1.68104e-06
5-Methoxyindoleacetate	CPA2	-0.610197	2.54299e-06
Maritinamine	CPA2	-0.538829	5.416e-05
Nalpha-Methylhistidine	CPA2	0.862606	8.21186e-16
3b-Allotetrahydrocortisol	CPA2	0.700044	1.53366e-08
Zerumbone	CPA2	0.751707	3.1535e-10
CAR 5_0	CPA2	0.864092	6.43673e-16
Acrylyl-CoA	CPA2	-0.490833	0.000295773
Deoxyamidinoproclavaminate	CPA2	0.831615	7.49251e-14
Sulfite	CPA2	0.837345	3.49569e-14
p-Hydroxymandelic acid	CPA2	0.802428	2.44328e-12
[1,1'-Biphenyl]-2-carboxamide	CPA2	-0.631102	8.95321e-07
Anserine	CPA2	0.837028	3.64913e-14
Phytosphingosine	CPA2	0.253493	0.075689
CAI-1	CPA2	-0.502569	0.000199838
L-Rhamnulose 1-phosphate	CRYZ	0.887583	8.91687e-18
1-(4-Hydroxyphenyl)-1-decene-3,5-dione	CRYZ	0.877758	5.93945e-17
Glucoiberverin	CRYZ	0.851268	4.81633e-15
Palmitaldehyde	CRYZ	0.783122	1.80889e-11
9-methylthiononanaldoxime	CRYZ	-0.794337	5.8019e-12
Palmatine	CRYZ	-0.808632	1.22482e-12
3,6-Dihydroxypyridine-2,5-dione	CRYZ	-0.833638	5.74333e-14
1-Nitronaphthalene-7,8-oxide	CRYZ	-0.791611	7.69723e-12
Cyanurodiamide	CRYZ	-0.886274	1.15961e-17
L-Thyronine	CRYZ	-0.67089	9.75607e-08
Serotonin	CRYZ	0.906167	1.44666e-19
8-hydroxy-alpha-humulene	CRYZ	0.866259	4.4897e-16
Calcitroic acid	CRYZ	-0.87322	1.35077e-16
5-Hydroxybenzimidazole	CRYZ	0.851792	4.453e-15
Myristoleic acid	CRYZ	0.897449	1.10309e-18
Alanylasparagine	CRYZ	-0.833332	5.98081e-14
Hexanoylcarnitine	CRYZ	-0.700434	1.49398e-08
4-(Glutamylamino) butanoate	CRYZ	0.747418	4.5086e-10
L-histidinol-phosphate	CRYZ	-0.764552	1.03364e-10
Cinoxacin	CRYZ	-0.794208	5.8804e-12
xi-2-Methyl-1,3-oxathiane	CRYZ	-0.851965	4.33846e-15
2-Propylglutaric acid	CRYZ	0.909938	5.64614e-20
1-Deoxy-11beta-hydroxypentalenate	CRYZ	0.897698	1.0435e-18
Ursolic acid	CRYZ	-0.754409	2.50801e-10
2,3-Dihydrothienamycin	CRYZ	0.884967	1.50254e-17
CAR 3_0	CRYZ	-0.69329	2.40003e-08
Rhizocticin A	CRYZ	0.860495	1.1549e-15
L-Acetylcarnitine	CRYZ	-0.800308	3.07633e-12
Emodin	CRYZ	0.859501	1.35355e-15
Butyrylcarnitine	CRYZ	-0.688766	3.21787e-08
1-Deoxy-11-oxopentalenate	CRYZ	-0.798997	3.54249e-12
HDMBOA-Glc	CRYZ	-0.74578	5.15894e-10
Legumelin	CRYZ	-0.763884	1.09729e-10
4-Trimethylammoniobutanoic acid	CRYZ	-0.777263	3.19171e-11
12-Hydroxydodecanoic acid	CRYZ	0.820659	2.9825e-13
ACMC-20lajd	CRYZ	0.886423	1.12551e-17
5-Methoxyindoleacetate	CRYZ	0.861402	9.982e-16
Maritinamine	CRYZ	0.95648	2.52037e-27
Nalpha-Methylhistidine	CRYZ	-0.801793	2.61853e-12
3b-Allotetrahydrocortisol	CRYZ	-0.753363	2.74152e-10
Zerumbone	CRYZ	-0.819813	3.30511e-13
CAR 5_0	CRYZ	-0.666746	1.24827e-07
Acrylyl-CoA	CRYZ	0.504128	0.000189495
Deoxyamidinoproclavaminate	CRYZ	-0.734847	1.23573e-09
Sulfite	CRYZ	-0.721259	3.45479e-09
p-Hydroxymandelic acid	CRYZ	-0.802956	2.30592e-12
[1,1'-Biphenyl]-2-carboxamide	CRYZ	0.824146	1.94143e-13
Anserine	CRYZ	-0.724974	2.62399e-09
Phytosphingosine	CRYZ	-0.838661	2.92179e-14
CAI-1	CRYZ	0.81169	8.63495e-13
L-Rhamnulose 1-phosphate	CYP7A1	0.839956	2.44551e-14
1-(4-Hydroxyphenyl)-1-decene-3,5-dione	CYP7A1	0.838198	3.11271e-14
Glucoiberverin	CYP7A1	0.767286	8.07816e-11
Palmitaldehyde	CYP7A1	0.809803	1.07213e-12
9-methylthiononanaldoxime	CYP7A1	-0.628692	1.0138e-06
Palmatine	CYP7A1	-0.626653	1.12524e-06
3,6-Dihydroxypyridine-2,5-dione	CYP7A1	-0.602262	3.70723e-06
1-Nitronaphthalene-7,8-oxide	CYP7A1	-0.653832	2.62605e-07
Cyanurodiamide	CYP7A1	-0.704131	1.16256e-08
L-Thyronine	CYP7A1	-0.592701	5.76165e-06
Serotonin	CYP7A1	0.708981	8.31805e-09
8-hydroxy-alpha-humulene	CYP7A1	0.634402	7.53886e-07
Calcitroic acid	CYP7A1	-0.697758	1.78714e-08
5-Hydroxybenzimidazole	CYP7A1	0.837627	3.36423e-14
Myristoleic acid	CYP7A1	0.838843	2.85017e-14
Alanylasparagine	CYP7A1	-0.632708	8.23639e-07
Hexanoylcarnitine	CYP7A1	-0.59315	5.64527e-06
4-(Glutamylamino) butanoate	CYP7A1	0.61485	2.02895e-06
L-histidinol-phosphate	CYP7A1	-0.647563	3.72066e-07
Cinoxacin	CYP7A1	-0.630129	9.4147e-07
xi-2-Methyl-1,3-oxathiane	CYP7A1	-0.724997	2.61941e-09
2-Propylglutaric acid	CYP7A1	0.746941	4.68949e-10
1-Deoxy-11beta-hydroxypentalenate	CYP7A1	0.912666	2.78488e-20
Ursolic acid	CYP7A1	-0.650574	3.15054e-07
2,3-Dihydrothienamycin	CYP7A1	0.842772	1.65163e-14
CAR 3_0	CYP7A1	-0.571608	1.45213e-05
Rhizocticin A	CYP7A1	0.967084	3.48801e-30
L-Acetylcarnitine	CYP7A1	-0.66771	1.17916e-07
Emodin	CYP7A1	0.97415	1.14356e-32
Butyrylcarnitine	CYP7A1	-0.573403	1.3456e-05
1-Deoxy-11-oxopentalenate	CYP7A1	-0.666856	1.24017e-07
HDMBOA-Glc	CYP7A1	-0.620347	1.54648e-06
Legumelin	CYP7A1	-0.643394	4.67029e-07
4-Trimethylammoniobutanoic acid	CYP7A1	-0.604096	3.401e-06
12-Hydroxydodecanoic acid	CYP7A1	0.808018	1.31293e-12
ACMC-20lajd	CYP7A1	0.843479	1.49485e-14
5-Methoxyindoleacetate	CYP7A1	0.777532	3.11066e-11
Maritinamine	CYP7A1	0.821918	2.55697e-13
Nalpha-Methylhistidine	CYP7A1	-0.739956	8.25974e-10
3b-Allotetrahydrocortisol	CYP7A1	-0.605153	3.23544e-06
Zerumbone	CYP7A1	-0.678454	6.15915e-08
CAR 5_0	CYP7A1	-0.568967	1.62312e-05
Acrylyl-CoA	CYP7A1	0.578192	1.09568e-05
Deoxyamidinoproclavaminate	CYP7A1	-0.589646	6.61378e-06
Sulfite	CYP7A1	-0.581394	9.53295e-06
p-Hydroxymandelic acid	CYP7A1	-0.655559	2.38238e-07
[1,1'-Biphenyl]-2-carboxamide	CYP7A1	0.778304	2.88908e-11
Anserine	CYP7A1	-0.587036	7.43246e-06
Phytosphingosine	CYP7A1	-0.663641	1.49762e-07
CAI-1	CYP7A1	0.922027	2.04055e-21
L-Rhamnulose 1-phosphate	EAF2	0.734208	1.29876e-09
1-(4-Hydroxyphenyl)-1-decene-3,5-dione	EAF2	0.691406	2.71356e-08
Glucoiberverin	EAF2	0.710372	7.54655e-09
Palmitaldehyde	EAF2	0.669438	1.06411e-07
9-methylthiononanaldoxime	EAF2	-0.783301	1.77738e-11
Palmatine	EAF2	-0.775947	3.61733e-11
3,6-Dihydroxypyridine-2,5-dione	EAF2	-0.674359	7.91381e-08
1-Nitronaphthalene-7,8-oxide	EAF2	-0.747826	4.3594e-10
Cyanurodiamide	EAF2	-0.863762	6.79655e-16
L-Thyronine	EAF2	-0.749357	3.83923e-10
Serotonin	EAF2	0.832376	6.78233e-14
8-hydroxy-alpha-humulene	EAF2	0.87844	5.23551e-17
Calcitroic acid	EAF2	-0.729545	1.85921e-09
5-Hydroxybenzimidazole	EAF2	0.62768	1.06778e-06
Myristoleic acid	EAF2	0.746513	4.85756e-10
Alanylasparagine	EAF2	-0.779337	2.61558e-11
Hexanoylcarnitine	EAF2	-0.708847	8.39611e-09
4-(Glutamylamino) butanoate	EAF2	0.609199	2.66797e-06
L-histidinol-phosphate	EAF2	-0.780067	2.4375e-11
Cinoxacin	EAF2	-0.741397	7.36057e-10
xi-2-Methyl-1,3-oxathiane	EAF2	-0.780792	2.27199e-11
2-Propylglutaric acid	EAF2	0.789387	9.66508e-12
1-Deoxy-11beta-hydroxypentalenate	EAF2	0.686354	3.75459e-08
Ursolic acid	EAF2	-0.776835	3.32457e-11
2,3-Dihydrothienamycin	EAF2	0.690592	2.86062e-08
CAR 3_0	EAF2	-0.705379	1.06727e-08
Rhizocticin A	EAF2	0.600968	3.93863e-06
L-Acetylcarnitine	EAF2	-0.757515	1.92056e-10
Emodin	EAF2	0.651886	2.92855e-07
Butyrylcarnitine	EAF2	-0.674877	7.6686e-08
1-Deoxy-11-oxopentalenate	EAF2	-0.757361	1.94635e-10
HDMBOA-Glc	EAF2	-0.721148	3.48289e-09
Legumelin	EAF2	-0.768063	7.5273e-11
4-Trimethylammoniobutanoic acid	EAF2	-0.736995	1.04443e-09
12-Hydroxydodecanoic acid	EAF2	0.589873	6.54661e-06
ACMC-20lajd	EAF2	0.68302	4.63553e-08
5-Methoxyindoleacetate	EAF2	0.73876	9.08418e-10
Maritinamine	EAF2	0.807815	1.34338e-12
Nalpha-Methylhistidine	EAF2	-0.808949	1.18165e-12
3b-Allotetrahydrocortisol	EAF2	-0.689746	3.02117e-08
Zerumbone	EAF2	-0.751541	3.19766e-10
CAR 5_0	EAF2	-0.689994	2.97331e-08
Acrylyl-CoA	EAF2	0.300671	0.0338668
Deoxyamidinoproclavaminate	EAF2	-0.744704	5.63287e-10
Sulfite	EAF2	-0.735374	1.18598e-09
p-Hydroxymandelic acid	EAF2	-0.795334	5.22626e-12
[1,1'-Biphenyl]-2-carboxamide	EAF2	0.709501	8.02133e-09
Anserine	EAF2	-0.736973	1.04616e-09
Phytosphingosine	EAF2	-0.652868	2.772e-07
CAI-1	EAF2	0.513062	0.000139038
L-Rhamnulose 1-phosphate	EGR2	-0.629622	9.66453e-07
1-(4-Hydroxyphenyl)-1-decene-3,5-dione	EGR2	-0.605052	3.25091e-06
Glucoiberverin	EGR2	-0.651634	2.97001e-07
Palmitaldehyde	EGR2	-0.59915	4.28608e-06
9-methylthiononanaldoxime	EGR2	0.461363	0.000745663
Palmatine	EGR2	0.422986	0.00221064
3,6-Dihydroxypyridine-2,5-dione	EGR2	0.484438	0.000364071
1-Nitronaphthalene-7,8-oxide	EGR2	0.365116	0.0091299
Cyanurodiamide	EGR2	0.705812	1.03602e-08
L-Thyronine	EGR2	0.525069	9.04572e-05
Serotonin	EGR2	-0.694317	2.24387e-08
8-hydroxy-alpha-humulene	EGR2	-0.71595	5.07978e-09
Calcitroic acid	EGR2	0.683309	4.5519e-08
5-Hydroxybenzimidazole	EGR2	-0.607378	2.91081e-06
Myristoleic acid	EGR2	-0.627432	1.08141e-06
Alanylasparagine	EGR2	0.50525	0.000182354
Hexanoylcarnitine	EGR2	0.417707	0.00254257
4-(Glutamylamino) butanoate	EGR2	-0.657895	2.08624e-07
L-histidinol-phosphate	EGR2	0.399977	0.00400299
Cinoxacin	EGR2	0.374711	0.00733924
xi-2-Methyl-1,3-oxathiane	EGR2	0.527428	8.29732e-05
2-Propylglutaric acid	EGR2	-0.69549	2.07709e-08
1-Deoxy-11beta-hydroxypentalenate	EGR2	-0.599831	4.15278e-06
Ursolic acid	EGR2	0.494655	0.000260721
2,3-Dihydrothienamycin	EGR2	-0.628348	1.03186e-06
CAR 3_0	EGR2	0.423753	0.00216576
Rhizocticin A	EGR2	-0.584531	8.30567e-06
L-Acetylcarnitine	EGR2	0.449916	0.00104494
Emodin	EGR2	-0.557959	2.55501e-05
Butyrylcarnitine	EGR2	0.249964	0.079995
1-Deoxy-11-oxopentalenate	EGR2	0.447447	0.00112211
HDMBOA-Glc	EGR2	0.433001	0.00168486
Legumelin	EGR2	0.521382	0.0001034
4-Trimethylammoniobutanoic acid	EGR2	0.279423	0.0493931
12-Hydroxydodecanoic acid	EGR2	-0.494094	0.00026562
ACMC-20lajd	EGR2	-0.545948	4.11702e-05
5-Methoxyindoleacetate	EGR2	-0.641949	5.04935e-07
Maritinamine	EGR2	-0.643611	4.61585e-07
Nalpha-Methylhistidine	EGR2	0.739981	8.2435e-10
3b-Allotetrahydrocortisol	EGR2	0.33418	0.0176981
Zerumbone	EGR2	0.477342	0.000456326
CAR 5_0	EGR2	0.378948	0.00665119
Acrylyl-CoA	EGR2	-0.478856	0.000435033
Deoxyamidinoproclavaminate	EGR2	0.585565	7.93445e-06
Sulfite	EGR2	0.584982	8.14175e-06
p-Hydroxymandelic acid	EGR2	0.451976	0.000984199
[1,1'-Biphenyl]-2-carboxamide	EGR2	-0.591901	5.97446e-06
Anserine	EGR2	0.600858	3.95873e-06
Phytosphingosine	EGR2	0.642499	4.90187e-07
CAI-1	EGR2	-0.490223	0.000301748
L-Rhamnulose 1-phosphate	ENSGALG00000000274	-0.593361	5.59147e-06
1-(4-Hydroxyphenyl)-1-decene-3,5-dione	ENSGALG00000000274	-0.589489	6.66043e-06
Glucoiberverin	ENSGALG00000000274	-0.601	3.93269e-06
Palmitaldehyde	ENSGALG00000000274	-0.5393	5.31968e-05
9-methylthiononanaldoxime	ENSGALG00000000274	0.716036	5.04856e-09
Palmatine	ENSGALG00000000274	0.726189	2.39594e-09
3,6-Dihydroxypyridine-2,5-dione	ENSGALG00000000274	0.752461	2.95896e-10
1-Nitronaphthalene-7,8-oxide	ENSGALG00000000274	0.578814	1.06658e-05
Cyanurodiamide	ENSGALG00000000274	0.660151	1.83316e-07
L-Thyronine	ENSGALG00000000274	0.860993	1.06616e-15
Serotonin	ENSGALG00000000274	-0.57144	1.46252e-05
8-hydroxy-alpha-humulene	ENSGALG00000000274	-0.652829	2.77807e-07
Calcitroic acid	ENSGALG00000000274	0.6942	2.26106e-08
5-Hydroxybenzimidazole	ENSGALG00000000274	-0.554332	2.9567e-05
Myristoleic acid	ENSGALG00000000274	-0.561086	2.24972e-05
Alanylasparagine	ENSGALG00000000274	0.722819	3.07948e-09
Hexanoylcarnitine	ENSGALG00000000274	0.814921	5.92651e-13
4-(Glutamylamino) butanoate	ENSGALG00000000274	-0.609721	2.60198e-06
L-histidinol-phosphate	ENSGALG00000000274	0.483961	0.000369697
Cinoxacin	ENSGALG00000000274	0.52865	7.93233e-05
xi-2-Methyl-1,3-oxathiane	ENSGALG00000000274	0.791815	7.53757e-12
2-Propylglutaric acid	ENSGALG00000000274	-0.571062	1.48606e-05
1-Deoxy-11beta-hydroxypentalenate	ENSGALG00000000274	-0.541659	4.86031e-05
Ursolic acid	ENSGALG00000000274	0.766835	8.41577e-11
2,3-Dihydrothienamycin	ENSGALG00000000274	-0.622537	1.3859e-06
CAR 3_0	ENSGALG00000000274	0.922652	1.69399e-21
Rhizocticin A	ENSGALG00000000274	-0.518559	0.000114427
L-Acetylcarnitine	ENSGALG00000000274	0.722821	3.07913e-09
Emodin	ENSGALG00000000274	-0.500765	0.000212452
Butyrylcarnitine	ENSGALG00000000274	0.658981	1.96058e-07
1-Deoxy-11-oxopentalenate	ENSGALG00000000274	0.719859	3.82756e-09
HDMBOA-Glc	ENSGALG00000000274	0.83992	2.45771e-14
Legumelin	ENSGALG00000000274	0.777022	3.26597e-11
4-Trimethylammoniobutanoic acid	ENSGALG00000000274	0.514157	0.000133784
12-Hydroxydodecanoic acid	ENSGALG00000000274	-0.472804	0.000525887
ACMC-20lajd	ENSGALG00000000274	-0.643177	4.72562e-07
5-Methoxyindoleacetate	ENSGALG00000000274	-0.613091	2.21076e-06
Maritinamine	ENSGALG00000000274	-0.568053	1.68644e-05
Nalpha-Methylhistidine	ENSGALG00000000274	0.777148	3.22694e-11
3b-Allotetrahydrocortisol	ENSGALG00000000274	0.806463	1.56377e-12
Zerumbone	ENSGALG00000000274	0.848001	7.80485e-15
CAR 5_0	ENSGALG00000000274	0.873173	1.36229e-16
Acrylyl-CoA	ENSGALG00000000274	-0.464043	0.00068784
Deoxyamidinoproclavaminate	ENSGALG00000000274	0.918038	6.45516e-21
Sulfite	ENSGALG00000000274	0.922611	1.71498e-21
p-Hydroxymandelic acid	ENSGALG00000000274	0.766829	8.41995e-11
[1,1'-Biphenyl]-2-carboxamide	ENSGALG00000000274	-0.584593	8.28296e-06
Anserine	ENSGALG00000000274	0.918152	6.2503e-21
Phytosphingosine	ENSGALG00000000274	0.324213	0.0216198
CAI-1	ENSGALG00000000274	-0.470567	0.000563589
L-Rhamnulose 1-phosphate	ENSGALG00000020390	0.904377	2.23029e-19
1-(4-Hydroxyphenyl)-1-decene-3,5-dione	ENSGALG00000020390	0.880278	3.71059e-17
Glucoiberverin	ENSGALG00000020390	0.766286	8.84442e-11
Palmitaldehyde	ENSGALG00000020390	0.722968	3.04575e-09
9-methylthiononanaldoxime	ENSGALG00000020390	-0.764576	1.03149e-10
Palmatine	ENSGALG00000020390	-0.790096	8.99101e-12
3,6-Dihydroxypyridine-2,5-dione	ENSGALG00000020390	-0.830778	8.35605e-14
1-Nitronaphthalene-7,8-oxide	ENSGALG00000020390	-0.743171	6.37959e-10
Cyanurodiamide	ENSGALG00000020390	-0.87971	4.12973e-17
L-Thyronine	ENSGALG00000020390	-0.706054	1.01883e-08
Serotonin	ENSGALG00000020390	0.903474	2.7655e-19
8-hydroxy-alpha-humulene	ENSGALG00000020390	0.868643	2.99879e-16
Calcitroic acid	ENSGALG00000020390	-0.906243	1.42014e-19
5-Hydroxybenzimidazole	ENSGALG00000020390	0.83369	5.70399e-14
Myristoleic acid	ENSGALG00000020390	0.914234	1.83545e-20
Alanylasparagine	ENSGALG00000020390	-0.863973	6.5648e-16
Hexanoylcarnitine	ENSGALG00000020390	-0.686502	3.71942e-08
4-(Glutamylamino) butanoate	ENSGALG00000020390	0.774039	4.33096e-11
L-histidinol-phosphate	ENSGALG00000020390	-0.732116	1.52695e-09
Cinoxacin	ENSGALG00000020390	-0.725198	2.5804e-09
xi-2-Methyl-1,3-oxathiane	ENSGALG00000020390	-0.854231	3.07769e-15
2-Propylglutaric acid	ENSGALG00000020390	0.868765	2.93698e-16
1-Deoxy-11beta-hydroxypentalenate	ENSGALG00000020390	0.839551	2.5858e-14
Ursolic acid	ENSGALG00000020390	-0.752772	2.88226e-10
2,3-Dihydrothienamycin	ENSGALG00000020390	0.887691	8.72533e-18
CAR 3_0	ENSGALG00000020390	-0.731407	1.61251e-09
Rhizocticin A	ENSGALG00000020390	0.764317	1.0556e-10
L-Acetylcarnitine	ENSGALG00000020390	-0.766351	8.79212e-11
Emodin	ENSGALG00000020390	0.724908	2.63684e-09
Butyrylcarnitine	ENSGALG00000020390	-0.639488	5.76134e-07
1-Deoxy-11-oxopentalenate	ENSGALG00000020390	-0.764116	1.07483e-10
HDMBOA-Glc	ENSGALG00000020390	-0.733109	1.4143e-09
Legumelin	ENSGALG00000020390	-0.728786	1.96956e-09
4-Trimethylammoniobutanoic acid	ENSGALG00000020390	-0.753692	2.66588e-10
12-Hydroxydodecanoic acid	ENSGALG00000020390	0.822323	2.43292e-13
ACMC-20lajd	ENSGALG00000020390	0.892017	3.57479e-18
5-Methoxyindoleacetate	ENSGALG00000020390	0.926101	5.89707e-22
Maritinamine	ENSGALG00000020390	0.965967	7.67118e-30
Nalpha-Methylhistidine	ENSGALG00000020390	-0.854565	2.92413e-15
3b-Allotetrahydrocortisol	ENSGALG00000020390	-0.733132	1.41176e-09
Zerumbone	ENSGALG00000020390	-0.813678	6.85617e-13
CAR 5_0	ENSGALG00000020390	-0.676537	6.92947e-08
Acrylyl-CoA	ENSGALG00000020390	0.435915	0.00155442
Deoxyamidinoproclavaminate	ENSGALG00000020390	-0.805694	1.70396e-12
Sulfite	ENSGALG00000020390	-0.795341	5.22251e-12
p-Hydroxymandelic acid	ENSGALG00000020390	-0.768789	7.04456e-11
[1,1'-Biphenyl]-2-carboxamide	ENSGALG00000020390	0.882046	2.65085e-17
Anserine	ENSGALG00000020390	-0.799157	3.48203e-12
Phytosphingosine	ENSGALG00000020390	-0.777334	3.17026e-11
CAI-1	ENSGALG00000020390	0.712366	6.5581e-09
L-Rhamnulose 1-phosphate	ENSGALG00000026460	0.669367	1.06857e-07
1-(4-Hydroxyphenyl)-1-decene-3,5-dione	ENSGALG00000026460	0.612526	2.27227e-06
Glucoiberverin	ENSGALG00000026460	0.722789	3.08643e-09
Palmitaldehyde	ENSGALG00000026460	0.764266	1.06051e-10
9-methylthiononanaldoxime	ENSGALG00000026460	-0.761514	1.35411e-10
Palmatine	ENSGALG00000026460	-0.738285	9.43268e-10
3,6-Dihydroxypyridine-2,5-dione	ENSGALG00000026460	-0.638362	6.11711e-07
1-Nitronaphthalene-7,8-oxide	ENSGALG00000026460	-0.734064	1.31333e-09
Cyanurodiamide	ENSGALG00000026460	-0.837693	3.33428e-14
L-Thyronine	ENSGALG00000026460	-0.687118	3.57618e-08
Serotonin	ENSGALG00000026460	0.750603	3.45977e-10
8-hydroxy-alpha-humulene	ENSGALG00000026460	0.848994	6.7475e-15
Calcitroic acid	ENSGALG00000026460	-0.693504	2.36665e-08
5-Hydroxybenzimidazole	ENSGALG00000026460	0.5909	6.25086e-06
Myristoleic acid	ENSGALG00000026460	0.683146	4.59882e-08
Alanylasparagine	ENSGALG00000026460	-0.722524	3.14742e-09
Hexanoylcarnitine	ENSGALG00000026460	-0.673022	8.58137e-08
4-(Glutamylamino) butanoate	ENSGALG00000026460	0.539703	5.23838e-05
L-histidinol-phosphate	ENSGALG00000026460	-0.758732	1.72813e-10
Cinoxacin	ENSGALG00000026460	-0.744751	5.61114e-10
xi-2-Methyl-1,3-oxathiane	ENSGALG00000026460	-0.737912	9.71496e-10
2-Propylglutaric acid	ENSGALG00000026460	0.713845	5.9046e-09
1-Deoxy-11beta-hydroxypentalenate	ENSGALG00000026460	0.676537	6.92964e-08
Ursolic acid	ENSGALG00000026460	-0.731943	1.54743e-09
2,3-Dihydrothienamycin	ENSGALG00000026460	0.632376	8.38028e-07
CAR 3_0	ENSGALG00000026460	-0.635977	6.94017e-07
Rhizocticin A	ENSGALG00000026460	0.595123	5.15952e-06
L-Acetylcarnitine	ENSGALG00000026460	-0.736582	1.07885e-09
Emodin	ENSGALG00000026460	0.701186	1.42009e-08
Butyrylcarnitine	ENSGALG00000026460	-0.65901	1.95729e-07
1-Deoxy-11-oxopentalenate	ENSGALG00000026460	-0.73711	1.03499e-09
HDMBOA-Glc	ENSGALG00000026460	-0.680814	5.3212e-08
Legumelin	ENSGALG00000026460	-0.753445	2.72246e-10
4-Trimethylammoniobutanoic acid	ENSGALG00000026460	-0.695511	2.07413e-08
12-Hydroxydodecanoic acid	ENSGALG00000026460	0.458031	0.000823604
ACMC-20lajd	ENSGALG00000026460	0.589295	6.71871e-06
5-Methoxyindoleacetate	ENSGALG00000026460	0.653198	2.72125e-07
Maritinamine	ENSGALG00000026460	0.713717	5.95871e-09
Nalpha-Methylhistidine	ENSGALG00000026460	-0.748143	4.2466e-10
3b-Allotetrahydrocortisol	ENSGALG00000026460	-0.658709	1.99134e-07
Zerumbone	ENSGALG00000026460	-0.72662	2.31955e-09
CAR 5_0	ENSGALG00000026460	-0.639647	5.7126e-07
Acrylyl-CoA	ENSGALG00000026460	0.400383	0.00396261
Deoxyamidinoproclavaminate	ENSGALG00000026460	-0.662092	1.6387e-07
Sulfite	ENSGALG00000026460	-0.649856	3.27851e-07
p-Hydroxymandelic acid	ENSGALG00000026460	-0.745727	5.18129e-10
[1,1'-Biphenyl]-2-carboxamide	ENSGALG00000026460	0.617324	1.79668e-06
Anserine	ENSGALG00000026460	-0.654472	2.53317e-07
Phytosphingosine	ENSGALG00000026460	-0.680293	5.49623e-08
CAI-1	ENSGALG00000026460	0.443627	0.0012516
L-Rhamnulose 1-phosphate	ENSGALG00000049721	0.722305	3.19871e-09
1-(4-Hydroxyphenyl)-1-decene-3,5-dione	ENSGALG00000049721	0.757916	1.85504e-10
Glucoiberverin	ENSGALG00000049721	0.839185	2.71928e-14
Palmitaldehyde	ENSGALG00000049721	0.488173	0.00032263
9-methylthiononanaldoxime	ENSGALG00000049721	-0.812922	7.4866e-13
Palmatine	ENSGALG00000049721	-0.80642	1.57129e-12
3,6-Dihydroxypyridine-2,5-dione	ENSGALG00000049721	-0.773219	4.67664e-11
1-Nitronaphthalene-7,8-oxide	ENSGALG00000049721	-0.759567	1.60665e-10
Cyanurodiamide	ENSGALG00000049721	-0.886082	1.20485e-17
L-Thyronine	ENSGALG00000049721	-0.6719	9.18229e-08
Serotonin	ENSGALG00000049721	0.948869	1.10665e-25
8-hydroxy-alpha-humulene	ENSGALG00000049721	0.903355	2.84453e-19
Calcitroic acid	ENSGALG00000049721	-0.771228	5.62845e-11
5-Hydroxybenzimidazole	ENSGALG00000049721	0.703544	1.21014e-08
Myristoleic acid	ENSGALG00000049721	0.720466	3.66148e-09
Alanylasparagine	ENSGALG00000049721	-0.691843	2.63767e-08
Hexanoylcarnitine	ENSGALG00000049721	-0.72659	2.3248e-09
4-(Glutamylamino) butanoate	ENSGALG00000049721	0.805229	1.79432e-12
L-histidinol-phosphate	ENSGALG00000049721	-0.700709	1.46649e-08
Cinoxacin	ENSGALG00000049721	-0.793548	6.29938e-12
xi-2-Methyl-1,3-oxathiane	ENSGALG00000049721	-0.773274	4.65261e-11
2-Propylglutaric acid	ENSGALG00000049721	0.959848	3.78881e-28
1-Deoxy-11beta-hydroxypentalenate	ENSGALG00000049721	0.702179	1.32782e-08
Ursolic acid	ENSGALG00000049721	-0.737481	1.00515e-09
2,3-Dihydrothienamycin	ENSGALG00000049721	0.733382	1.38476e-09
CAR 3_0	ENSGALG00000049721	-0.649609	3.32367e-07
Rhizocticin A	ENSGALG00000049721	0.640131	5.56677e-07
L-Acetylcarnitine	ENSGALG00000049721	-0.78587	1.37764e-11
Emodin	ENSGALG00000049721	0.573138	1.36089e-05
Butyrylcarnitine	ENSGALG00000049721	-0.681698	5.03578e-08
1-Deoxy-11-oxopentalenate	ENSGALG00000049721	-0.784803	1.53197e-11
HDMBOA-Glc	ENSGALG00000049721	-0.749584	3.76715e-10
Legumelin	ENSGALG00000049721	-0.792185	7.25531e-12
4-Trimethylammoniobutanoic acid	ENSGALG00000049721	-0.650867	3.09968e-07
12-Hydroxydodecanoic acid	ENSGALG00000049721	0.725833	2.46081e-09
ACMC-20lajd	ENSGALG00000049721	0.745828	5.13844e-10
5-Methoxyindoleacetate	ENSGALG00000049721	0.681683	5.04031e-08
Maritinamine	ENSGALG00000049721	0.830414	8.75986e-14
Nalpha-Methylhistidine	ENSGALG00000049721	-0.689614	3.047e-08
3b-Allotetrahydrocortisol	ENSGALG00000049721	-0.71155	6.94693e-09
Zerumbone	ENSGALG00000049721	-0.729234	1.90372e-09
CAR 5_0	ENSGALG00000049721	-0.655427	2.40021e-07
Acrylyl-CoA	ENSGALG00000049721	0.391211	0.00496608
Deoxyamidinoproclavaminate	ENSGALG00000049721	-0.672666	8.76789e-08
Sulfite	ENSGALG00000049721	-0.662785	1.57414e-07
p-Hydroxymandelic acid	ENSGALG00000049721	-0.818207	4.01151e-13
[1,1'-Biphenyl]-2-carboxamide	ENSGALG00000049721	0.657051	2.18894e-07
Anserine	ENSGALG00000049721	-0.664708	1.40704e-07
Phytosphingosine	ENSGALG00000049721	-0.766269	8.85787e-11
CAI-1	ENSGALG00000049721	0.680953	5.27514e-08
L-Rhamnulose 1-phosphate	ETNK2	0.828196	1.16507e-13
1-(4-Hydroxyphenyl)-1-decene-3,5-dione	ETNK2	0.816028	5.20083e-13
Glucoiberverin	ETNK2	0.850536	5.37162e-15
Palmitaldehyde	ETNK2	0.736989	1.04485e-09
9-methylthiononanaldoxime	ETNK2	-0.822735	2.31231e-13
Palmatine	ETNK2	-0.82046	3.0554e-13
3,6-Dihydroxypyridine-2,5-dione	ETNK2	-0.780287	2.38607e-11
1-Nitronaphthalene-7,8-oxide	ETNK2	-0.794548	5.67521e-12
Cyanurodiamide	ETNK2	-0.912311	3.05641e-20
L-Thyronine	ETNK2	-0.739379	8.64836e-10
Serotonin	ETNK2	0.917456	7.59765e-21
8-hydroxy-alpha-humulene	ETNK2	0.910426	4.9833e-20
Calcitroic acid	ETNK2	-0.817606	4.31095e-13
5-Hydroxybenzimidazole	ETNK2	0.771184	5.65147e-11
Myristoleic acid	ETNK2	0.835795	4.30845e-14
Alanylasparagine	ETNK2	-0.8165	4.91783e-13
Hexanoylcarnitine	ETNK2	-0.740943	7.63349e-10
4-(Glutamylamino) butanoate	ETNK2	0.720978	3.52659e-09
L-histidinol-phosphate	ETNK2	-0.790489	8.63708e-12
Cinoxacin	ETNK2	-0.799913	3.21038e-12
xi-2-Methyl-1,3-oxathiane	ETNK2	-0.840702	2.20568e-14
2-Propylglutaric acid	ETNK2	0.921499	2.38484e-21
1-Deoxy-11beta-hydroxypentalenate	ETNK2	0.830394	8.78228e-14
Ursolic acid	ETNK2	-0.79799	3.94512e-12
2,3-Dihydrothienamycin	ETNK2	0.815313	5.65952e-13
CAR 3_0	ETNK2	-0.720463	3.66239e-09
Rhizocticin A	ETNK2	0.790988	8.20668e-12
L-Acetylcarnitine	ETNK2	-0.813137	7.30206e-13
Emodin	ETNK2	0.814195	6.45349e-13
Butyrylcarnitine	ETNK2	-0.708406	8.65763e-09
1-Deoxy-11-oxopentalenate	ETNK2	-0.812448	7.90981e-13
HDMBOA-Glc	ETNK2	-0.770065	6.26654e-11
Legumelin	ETNK2	-0.813461	7.03128e-13
4-Trimethylammoniobutanoic acid	ETNK2	-0.766092	9.00004e-11
12-Hydroxydodecanoic acid	ETNK2	0.743327	6.29968e-10
ACMC-20lajd	ETNK2	0.813644	6.88287e-13
5-Methoxyindoleacetate	ETNK2	0.798626	3.68607e-12
Maritinamine	ETNK2	0.911053	4.24092e-20
Nalpha-Methylhistidine	ETNK2	-0.828401	1.13504e-13
3b-Allotetrahydrocortisol	ETNK2	-0.745945	5.08953e-10
Zerumbone	ETNK2	-0.810055	1.04172e-12
CAR 5_0	ETNK2	-0.705211	1.07965e-08
Acrylyl-CoA	ETNK2	0.437021	0.00150733
Deoxyamidinoproclavaminate	ETNK2	-0.759686	1.58999e-10
Sulfite	ETNK2	-0.74858	4.09531e-10
p-Hydroxymandelic acid	ETNK2	-0.846546	9.64138e-15
[1,1'-Biphenyl]-2-carboxamide	ETNK2	0.766987	8.30076e-11
Anserine	ETNK2	-0.751327	3.2558e-10
Phytosphingosine	ETNK2	-0.783893	1.67657e-11
CAI-1	ETNK2	0.741741	7.15999e-10
L-Rhamnulose 1-phosphate	FAM234B	0.800893	2.88763e-12
1-(4-Hydroxyphenyl)-1-decene-3,5-dione	FAM234B	0.777736	3.05078e-11
Glucoiberverin	FAM234B	0.779865	2.48561e-11
Palmitaldehyde	FAM234B	0.673435	8.37e-08
9-methylthiononanaldoxime	FAM234B	-0.775733	3.69136e-11
Palmatine	FAM234B	-0.777227	3.20271e-11
3,6-Dihydroxypyridine-2,5-dione	FAM234B	-0.791581	7.72177e-12
1-Nitronaphthalene-7,8-oxide	FAM234B	-0.745127	5.44194e-10
Cyanurodiamide	FAM234B	-0.889814	5.65662e-18
L-Thyronine	FAM234B	-0.652409	2.84413e-07
Serotonin	FAM234B	0.921188	2.61265e-21
8-hydroxy-alpha-humulene	FAM234B	0.900853	5.10362e-19
Calcitroic acid	FAM234B	-0.827221	1.31904e-13
5-Hydroxybenzimidazole	FAM234B	0.726611	2.32115e-09
Myristoleic acid	FAM234B	0.817797	4.21361e-13
Alanylasparagine	FAM234B	-0.79851	3.73214e-12
Hexanoylcarnitine	FAM234B	-0.663388	1.51987e-07
4-(Glutamylamino) butanoate	FAM234B	0.693773	2.32539e-08
L-histidinol-phosphate	FAM234B	-0.733094	1.4159e-09
Cinoxacin	FAM234B	-0.762712	1.21793e-10
xi-2-Methyl-1,3-oxathiane	FAM234B	-0.790035	9.04727e-12
2-Propylglutaric acid	FAM234B	0.897932	9.90486e-19
1-Deoxy-11beta-hydroxypentalenate	FAM234B	0.768441	7.27252e-11
Ursolic acid	FAM234B	-0.717316	4.60375e-09
2,3-Dihydrothienamycin	FAM234B	0.777577	3.09748e-11
CAR 3_0	FAM234B	-0.650483	3.16644e-07
Rhizocticin A	FAM234B	0.694075	2.27979e-08
L-Acetylcarnitine	FAM234B	-0.751543	3.19725e-10
Emodin	FAM234B	0.707765	9.05184e-09
Butyrylcarnitine	FAM234B	-0.637699	6.33622e-07
1-Deoxy-11-oxopentalenate	FAM234B	-0.750394	3.5208e-10
HDMBOA-Glc	FAM234B	-0.698153	1.74068e-08
Legumelin	FAM234B	-0.733574	1.36428e-09
4-Trimethylammoniobutanoic acid	FAM234B	-0.727537	2.16486e-09
12-Hydroxydodecanoic acid	FAM234B	0.71464	5.57956e-09
ACMC-20lajd	FAM234B	0.777184	3.21574e-11
5-Methoxyindoleacetate	FAM234B	0.801395	2.73453e-12
Maritinamine	FAM234B	0.913467	2.25306e-20
Nalpha-Methylhistidine	FAM234B	-0.770214	6.18109e-11
3b-Allotetrahydrocortisol	FAM234B	-0.694577	2.20581e-08
Zerumbone	FAM234B	-0.755937	2.20053e-10
CAR 5_0	FAM234B	-0.623402	1.32689e-06
Acrylyl-CoA	FAM234B	0.34483	0.0141914
Deoxyamidinoproclavaminate	FAM234B	-0.711936	6.76006e-09
Sulfite	FAM234B	-0.69904	1.64054e-08
p-Hydroxymandelic acid	FAM234B	-0.773939	4.37189e-11
[1,1'-Biphenyl]-2-carboxamide	FAM234B	0.757502	1.92273e-10
Anserine	FAM234B	-0.702281	1.31865e-08
Phytosphingosine	FAM234B	-0.809691	1.08595e-12
CAI-1	FAM234B	0.642479	4.90714e-07
L-Rhamnulose 1-phosphate	FGF13	-0.72899	1.9393e-09
1-(4-Hydroxyphenyl)-1-decene-3,5-dione	FGF13	-0.728214	2.05688e-09
Glucoiberverin	FGF13	-0.773052	4.75056e-11
Palmitaldehyde	FGF13	-0.650957	3.08412e-07
9-methylthiononanaldoxime	FGF13	0.851796	4.4501e-15
Palmatine	FGF13	0.811328	9.00217e-13
3,6-Dihydroxypyridine-2,5-dione	FGF13	0.504982	0.000184035
1-Nitronaphthalene-7,8-oxide	FGF13	0.829002	1.0509e-13
Cyanurodiamide	FGF13	0.848144	7.64312e-15
L-Thyronine	FGF13	0.87471	1.03509e-16
Serotonin	FGF13	-0.774592	4.11143e-11
8-hydroxy-alpha-humulene	FGF13	-0.814391	6.30706e-13
Calcitroic acid	FGF13	0.61271	2.252e-06
5-Hydroxybenzimidazole	FGF13	-0.680425	5.4514e-08
Myristoleic acid	FGF13	-0.7119	6.7776e-09
Alanylasparagine	FGF13	0.578652	1.07409e-05
Hexanoylcarnitine	FGF13	0.851342	4.76343e-15
4-(Glutamylamino) butanoate	FGF13	-0.692314	2.55795e-08
L-histidinol-phosphate	FGF13	0.836139	4.11413e-14
Cinoxacin	FGF13	0.8032	2.24519e-12
xi-2-Methyl-1,3-oxathiane	FGF13	0.804968	1.84707e-12
2-Propylglutaric acid	FGF13	-0.740035	8.20786e-10
1-Deoxy-11beta-hydroxypentalenate	FGF13	-0.722777	3.08916e-09
Ursolic acid	FGF13	0.878751	4.94084e-17
2,3-Dihydrothienamycin	FGF13	-0.699786	1.56053e-08
CAR 3_0	FGF13	0.734422	1.27733e-09
Rhizocticin A	FGF13	-0.668039	1.15633e-07
L-Acetylcarnitine	FGF13	0.845982	1.04593e-14
Emodin	FGF13	-0.651196	3.04339e-07
Butyrylcarnitine	FGF13	0.805537	1.73401e-12
1-Deoxy-11-oxopentalenate	FGF13	0.846993	9.03744e-15
HDMBOA-Glc	FGF13	0.81522	5.72159e-13
Legumelin	FGF13	0.88297	2.21836e-17
4-Trimethylammoniobutanoic acid	FGF13	0.633033	8.09821e-07
12-Hydroxydodecanoic acid	FGF13	-0.624967	1.22593e-06
ACMC-20lajd	FGF13	-0.69164	2.67259e-08
5-Methoxyindoleacetate	FGF13	-0.664482	1.42582e-07
Maritinamine	FGF13	-0.665365	1.35395e-07
Nalpha-Methylhistidine	FGF13	0.804942	1.85252e-12
3b-Allotetrahydrocortisol	FGF13	0.72344	2.94115e-09
Zerumbone	FGF13	0.736327	1.10066e-09
CAR 5_0	FGF13	0.801669	2.65408e-12
Acrylyl-CoA	FGF13	-0.510398	0.000152621
Deoxyamidinoproclavaminate	FGF13	0.678921	5.98437e-08
Sulfite	FGF13	0.675223	7.50868e-08
p-Hydroxymandelic acid	FGF13	0.844519	1.28971e-14
[1,1'-Biphenyl]-2-carboxamide	FGF13	-0.70211	1.33404e-08
Anserine	FGF13	0.678108	6.29192e-08
Phytosphingosine	FGF13	0.495579	0.000252833
CAI-1	FGF13	-0.61808	1.73078e-06
L-Rhamnulose 1-phosphate	FKBP5	-0.813206	7.24355e-13
1-(4-Hydroxyphenyl)-1-decene-3,5-dione	FKBP5	-0.817719	4.25275e-13
Glucoiberverin	FKBP5	-0.851497	4.65377e-15
Palmitaldehyde	FKBP5	-0.735725	1.15382e-09
9-methylthiononanaldoxime	FKBP5	0.959185	5.57043e-28
Palmatine	FKBP5	0.959891	3.69391e-28
3,6-Dihydroxypyridine-2,5-dione	FKBP5	0.681161	5.20727e-08
1-Nitronaphthalene-7,8-oxide	FKBP5	0.977473	4.36382e-34
Cyanurodiamide	FKBP5	0.910083	5.44054e-20
L-Thyronine	FKBP5	0.903388	2.82252e-19
Serotonin	FKBP5	-0.812912	7.49588e-13
8-hydroxy-alpha-humulene	FKBP5	-0.874435	1.08758e-16
Calcitroic acid	FKBP5	0.737941	9.69332e-10
5-Hydroxybenzimidazole	FKBP5	-0.788489	1.05874e-11
Myristoleic acid	FKBP5	-0.797909	3.97963e-12
Alanylasparagine	FKBP5	0.751634	3.17279e-10
Hexanoylcarnitine	FKBP5	0.935537	2.47413e-23
4-(Glutamylamino) butanoate	FKBP5	-0.787478	1.17253e-11
L-histidinol-phosphate	FKBP5	0.960118	3.23074e-28
Cinoxacin	FKBP5	0.94606	3.87013e-25
xi-2-Methyl-1,3-oxathiane	FKBP5	0.93642	1.79517e-23
2-Propylglutaric acid	FKBP5	-0.777831	3.02317e-11
1-Deoxy-11beta-hydroxypentalenate	FKBP5	-0.814493	6.23211e-13
Ursolic acid	FKBP5	0.965997	7.51319e-30
2,3-Dihydrothienamycin	FKBP5	-0.803268	2.22826e-12
CAR 3_0	FKBP5	0.843664	1.45613e-14
Rhizocticin A	FKBP5	-0.722769	3.09103e-09
L-Acetylcarnitine	FKBP5	0.972723	4.08563e-32
Emodin	FKBP5	-0.691275	2.73675e-08
Butyrylcarnitine	FKBP5	0.949766	7.31319e-26
1-Deoxy-11-oxopentalenate	FKBP5	0.973735	1.66726e-32
HDMBOA-Glc	FKBP5	0.927528	3.75397e-22
Legumelin	FKBP5	0.959903	3.66819e-28
4-Trimethylammoniobutanoic acid	FKBP5	0.847247	8.71123e-15
12-Hydroxydodecanoic acid	FKBP5	-0.696665	1.92176e-08
ACMC-20lajd	FKBP5	-0.798486	3.74157e-12
5-Methoxyindoleacetate	FKBP5	-0.743146	6.39283e-10
Maritinamine	FKBP5	-0.747806	4.3664e-10
Nalpha-Methylhistidine	FKBP5	0.817055	4.60352e-13
3b-Allotetrahydrocortisol	FKBP5	0.884553	1.62994e-17
Zerumbone	FKBP5	0.88807	8.08085e-18
CAR 5_0	FKBP5	0.895255	1.78743e-18
Acrylyl-CoA	FKBP5	-0.62412	1.27967e-06
Deoxyamidinoproclavaminate	FKBP5	0.760483	1.48273e-10
Sulfite	FKBP5	0.750447	3.50522e-10
p-Hydroxymandelic acid	FKBP5	0.948767	1.15989e-25
[1,1'-Biphenyl]-2-carboxamide	FKBP5	-0.761471	1.35929e-10
Anserine	FKBP5	0.750963	3.35679e-10
Phytosphingosine	FKBP5	0.600261	4.07048e-06
CAI-1	FKBP5	-0.662705	1.58148e-07
L-Rhamnulose 1-phosphate	GGACT	0.874293	1.11563e-16
1-(4-Hydroxyphenyl)-1-decene-3,5-dione	GGACT	0.820762	2.94532e-13
Glucoiberverin	GGACT	0.805548	1.73179e-12
Palmitaldehyde	GGACT	0.931555	9.96634e-23
9-methylthiononanaldoxime	GGACT	-0.778485	2.83919e-11
Palmatine	GGACT	-0.767591	7.85788e-11
3,6-Dihydroxypyridine-2,5-dione	GGACT	-0.727112	2.23536e-09
1-Nitronaphthalene-7,8-oxide	GGACT	-0.7932	6.53116e-12
Cyanurodiamide	GGACT	-0.882255	2.54638e-17
L-Thyronine	GGACT	-0.658214	2.04857e-07
Serotonin	GGACT	0.807912	1.32879e-12
8-hydroxy-alpha-humulene	GGACT	0.84559	1.10659e-14
Calcitroic acid	GGACT	-0.85567	2.4672e-15
5-Hydroxybenzimidazole	GGACT	0.836679	3.82517e-14
Myristoleic acid	GGACT	0.886432	1.12353e-17
Alanylasparagine	GGACT	-0.74795	4.31477e-10
Hexanoylcarnitine	GGACT	-0.675959	7.17908e-08
4-(Glutamylamino) butanoate	GGACT	0.69515	2.12413e-08
L-histidinol-phosphate	GGACT	-0.78276	1.8744e-11
Cinoxacin	GGACT	-0.792403	7.09352e-12
xi-2-Methyl-1,3-oxathiane	GGACT	-0.825692	1.60016e-13
2-Propylglutaric acid	GGACT	0.754556	2.47682e-10
1-Deoxy-11beta-hydroxypentalenate	GGACT	0.888437	7.49974e-18
Ursolic acid	GGACT	-0.734965	1.22441e-09
2,3-Dihydrothienamycin	GGACT	0.849044	6.69808e-15
CAR 3_0	GGACT	-0.627853	1.05834e-06
Rhizocticin A	GGACT	0.803335	2.21212e-12
L-Acetylcarnitine	GGACT	-0.783221	1.79146e-11
Emodin	GGACT	0.838602	2.94559e-14
Butyrylcarnitine	GGACT	-0.674553	7.82148e-08
1-Deoxy-11-oxopentalenate	GGACT	-0.782602	1.90387e-11
HDMBOA-Glc	GGACT	-0.697011	1.87813e-08
Legumelin	GGACT	-0.744794	5.59168e-10
4-Trimethylammoniobutanoic acid	GGACT	-0.707822	9.01598e-09
12-Hydroxydodecanoic acid	GGACT	0.676409	6.98429e-08
ACMC-20lajd	GGACT	0.795767	4.9935e-12
5-Methoxyindoleacetate	GGACT	0.856773	2.07935e-15
Maritinamine	GGACT	0.846524	9.67248e-15
Nalpha-Methylhistidine	GGACT	-0.804471	1.95172e-12
3b-Allotetrahydrocortisol	GGACT	-0.701367	1.40288e-08
Zerumbone	GGACT	-0.782336	1.9541e-11
CAR 5_0	GGACT	-0.629983	9.48591e-07
Acrylyl-CoA	GGACT	0.634209	7.61567e-07
Deoxyamidinoproclavaminate	GGACT	-0.660256	1.82215e-07
Sulfite	GGACT	-0.644852	4.31516e-07
p-Hydroxymandelic acid	GGACT	-0.713401	6.09398e-09
[1,1'-Biphenyl]-2-carboxamide	GGACT	0.825264	1.6885e-13
Anserine	GGACT	-0.654951	2.4656e-07
Phytosphingosine	GGACT	-0.821988	2.53506e-13
CAI-1	GGACT	0.638141	6.18946e-07
L-Rhamnulose 1-phosphate	IGF-I	0.946558	3.11535e-25
1-(4-Hydroxyphenyl)-1-decene-3,5-dione	IGF-I	0.916651	9.50342e-21
Glucoiberverin	IGF-I	0.736907	1.05161e-09
Palmitaldehyde	IGF-I	0.870928	2.0216e-16
9-methylthiononanaldoxime	IGF-I	-0.716291	4.95701e-09
Palmatine	IGF-I	-0.722904	3.06029e-09
3,6-Dihydroxypyridine-2,5-dione	IGF-I	-0.682576	4.7665e-08
1-Nitronaphthalene-7,8-oxide	IGF-I	-0.748505	4.12092e-10
Cyanurodiamide	IGF-I	-0.778296	2.8913e-11
L-Thyronine	IGF-I	-0.673259	8.45935e-08
Serotonin	IGF-I	0.755946	2.19893e-10
8-hydroxy-alpha-humulene	IGF-I	0.698821	1.66476e-08
Calcitroic acid	IGF-I	-0.817207	4.5212e-13
5-Hydroxybenzimidazole	IGF-I	0.910422	4.98908e-20
Myristoleic acid	IGF-I	0.948117	1.55796e-25
Alanylasparagine	IGF-I	-0.704215	1.15588e-08
Hexanoylcarnitine	IGF-I	-0.673675	8.24898e-08
4-(Glutamylamino) butanoate	IGF-I	0.693397	2.38334e-08
L-histidinol-phosphate	IGF-I	-0.723913	2.83968e-09
Cinoxacin	IGF-I	-0.707073	9.49644e-09
xi-2-Methyl-1,3-oxathiane	IGF-I	-0.829023	1.04803e-13
2-Propylglutaric acid	IGF-I	0.714507	5.63246e-09
1-Deoxy-11beta-hydroxypentalenate	IGF-I	0.945624	4.67266e-25
Ursolic acid	IGF-I	-0.721647	3.35763e-09
2,3-Dihydrothienamycin	IGF-I	0.925745	6.59145e-22
CAR 3_0	IGF-I	-0.662474	1.60282e-07
Rhizocticin A	IGF-I	0.914416	1.74802e-20
L-Acetylcarnitine	IGF-I	-0.749705	3.72939e-10
Emodin	IGF-I	0.883815	1.88269e-17
Butyrylcarnitine	IGF-I	-0.659495	1.90362e-07
1-Deoxy-11-oxopentalenate	IGF-I	-0.74823	4.21595e-10
HDMBOA-Glc	IGF-I	-0.696016	2.00609e-08
Legumelin	IGF-I	-0.688165	3.3445e-08
4-Trimethylammoniobutanoic acid	IGF-I	-0.664823	1.39768e-07
12-Hydroxydodecanoic acid	IGF-I	0.855485	2.53873e-15
ACMC-20lajd	IGF-I	0.92499	8.33052e-22
5-Methoxyindoleacetate	IGF-I	0.929913	1.7279e-22
Maritinamine	IGF-I	0.880937	3.27533e-17
Nalpha-Methylhistidine	IGF-I	-0.815178	5.74982e-13
3b-Allotetrahydrocortisol	IGF-I	-0.703219	1.23722e-08
Zerumbone	IGF-I	-0.767191	8.14855e-11
CAR 5_0	IGF-I	-0.657636	2.11725e-07
Acrylyl-CoA	IGF-I	0.613021	2.21831e-06
Deoxyamidinoproclavaminate	IGF-I	-0.672056	9.09641e-08
Sulfite	IGF-I	-0.662137	1.63442e-07
p-Hydroxymandelic acid	IGF-I	-0.684206	4.30197e-08
[1,1'-Biphenyl]-2-carboxamide	IGF-I	0.931543	1.00078e-22
Anserine	IGF-I	-0.668548	1.12193e-07
Phytosphingosine	IGF-I	-0.68183	4.99434e-08
CAI-1	IGF-I	0.824896	1.76796e-13
L-Rhamnulose 1-phosphate	IHH	0.895671	1.63254e-18
1-(4-Hydroxyphenyl)-1-decene-3,5-dione	IHH	0.920598	3.10346e-21
Glucoiberverin	IHH	0.842894	1.62337e-14
Palmitaldehyde	IHH	0.621957	1.42686e-06
9-methylthiononanaldoxime	IHH	-0.748865	3.99957e-10
Palmatine	IHH	-0.782216	1.97715e-11
3,6-Dihydroxypyridine-2,5-dione	IHH	-0.792841	6.77885e-12
1-Nitronaphthalene-7,8-oxide	IHH	-0.767429	7.97396e-11
Cyanurodiamide	IHH	-0.874045	1.16629e-16
L-Thyronine	IHH	-0.608042	2.82005e-06
Serotonin	IHH	0.951995	2.52231e-26
8-hydroxy-alpha-humulene	IHH	0.860723	1.11352e-15
Calcitroic acid	IHH	-0.871029	1.98636e-16
5-Hydroxybenzimidazole	IHH	0.883348	2.06186e-17
Myristoleic acid	IHH	0.902491	3.48716e-19
Alanylasparagine	IHH	-0.790584	8.55364e-12
Hexanoylcarnitine	IHH	-0.64045	5.47247e-07
4-(Glutamylamino) butanoate	IHH	0.869942	2.39853e-16
L-histidinol-phosphate	IHH	-0.753284	2.75988e-10
Cinoxacin	IHH	-0.76981	6.41494e-11
xi-2-Methyl-1,3-oxathiane	IHH	-0.811822	8.50441e-13
2-Propylglutaric acid	IHH	0.957726	1.27325e-27
1-Deoxy-11beta-hydroxypentalenate	IHH	0.867203	3.83052e-16
Ursolic acid	IHH	-0.716585	4.85295e-09
2,3-Dihydrothienamycin	IHH	0.904248	2.30027e-19
CAR 3_0	IHH	-0.619522	1.61134e-06
Rhizocticin A	IHH	0.810085	1.0382e-12
L-Acetylcarnitine	IHH	-0.761604	1.34338e-10
Emodin	IHH	0.705185	1.0816e-08
Butyrylcarnitine	IHH	-0.632646	8.26314e-07
1-Deoxy-11-oxopentalenate	IHH	-0.759986	1.54888e-10
HDMBOA-Glc	IHH	-0.690661	2.84774e-08
Legumelin	IHH	-0.708915	8.356e-09
4-Trimethylammoniobutanoic acid	IHH	-0.760505	1.47991e-10
12-Hydroxydodecanoic acid	IHH	0.912924	2.60123e-20
ACMC-20lajd	IHH	0.910996	4.30366e-20
5-Methoxyindoleacetate	IHH	0.867897	3.40525e-16
Maritinamine	IHH	0.971866	8.50484e-32
Nalpha-Methylhistidine	IHH	-0.752913	2.84812e-10
3b-Allotetrahydrocortisol	IHH	-0.679993	5.59984e-08
Zerumbone	IHH	-0.739846	8.33302e-10
CAR 5_0	IHH	-0.588071	7.09726e-06
Acrylyl-CoA	IHH	0.487772	0.000326869
Deoxyamidinoproclavaminate	IHH	-0.679719	5.69559e-08
Sulfite	IHH	-0.666629	1.2569e-07
p-Hydroxymandelic acid	IHH	-0.759048	1.68114e-10
[1,1'-Biphenyl]-2-carboxamide	IHH	0.83451	5.11594e-14
Anserine	IHH	-0.671764	9.25764e-08
Phytosphingosine	IHH	-0.853208	3.59604e-15
CAI-1	IHH	0.836422	3.96e-14
L-Rhamnulose 1-phosphate	IL1R1	-0.575301	1.24087e-05
1-(4-Hydroxyphenyl)-1-decene-3,5-dione	IL1R1	-0.56557	1.87025e-05
Glucoiberverin	IL1R1	-0.627666	1.06852e-06
Palmitaldehyde	IL1R1	-0.512701	0.000140813
9-methylthiononanaldoxime	IL1R1	0.543255	4.57032e-05
Palmatine	IL1R1	0.469881	0.000575627
3,6-Dihydroxypyridine-2,5-dione	IL1R1	0.311756	0.0275284
1-Nitronaphthalene-7,8-oxide	IL1R1	0.485957	0.00034667
Cyanurodiamide	IL1R1	0.692835	2.47243e-08
L-Thyronine	IL1R1	0.561791	2.18574e-05
Serotonin	IL1R1	-0.688324	3.31052e-08
8-hydroxy-alpha-humulene	IL1R1	-0.678965	5.96782e-08
Calcitroic acid	IL1R1	0.501088	0.000210141
5-Hydroxybenzimidazole	IL1R1	-0.537926	5.60539e-05
Myristoleic acid	IL1R1	-0.570569	1.51731e-05
Alanylasparagine	IL1R1	0.324698	0.0214137
Hexanoylcarnitine	IL1R1	0.50149	0.000207301
4-(Glutamylamino) butanoate	IL1R1	-0.570471	1.52361e-05
L-histidinol-phosphate	IL1R1	0.515733	0.000126535
Cinoxacin	IL1R1	0.501161	0.000209625
xi-2-Methyl-1,3-oxathiane	IL1R1	0.502556	0.000199929
2-Propylglutaric acid	IL1R1	-0.664713	1.40668e-07
1-Deoxy-11beta-hydroxypentalenate	IL1R1	-0.567635	1.71617e-05
Ursolic acid	IL1R1	0.545431	4.2007e-05
2,3-Dihydrothienamycin	IL1R1	-0.542796	4.65208e-05
CAR 3_0	IL1R1	0.374563	0.00736432
Rhizocticin A	IL1R1	-0.545711	4.15517e-05
L-Acetylcarnitine	IL1R1	0.515478	0.000127681
Emodin	IL1R1	-0.526604	8.55208e-05
Butyrylcarnitine	IL1R1	0.397282	0.00427987
1-Deoxy-11-oxopentalenate	IL1R1	0.515389	0.000128083
HDMBOA-Glc	IL1R1	0.465508	0.000657974
Legumelin	IL1R1	0.581577	9.45726e-06
4-Trimethylammoniobutanoic acid	IL1R1	0.270311	0.0576233
12-Hydroxydodecanoic acid	IL1R1	-0.489812	0.00030583
ACMC-20lajd	IL1R1	-0.494588	0.000261299
5-Methoxyindoleacetate	IL1R1	-0.53861	5.46137e-05
Maritinamine	IL1R1	-0.556789	2.67871e-05
Nalpha-Methylhistidine	IL1R1	0.645077	4.26268e-07
3b-Allotetrahydrocortisol	IL1R1	0.351	0.0124457
Zerumbone	IL1R1	0.411841	0.00296249
CAR 5_0	IL1R1	0.421828	0.00227993
Acrylyl-CoA	IL1R1	-0.385447	0.00570474
Deoxyamidinoproclavaminate	IL1R1	0.428689	0.00189578
Sulfite	IL1R1	0.427439	0.00196116
p-Hydroxymandelic acid	IL1R1	0.507606	0.000168149
[1,1'-Biphenyl]-2-carboxamide	IL1R1	-0.554691	2.91446e-05
Anserine	IL1R1	0.439385	0.00141093
Phytosphingosine	IL1R1	0.520909	0.000105176
CAI-1	IL1R1	-0.493004	0.000275368
L-Rhamnulose 1-phosphate	IL1R2	-0.707858	8.99345e-09
1-(4-Hydroxyphenyl)-1-decene-3,5-dione	IL1R2	-0.698445	1.70711e-08
Glucoiberverin	IL1R2	-0.732477	1.48499e-09
Palmitaldehyde	IL1R2	-0.643664	4.60249e-07
9-methylthiononanaldoxime	IL1R2	0.851269	4.81585e-15
Palmatine	IL1R2	0.78695	1.2365e-11
3,6-Dihydroxypyridine-2,5-dione	IL1R2	0.582748	8.98395e-06
1-Nitronaphthalene-7,8-oxide	IL1R2	0.774898	3.99475e-11
Cyanurodiamide	IL1R2	0.825599	1.61896e-13
L-Thyronine	IL1R2	0.854002	3.18695e-15
Serotonin	IL1R2	-0.768375	7.31585e-11
8-hydroxy-alpha-humulene	IL1R2	-0.783619	1.72253e-11
Calcitroic acid	IL1R2	0.645101	4.25694e-07
5-Hydroxybenzimidazole	IL1R2	-0.653783	2.63325e-07
Myristoleic acid	IL1R2	-0.688773	3.21643e-08
Alanylasparagine	IL1R2	0.511673	0.000145979
Hexanoylcarnitine	IL1R2	0.864348	6.17099e-16
4-(Glutamylamino) butanoate	IL1R2	-0.64871	3.49306e-07
L-histidinol-phosphate	IL1R2	0.697396	1.83072e-08
Cinoxacin	IL1R2	0.766598	8.59801e-11
xi-2-Methyl-1,3-oxathiane	IL1R2	0.794518	5.69303e-12
2-Propylglutaric acid	IL1R2	-0.712697	6.40606e-09
1-Deoxy-11beta-hydroxypentalenate	IL1R2	-0.693276	2.40233e-08
Ursolic acid	IL1R2	0.816646	4.83306e-13
2,3-Dihydrothienamycin	IL1R2	-0.67963	5.72732e-08
CAR 3_0	IL1R2	0.739831	8.34307e-10
Rhizocticin A	IL1R2	-0.637945	6.25429e-07
L-Acetylcarnitine	IL1R2	0.824128	1.9459e-13
Emodin	IL1R2	-0.62855	1.0212e-06
Butyrylcarnitine	IL1R2	0.778998	2.70263e-11
1-Deoxy-11-oxopentalenate	IL1R2	0.823823	2.02108e-13
HDMBOA-Glc	IL1R2	0.823764	2.03576e-13
Legumelin	IL1R2	0.863036	7.65589e-16
4-Trimethylammoniobutanoic acid	IL1R2	0.482036	0.000393212
12-Hydroxydodecanoic acid	IL1R2	-0.596954	4.7439e-06
ACMC-20lajd	IL1R2	-0.686666	3.6808e-08
5-Methoxyindoleacetate	IL1R2	-0.668527	1.12339e-07
Maritinamine	IL1R2	-0.64621	4.00709e-07
Nalpha-Methylhistidine	IL1R2	0.767662	7.80718e-11
3b-Allotetrahydrocortisol	IL1R2	0.756965	2.01412e-10
Zerumbone	IL1R2	0.747116	4.62233e-10
CAR 5_0	IL1R2	0.813264	7.19461e-13
Acrylyl-CoA	IL1R2	-0.489345	0.000310536
Deoxyamidinoproclavaminate	IL1R2	0.676686	6.86684e-08
Sulfite	IL1R2	0.674477	7.85748e-08
p-Hydroxymandelic acid	IL1R2	0.801692	2.64754e-12
[1,1'-Biphenyl]-2-carboxamide	IL1R2	-0.706505	9.87697e-09
Anserine	IL1R2	0.676821	6.80991e-08
Phytosphingosine	IL1R2	0.487313	0.000331774
CAI-1	IL1R2	-0.579262	1.04606e-05
L-Rhamnulose 1-phosphate	KIF23	-0.672788	8.70396e-08
1-(4-Hydroxyphenyl)-1-decene-3,5-dione	KIF23	-0.662624	1.58895e-07
Glucoiberverin	KIF23	-0.743844	6.04078e-10
Palmitaldehyde	KIF23	-0.60801	2.8243e-06
9-methylthiononanaldoxime	KIF23	0.805482	1.74459e-12
Palmatine	KIF23	0.769469	6.61887e-11
3,6-Dihydroxypyridine-2,5-dione	KIF23	0.794258	5.84945e-12
1-Nitronaphthalene-7,8-oxide	KIF23	0.672383	8.91892e-08
Cyanurodiamide	KIF23	0.823914	1.99823e-13
L-Thyronine	KIF23	0.796513	4.61542e-12
Serotonin	KIF23	-0.813538	6.9684e-13
8-hydroxy-alpha-humulene	KIF23	-0.826856	1.3816e-13
Calcitroic acid	KIF23	0.748453	4.13866e-10
5-Hydroxybenzimidazole	KIF23	-0.60958	2.6197e-06
Myristoleic acid	KIF23	-0.662794	1.57325e-07
Alanylasparagine	KIF23	0.687847	3.41322e-08
Hexanoylcarnitine	KIF23	0.802425	2.44407e-12
4-(Glutamylamino) butanoate	KIF23	-0.626315	1.14481e-06
L-histidinol-phosphate	KIF23	0.572617	1.39135e-05
Cinoxacin	KIF23	0.684189	4.30647e-08
xi-2-Methyl-1,3-oxathiane	KIF23	0.792654	6.91165e-12
2-Propylglutaric acid	KIF23	-0.807717	1.35822e-12
1-Deoxy-11beta-hydroxypentalenate	KIF23	-0.654795	2.48749e-07
Ursolic acid	KIF23	0.75327	2.76326e-10
2,3-Dihydrothienamycin	KIF23	-0.671451	9.43329e-08
CAR 3_0	KIF23	0.792594	6.95473e-12
Rhizocticin A	KIF23	-0.628558	1.0208e-06
L-Acetylcarnitine	KIF23	0.768691	7.10818e-11
Emodin	KIF23	-0.660025	1.84654e-07
Butyrylcarnitine	KIF23	0.678933	5.97972e-08
1-Deoxy-11-oxopentalenate	KIF23	0.766622	8.57943e-11
HDMBOA-Glc	KIF23	0.812676	7.70411e-13
Legumelin	KIF23	0.819515	3.4267e-13
4-Trimethylammoniobutanoic acid	KIF23	0.521021	0.000104752
12-Hydroxydodecanoic acid	KIF23	-0.575371	1.23713e-05
ACMC-20lajd	KIF23	-0.691438	2.70788e-08
5-Methoxyindoleacetate	KIF23	-0.669727	1.0459e-07
Maritinamine	KIF23	-0.740268	8.05686e-10
Nalpha-Methylhistidine	KIF23	0.775414	3.80479e-11
3b-Allotetrahydrocortisol	KIF23	0.781249	2.17301e-11
Zerumbone	KIF23	0.809355	1.12829e-12
CAR 5_0	KIF23	0.786777	1.25814e-11
Acrylyl-CoA	KIF23	-0.373061	0.00762348
Deoxyamidinoproclavaminate	KIF23	0.804406	1.96576e-12
Sulfite	KIF23	0.801653	2.65877e-12
p-Hydroxymandelic acid	KIF23	0.813856	6.71502e-13
[1,1'-Biphenyl]-2-carboxamide	KIF23	-0.646635	3.91498e-07
Anserine	KIF23	0.800696	2.94997e-12
Phytosphingosine	KIF23	0.590259	6.434e-06
CAI-1	KIF23	-0.586836	7.49893e-06
L-Rhamnulose 1-phosphate	MLKL	-0.614222	2.09215e-06
1-(4-Hydroxyphenyl)-1-decene-3,5-dione	MLKL	-0.585198	8.06426e-06
Glucoiberverin	MLKL	-0.603067	3.56979e-06
Palmitaldehyde	MLKL	-0.554804	2.90129e-05
9-methylthiononanaldoxime	MLKL	0.409886	0.00311542
Palmatine	MLKL	0.362074	0.00977148
3,6-Dihydroxypyridine-2,5-dione	MLKL	0.376751	0.00700059
1-Nitronaphthalene-7,8-oxide	MLKL	0.347537	0.0134013
Cyanurodiamide	MLKL	0.675203	7.518e-08
L-Thyronine	MLKL	0.433937	0.00164194
Serotonin	MLKL	-0.700541	1.48322e-08
8-hydroxy-alpha-humulene	MLKL	-0.682035	4.93055e-08
Calcitroic acid	MLKL	0.603416	3.5117e-06
5-Hydroxybenzimidazole	MLKL	-0.572343	1.40762e-05
Myristoleic acid	MLKL	-0.623303	1.33348e-06
Alanylasparagine	MLKL	0.422386	0.00224631
Hexanoylcarnitine	MLKL	0.330615	0.0190252
4-(Glutamylamino) butanoate	MLKL	-0.585298	8.02884e-06
L-histidinol-phosphate	MLKL	0.413157	0.0028633
Cinoxacin	MLKL	0.366479	0.00885458
xi-2-Methyl-1,3-oxathiane	MLKL	0.4495	0.00105758
2-Propylglutaric acid	MLKL	-0.690054	2.96179e-08
1-Deoxy-11beta-hydroxypentalenate	MLKL	-0.585812	7.84792e-06
Ursolic acid	MLKL	0.427969	0.00193321
2,3-Dihydrothienamycin	MLKL	-0.588722	6.89367e-06
CAR 3_0	MLKL	0.295579	0.0371592
Rhizocticin A	MLKL	-0.569664	1.57626e-05
L-Acetylcarnitine	MLKL	0.389583	0.00516567
Emodin	MLKL	-0.55316	3.09834e-05
Butyrylcarnitine	MLKL	0.200917	0.16179
1-Deoxy-11-oxopentalenate	MLKL	0.387993	0.00536737
HDMBOA-Glc	MLKL	0.334205	0.0176889
Legumelin	MLKL	0.445613	0.00118272
4-Trimethylammoniobutanoic acid	MLKL	0.259708	0.068553
12-Hydroxydodecanoic acid	MLKL	-0.509838	0.000155626
ACMC-20lajd	MLKL	-0.514392	0.000132678
5-Methoxyindoleacetate	MLKL	-0.620435	1.5397e-06
Maritinamine	MLKL	-0.649492	3.34525e-07
Nalpha-Methylhistidine	MLKL	0.674924	7.64669e-08
3b-Allotetrahydrocortisol	MLKL	0.23662	0.0980409
Zerumbone	MLKL	0.368383	0.00848204
CAR 5_0	MLKL	0.270839	0.0571176
Acrylyl-CoA	MLKL	-0.365919	0.00896695
Deoxyamidinoproclavaminate	MLKL	0.455459	0.000888694
Sulfite	MLKL	0.45276	0.000961935
p-Hydroxymandelic acid	MLKL	0.390385	0.00506643
[1,1'-Biphenyl]-2-carboxamide	MLKL	-0.586045	7.76719e-06
Anserine	MLKL	0.469121	0.000589237
Phytosphingosine	MLKL	0.647065	3.8238e-07
CAI-1	MLKL	-0.490162	0.000302343
L-Rhamnulose 1-phosphate	MT3	-0.874022	1.17095e-16
1-(4-Hydroxyphenyl)-1-decene-3,5-dione	MT3	-0.867232	3.81134e-16
Glucoiberverin	MT3	-0.900946	4.99527e-19
Palmitaldehyde	MT3	-0.791516	7.77323e-12
9-methylthiononanaldoxime	MT3	0.942772	1.543e-24
Palmatine	MT3	0.930652	1.35094e-22
3,6-Dihydroxypyridine-2,5-dione	MT3	0.754243	2.5439e-10
1-Nitronaphthalene-7,8-oxide	MT3	0.936458	1.77012e-23
Cyanurodiamide	MT3	0.970292	3.08476e-31
L-Thyronine	MT3	0.85679	2.07391e-15
Serotonin	MT3	-0.919394	4.39212e-21
8-hydroxy-alpha-humulene	MT3	-0.944049	9.10608e-25
Calcitroic acid	MT3	0.824549	1.84638e-13
5-Hydroxybenzimidazole	MT3	-0.834599	5.05559e-14
Myristoleic acid	MT3	-0.869666	2.51589e-16
Alanylasparagine	MT3	0.783821	1.68855e-11
Hexanoylcarnitine	MT3	0.882184	2.5815e-17
4-(Glutamylamino) butanoate	MT3	-0.806153	1.61878e-12
L-histidinol-phosphate	MT3	0.915108	1.45004e-20
Cinoxacin	MT3	0.928039	3.18581e-22
xi-2-Methyl-1,3-oxathiane	MT3	0.930352	1.49346e-22
2-Propylglutaric acid	MT3	-0.890133	5.2966e-18
1-Deoxy-11beta-hydroxypentalenate	MT3	-0.875574	8.85598e-17
Ursolic acid	MT3	0.918894	5.06595e-21
2,3-Dihydrothienamycin	MT3	-0.858079	1.69472e-15
CAR 3_0	MT3	0.79732	4.23703e-12
Rhizocticin A	MT3	-0.79783	4.01333e-12
L-Acetylcarnitine	MT3	0.940645	3.61578e-24
Emodin	MT3	-0.786464	1.29822e-11
Butyrylcarnitine	MT3	0.869516	2.58171e-16
1-Deoxy-11-oxopentalenate	MT3	0.940797	3.40517e-24
HDMBOA-Glc	MT3	0.885265	1.4166e-17
Legumelin	MT3	0.932829	6.44165e-23
4-Trimethylammoniobutanoic acid	MT3	0.807987	1.31762e-12
12-Hydroxydodecanoic acid	MT3	-0.758749	1.72546e-10
ACMC-20lajd	MT3	-0.847543	8.34335e-15
5-Methoxyindoleacetate	MT3	-0.820911	2.89239e-13
Maritinamine	MT3	-0.865457	5.13439e-16
Nalpha-Methylhistidine	MT3	0.861126	1.04362e-15
3b-Allotetrahydrocortisol	MT3	0.847093	8.90695e-15
Zerumbone	MT3	0.878474	5.20209e-17
CAR 5_0	MT3	0.829627	9.69734e-14
Acrylyl-CoA	MT3	-0.587904	7.15022e-06
Deoxyamidinoproclavaminate	MT3	0.770896	5.80413e-11
Sulfite	MT3	0.759488	1.61774e-10
p-Hydroxymandelic acid	MT3	0.925811	6.45593e-22
[1,1'-Biphenyl]-2-carboxamide	MT3	-0.819805	3.30839e-13
Anserine	MT3	0.762969	1.19048e-10
Phytosphingosine	MT3	0.743781	6.07189e-10
CAI-1	MT3	-0.730182	1.77095e-09
L-Rhamnulose 1-phosphate	NECAB2	0.864942	5.59314e-16
1-(4-Hydroxyphenyl)-1-decene-3,5-dione	NECAB2	0.848396	7.36699e-15
Glucoiberverin	NECAB2	0.736756	1.06424e-09
Palmitaldehyde	NECAB2	0.617923	1.74433e-06
9-methylthiononanaldoxime	NECAB2	-0.687035	3.59511e-08
Palmatine	NECAB2	-0.709254	8.16075e-09
3,6-Dihydroxypyridine-2,5-dione	NECAB2	-0.761306	1.37919e-10
1-Nitronaphthalene-7,8-oxide	NECAB2	-0.660501	1.79662e-07
Cyanurodiamide	NECAB2	-0.868746	2.94651e-16
L-Thyronine	NECAB2	-0.623897	1.29413e-06
Serotonin	NECAB2	0.925784	6.51092e-22
8-hydroxy-alpha-humulene	NECAB2	0.876121	8.01892e-17
Calcitroic acid	NECAB2	-0.886161	1.18603e-17
5-Hydroxybenzimidazole	NECAB2	0.798065	3.91404e-12
Myristoleic acid	NECAB2	0.877973	5.70894e-17
Alanylasparagine	NECAB2	-0.797804	4.02445e-12
Hexanoylcarnitine	NECAB2	-0.584837	8.19438e-06
4-(Glutamylamino) butanoate	NECAB2	0.812387	7.96648e-13
L-histidinol-phosphate	NECAB2	-0.674794	7.7073e-08
Cinoxacin	NECAB2	-0.655442	2.39811e-07
xi-2-Methyl-1,3-oxathiane	NECAB2	-0.768329	7.34694e-11
2-Propylglutaric acid	NECAB2	0.886632	1.07959e-17
1-Deoxy-11beta-hydroxypentalenate	NECAB2	0.77178	5.3476e-11
Ursolic acid	NECAB2	-0.674583	7.80682e-08
2,3-Dihydrothienamycin	NECAB2	0.846688	9.44591e-15
CAR 3_0	NECAB2	-0.61755	1.77676e-06
Rhizocticin A	NECAB2	0.679911	5.62838e-08
L-Acetylcarnitine	NECAB2	-0.679529	5.7631e-08
Emodin	NECAB2	0.599361	4.24442e-06
Butyrylcarnitine	NECAB2	-0.520052	0.000108467
1-Deoxy-11-oxopentalenate	NECAB2	-0.677065	6.709e-08
HDMBOA-Glc	NECAB2	-0.630201	9.38017e-07
Legumelin	NECAB2	-0.651077	3.0636e-07
4-Trimethylammoniobutanoic acid	NECAB2	-0.670954	9.71886e-08
12-Hydroxydodecanoic acid	NECAB2	0.803478	2.17754e-12
ACMC-20lajd	NECAB2	0.833786	5.63166e-14
5-Methoxyindoleacetate	NECAB2	0.897273	1.14706e-18
Maritinamine	NECAB2	0.946733	2.8849e-25
Nalpha-Methylhistidine	NECAB2	-0.816012	5.21059e-13
3b-Allotetrahydrocortisol	NECAB2	-0.606404	3.04905e-06
Zerumbone	NECAB2	-0.701902	1.35295e-08
CAR 5_0	NECAB2	-0.555517	2.81945e-05
Acrylyl-CoA	NECAB2	0.38721	0.00546925
Deoxyamidinoproclavaminate	NECAB2	-0.736295	1.10344e-09
Sulfite	NECAB2	-0.726627	2.31842e-09
p-Hydroxymandelic acid	NECAB2	-0.682103	4.90977e-08
[1,1'-Biphenyl]-2-carboxamide	NECAB2	0.845401	1.13686e-14
Anserine	NECAB2	-0.734051	1.31469e-09
Phytosphingosine	NECAB2	-0.804042	2.04641e-12
CAI-1	NECAB2	0.648865	3.46322e-07
L-Rhamnulose 1-phosphate	NREP	0.967748	2.15469e-30
1-(4-Hydroxyphenyl)-1-decene-3,5-dione	NREP	0.945932	4.09029e-25
Glucoiberverin	NREP	0.788013	1.11091e-11
Palmitaldehyde	NREP	0.843523	1.48547e-14
9-methylthiononanaldoxime	NREP	-0.755764	2.23348e-10
Palmatine	NREP	-0.756586	2.08116e-10
3,6-Dihydroxypyridine-2,5-dione	NREP	-0.705147	1.08442e-08
1-Nitronaphthalene-7,8-oxide	NREP	-0.778359	2.87376e-11
Cyanurodiamide	NREP	-0.840551	2.25241e-14
L-Thyronine	NREP	-0.698587	1.69103e-08
Serotonin	NREP	0.845871	1.06265e-14
8-hydroxy-alpha-humulene	NREP	0.773454	4.57501e-11
Calcitroic acid	NREP	-0.840855	2.15921e-14
5-Hydroxybenzimidazole	NREP	0.923321	1.38592e-21
Myristoleic acid	NREP	0.971483	1.17113e-31
Alanylasparagine	NREP	-0.725219	2.57649e-09
Hexanoylcarnitine	NREP	-0.697003	1.87916e-08
4-(Glutamylamino) butanoate	NREP	0.742051	6.98322e-10
L-histidinol-phosphate	NREP	-0.761276	1.38282e-10
Cinoxacin	NREP	-0.748069	4.27254e-10
xi-2-Methyl-1,3-oxathiane	NREP	-0.846996	9.03403e-15
2-Propylglutaric acid	NREP	0.809917	1.05826e-12
1-Deoxy-11beta-hydroxypentalenate	NREP	0.959143	5.70603e-28
Ursolic acid	NREP	-0.751987	3.07985e-10
2,3-Dihydrothienamycin	NREP	0.943628	1.08518e-24
CAR 3_0	NREP	-0.668955	1.09513e-07
Rhizocticin A	NREP	0.925421	7.28847e-22
L-Acetylcarnitine	NREP	-0.778009	2.97187e-11
Emodin	NREP	0.887186	9.6608e-18
Butyrylcarnitine	NREP	-0.675662	7.31024e-08
1-Deoxy-11-oxopentalenate	NREP	-0.776626	3.39135e-11
HDMBOA-Glc	NREP	-0.717469	4.55342e-09
Legumelin	NREP	-0.726513	2.33839e-09
4-Trimethylammoniobutanoic acid	NREP	-0.6878	3.42357e-08
12-Hydroxydodecanoic acid	NREP	0.898072	9.59932e-19
ACMC-20lajd	NREP	0.946721	2.89987e-25
5-Methoxyindoleacetate	NREP	0.947179	2.37011e-25
Maritinamine	NREP	0.936801	1.56075e-23
Nalpha-Methylhistidine	NREP	-0.844092	1.37034e-14
3b-Allotetrahydrocortisol	NREP	-0.710363	7.55163e-09
Zerumbone	NREP	-0.773727	4.45953e-11
CAR 5_0	NREP	-0.666813	1.24335e-07
Acrylyl-CoA	NREP	0.574555	1.28109e-05
Deoxyamidinoproclavaminate	NREP	-0.690717	2.83754e-08
Sulfite	NREP	-0.680539	5.41304e-08
p-Hydroxymandelic acid	NREP	-0.731094	1.6517e-09
[1,1'-Biphenyl]-2-carboxamide	NREP	0.947965	1.66877e-25
Anserine	NREP	-0.687037	3.59474e-08
Phytosphingosine	NREP	-0.737223	1.02579e-09
CAI-1	NREP	0.859587	1.33506e-15
L-Rhamnulose 1-phosphate	PDGFD	-0.645822	4.09286e-07
1-(4-Hydroxyphenyl)-1-decene-3,5-dione	PDGFD	-0.629432	9.75919e-07
Glucoiberverin	PDGFD	-0.669264	1.07518e-07
Palmitaldehyde	PDGFD	-0.622231	1.40737e-06
9-methylthiononanaldoxime	PDGFD	0.638205	6.16856e-07
Palmatine	PDGFD	0.646229	4.0029e-07
3,6-Dihydroxypyridine-2,5-dione	PDGFD	0.529909	7.57159e-05
1-Nitronaphthalene-7,8-oxide	PDGFD	0.547188	3.92248e-05
Cyanurodiamide	PDGFD	0.729715	1.83527e-09
L-Thyronine	PDGFD	0.879932	3.96074e-17
Serotonin	PDGFD	-0.613711	2.14503e-06
8-hydroxy-alpha-humulene	PDGFD	-0.738941	8.95505e-10
Calcitroic acid	PDGFD	0.653655	2.65232e-07
5-Hydroxybenzimidazole	PDGFD	-0.595947	4.96841e-06
Myristoleic acid	PDGFD	-0.620562	1.52996e-06
Alanylasparagine	PDGFD	0.746601	4.82252e-10
Hexanoylcarnitine	PDGFD	0.709186	8.19971e-09
4-(Glutamylamino) butanoate	PDGFD	-0.676078	7.12683e-08
L-histidinol-phosphate	PDGFD	0.626914	1.11036e-06
Cinoxacin	PDGFD	0.478559	0.000439143
xi-2-Methyl-1,3-oxathiane	PDGFD	0.73738	1.01315e-09
2-Propylglutaric acid	PDGFD	-0.634991	7.30973e-07
1-Deoxy-11beta-hydroxypentalenate	PDGFD	-0.597588	4.60723e-06
Ursolic acid	PDGFD	0.806426	1.57023e-12
2,3-Dihydrothienamycin	PDGFD	-0.653616	2.65816e-07
CAR 3_0	PDGFD	0.81737	4.43414e-13
Rhizocticin A	PDGFD	-0.590838	6.26815e-06
L-Acetylcarnitine	PDGFD	0.663499	1.51009e-07
Emodin	PDGFD	-0.581791	9.36912e-06
Butyrylcarnitine	PDGFD	0.544342	4.38209e-05
1-Deoxy-11-oxopentalenate	PDGFD	0.662119	1.63618e-07
HDMBOA-Glc	PDGFD	0.72481	2.65623e-09
Legumelin	PDGFD	0.759438	1.62491e-10
4-Trimethylammoniobutanoic acid	PDGFD	0.584287	8.39581e-06
12-Hydroxydodecanoic acid	PDGFD	-0.482568	0.000386588
ACMC-20lajd	PDGFD	-0.608376	2.77538e-06
5-Methoxyindoleacetate	PDGFD	-0.644353	4.43388e-07
Maritinamine	PDGFD	-0.606583	3.02324e-06
Nalpha-Methylhistidine	PDGFD	0.922075	2.01136e-21
3b-Allotetrahydrocortisol	PDGFD	0.603809	3.44731e-06
Zerumbone	PDGFD	0.734204	1.29916e-09
CAR 5_0	PDGFD	0.75446	2.4971e-10
Acrylyl-CoA	PDGFD	-0.510598	0.00015156
Deoxyamidinoproclavaminate	PDGFD	0.898716	8.30725e-19
Sulfite	PDGFD	0.904489	2.17119e-19
p-Hydroxymandelic acid	PDGFD	0.735467	1.17734e-09
[1,1'-Biphenyl]-2-carboxamide	PDGFD	-0.610582	2.4963e-06
Anserine	PDGFD	0.908795	7.54163e-20
Phytosphingosine	PDGFD	0.381804	0.00621966
CAI-1	PDGFD	-0.50689	0.000172352
L-Rhamnulose 1-phosphate	S100A12	-0.748095	4.26331e-10
1-(4-Hydroxyphenyl)-1-decene-3,5-dione	S100A12	-0.755062	2.37202e-10
Glucoiberverin	S100A12	-0.796299	4.72111e-12
Palmitaldehyde	S100A12	-0.676721	6.8518e-08
9-methylthiononanaldoxime	S100A12	0.925435	7.25677e-22
Palmatine	S100A12	0.96076	2.20561e-28
3,6-Dihydroxypyridine-2,5-dione	S100A12	0.856245	2.25707e-15
1-Nitronaphthalene-7,8-oxide	S100A12	0.897297	1.14105e-18
Cyanurodiamide	S100A12	0.84085	2.16076e-14
L-Thyronine	S100A12	0.888953	6.7504e-18
Serotonin	S100A12	-0.750653	3.44535e-10
8-hydroxy-alpha-humulene	S100A12	-0.828457	1.1269e-13
Calcitroic acid	S100A12	0.790105	8.98292e-12
5-Hydroxybenzimidazole	S100A12	-0.724119	2.79645e-09
Myristoleic acid	S100A12	-0.730688	1.70377e-09
Alanylasparagine	S100A12	0.881696	2.83462e-17
Hexanoylcarnitine	S100A12	0.930184	1.5791e-22
4-(Glutamylamino) butanoate	S100A12	-0.738838	9.02804e-10
L-histidinol-phosphate	S100A12	0.830532	8.62639e-14
Cinoxacin	S100A12	0.862473	8.39114e-16
xi-2-Methyl-1,3-oxathiane	S100A12	0.951383	3.39553e-26
2-Propylglutaric acid	S100A12	-0.745502	5.27757e-10
1-Deoxy-11beta-hydroxypentalenate	S100A12	-0.738336	9.39475e-10
Ursolic acid	S100A12	0.928355	2.87684e-22
2,3-Dihydrothienamycin	S100A12	-0.76868	7.11495e-11
CAR 3_0	S100A12	0.952167	2.31891e-26
Rhizocticin A	S100A12	-0.662968	1.55746e-07
L-Acetylcarnitine	S100A12	0.942264	1.89634e-24
Emodin	S100A12	-0.649861	3.27759e-07
Butyrylcarnitine	S100A12	0.916849	8.99602e-21
1-Deoxy-11-oxopentalenate	S100A12	0.941646	2.43137e-24
HDMBOA-Glc	S100A12	0.961994	1.03835e-28
Legumelin	S100A12	0.928762	2.52103e-22
4-Trimethylammoniobutanoic acid	S100A12	0.871883	1.71073e-16
12-Hydroxydodecanoic acid	S100A12	-0.638517	6.06712e-07
ACMC-20lajd	S100A12	-0.789065	9.98696e-12
5-Methoxyindoleacetate	S100A12	-0.71241	6.53777e-09
Maritinamine	S100A12	-0.743043	6.44621e-10
Nalpha-Methylhistidine	S100A12	0.789996	9.0836e-12
3b-Allotetrahydrocortisol	S100A12	0.963336	4.44798e-29
Zerumbone	S100A12	0.974188	1.10456e-32
CAR 5_0	S100A12	0.941871	2.22209e-24
Acrylyl-CoA	S100A12	-0.557399	2.61354e-05
Deoxyamidinoproclavaminate	S100A12	0.888397	7.56187e-18
Sulfite	S100A12	0.87981	4.05284e-17
p-Hydroxymandelic acid	S100A12	0.959486	4.67933e-28
[1,1'-Biphenyl]-2-carboxamide	S100A12	-0.690576	2.86348e-08
Anserine	S100A12	0.874439	1.08668e-16
[truncated: 502 more rows]

## Sheet: Table S12
Table S12 Top 10 corresponding relationships of DEMs and DEGs
Reaction	Name	id_name	Transcriptome	Metabolome
R02464	SGPL1_Palmitaldehyde	K01634_C00517	-1.26	-6.37
R02464	SGPL1_Sphinganine 1-phosphate	K01634_C01120	-1.26	-4.52
R08379	ENSGALG00000009538_Retinal	K11153_C00376	-1.54	4.61
R00216	ME1_NADP+	K00029_C00006	-4.34	0.83
R00216	ME1_Malic acid	K00029_C00149	-4.34	2.13
R02124	ADH6_Retinal	K13951_C00376	-2.04	4.61
R00299	HKDC1_Adenosine-5'-diphosphate	K00844_C00008	-7.97	0.81
R00760	HKDC1_Adenosine-5'-diphosphate	K00844_C00008	-7.97	0.81
R00867	HKDC1_Adenosine-5'-diphosphate	K00844_C00008	-7.97	0.81
R01326	HKDC1_Adenosine-5'-diphosphate	K00844_C00008	-7.97	0.81
R01600	HKDC1_Adenosine-5'-diphosphate	K00844_C00008	-7.97	0.81
R01786	HKDC1_Adenosine-5'-diphosphate	K00844_C00008	-7.97	0.81
R01961	HKDC1_Adenosine-5'-diphosphate	K00844_C00008	-7.97	0.81
R03920	HKDC1_Adenosine-5'-diphosphate	K00844_C00008	-7.97	0.81
R00565	GATM_L-Arginine	K00613_C00062	-3.67	-1.9
R01989	GATM_L-Arginine	K00613_C00062	-3.67	-1.9
R08159	FASN_Myristic acid	K00665_C06424	-4.04	-1.56
R01463	CYP7A1_7alpha-Hydroxycholesterol	K00489_C03594	-8.05	3.31
