# Supplementary material for: Comprehensive Analysis of Liver Transcriptome and Metabolome Response to Oncogenic Marek’s Disease Virus Infection in Wenchang Chickens
Source: Biology (Basel). 2025 Jul 25;14(8):938. doi: 10.3390/biology14080938 (PMC12383417; doi:10.3390/biology14080938)
Supplement: Supplementary file 1 [file biology-14-00938-s001.zip › Table S13-15 DEGs_special .xlsx]

## Sheet: Table S13
Table S13 DEGs related to tumor necrosis factor production
ID	Name	Description	baseMean	baseMean_Control	baseMean_Infected	foldChange(Infected/Control)	log2FoldChange	pval	padj	Chromosome	Start Site	End Site	Direction	Length	GO	KEGG	BP	CC	MF	Pathway
ENSGALG00000010949	GPNMB	glycoprotein nmb [Source:NCBI gene;Acc:428431]	38.6682	0.407949	76.9285	188.574	7.55898	0.00877435	0.290829	2	31127614	31144995	+	3689	GO:0001818;GO:0001934;GO:0001934;GO:0005178;GO:0005887;GO:0007155;GO:0007165;GO:0007267;GO:0008201;GO:0008201;GO:0016021;GO:0030335;GO:0031410;GO:0031954;GO:0032720;GO:0034103;GO:0034103;GO:0042130;GO:0045545;GO:0048018;GO:0050868;GO:0070374;GO:1901215;GO:2000134;	K20732	GO:0001818//negative regulation of cytokine production;GO:0001934//positive regulation of protein phosphorylation;GO:0001934//positive regulation of protein phosphorylation;GO:0007155//cell adhesion;GO:0007165//signal transduction;GO:0007267//cell-cell signaling;GO:0030335//positive regulation of cell migration;GO:0031954//positive regulation of protein autophosphorylation;GO:0032720//negative re…	GO:0005887//integral component of plasma membrane;GO:0016021//integral component of membrane;GO:0031410//cytoplasmic vesicle;	GO:0005178//integrin binding;GO:0008201//heparin binding;GO:0008201//heparin binding;GO:0045545//syndecan binding;GO:0048018//receptor ligand activity;	-
ENSGALG00000038433	SPON2	spondin 2 [Source:NCBI gene;Acc:422905]	1118.85	86.0881	2151.61	24.9931	4.64346	0.00129037	0.0930037	4	84851297	84898911	+	3146	GO:0001530;GO:0002448;GO:0003823;GO:0005615;GO:0008228;GO:0031012;GO:0032496;GO:0032755;GO:0032760;GO:0042742;GO:0043152;GO:0045087;GO:0050832;GO:0051607;GO:0060907;GO:0071222;	K24428	GO:0002448//mast cell mediated immunity;GO:0008228//opsonization;GO:0032496//response to lipopolysaccharide;GO:0032755//positive regulation of interleukin-6 production;GO:0032760//positive regulation of tumor necrosis factor production;GO:0042742//defense response to bacterium;GO:0043152//induction of bacterial agglutination;GO:0045087//innate immune response;GO:0050832//defense response to fungu…	GO:0005615//extracellular space;GO:0031012//extracellular matrix;	GO:0001530//lipopolysaccharide binding;GO:0003823//antigen binding;	-
ENSGALG00000009519	ARG2	arginase 2 [Source:NCBI gene;Acc:423272]	25.6636	7.99078	43.3363	5.42329	2.43917	0.0497128	0.654495	5	29074720	29091937	+	1362	GO:0001657;GO:0002829;GO:0004053;GO:0004053;GO:0005739;GO:0006525;GO:0006941;GO:0016813;GO:0032651;GO:0032696;GO:0032700;GO:0032720;GO:0032720;GO:0046872;GO:0071641;GO:0071644;GO:0071650;GO:1900425;GO:1903426;GO:1905403;GO:2000562;GO:2000774;	K01476	GO:0001657//ureteric bud development;GO:0002829//negative regulation of type 2 immune response;GO:0006525//arginine metabolic process;GO:0006941//striated muscle contraction;GO:0032651//regulation of interleukin-1 beta production;GO:0032696//negative regulation of interleukin-13 production;GO:0032700//negative regulation of interleukin-17 production;GO:0032720//negative regulation of tumor necros…	GO:0005739//mitochondrion;	GO:0004053//arginase activity;GO:0004053//arginase activity;GO:0016813//hydrolase activity, acting on carbon-nitrogen (but not peptide) bonds, in linear amidines;GO:0046872//metal ion binding;	ko00330(Arginine and proline metabolism);ko00220(Arginine biosynthesis)
ENSGALG00000039206	ARID5A	AT rich interactive domain 5A (MRF1-like) [Source:NCBI gene;Acc:101749459]	413.192	175.309	651.075	3.71387	1.89292	2.28007e-06	0.00105574	22	3788778	3793564	-	3298	GO:0003677;GO:0003677;GO:0000122;GO:0002062;GO:0003677;GO:0003682;GO:0003714;GO:0005634;GO:0005654;GO:0005667;GO:0005730;GO:0030331;GO:0032729;GO:0032740;GO:0032755;GO:0032760;GO:0035066;GO:0035613;GO:0042802;GO:0043565;GO:0045944;GO:0046965;GO:0046966;GO:0050681;GO:0071222;GO:0071391;GO:2000318;GO:2000556;	-	GO:0000122//negative regulation of transcription by RNA polymerase II;GO:0002062//chondrocyte differentiation;GO:0032729//positive regulation of interferon-gamma production;GO:0032740//positive regulation of interleukin-17 production;GO:0032755//positive regulation of interleukin-6 production;GO:0032760//positive regulation of tumor necrosis factor production;GO:0035066//positive regulation of hi…	GO:0005634//nucleus;GO:0005654//nucleoplasm;GO:0005667//transcription regulator complex;GO:0005730//nucleolus;	GO:0003677//DNA binding;GO:0003677//DNA binding;GO:0003677//DNA binding;GO:0003682//chromatin binding;GO:0003714//transcription corepressor activity;GO:0030331//estrogen receptor binding;GO:0035613//RNA stem-loop binding;GO:0042802//identical protein binding;GO:0043565//sequence-specific DNA binding;GO:0046965//retinoid X receptor binding;GO:0046966//thyroid hormone receptor binding;GO:0050681//a…	-
ENSGALG00000001926	HSPB1	heat shock protein family B (small) member 1 [Source:NCBI gene;Acc:396227]	37.3914	20.9865	53.7963	2.56337	1.35804	0.013631	0.364768	19	4403291	4405344	-	912	GO:0001932;GO:0005080;GO:0005634;GO:0005634;GO:0005737;GO:0005737;GO:0005886;GO:0006469;GO:0008426;GO:0009615;GO:0019901;GO:0030018;GO:0032731;GO:0032760;GO:0035556;GO:0035924;GO:0038033;GO:0042802;GO:0042803;GO:0043122;GO:0043292;GO:0043536;GO:0044183;GO:0045766;GO:0061077;GO:0061629;GO:0099641;GO:1902176;GO:2001028;GO:2001234;	K04455	GO:0001932//regulation of protein phosphorylation;GO:0006469//negative regulation of protein kinase activity;GO:0009615//response to virus;GO:0032731//positive regulation of interleukin-1 beta production;GO:0032760//positive regulation of tumor necrosis factor production;GO:0035556//intracellular signal transduction;GO:0035924//cellular response to vascular endothelial growth factor stimulus;GO:0…	GO:0005634//nucleus;GO:0005634//nucleus;GO:0005737//cytoplasm;GO:0005737//cytoplasm;GO:0005886//plasma membrane;GO:0030018//Z disc;GO:0043292//contractile fiber;	GO:0005080//protein kinase C binding;GO:0008426//protein kinase C inhibitor activity;GO:0019901//protein kinase binding;GO:0042802//identical protein binding;GO:0042803//protein homodimerization activity;GO:0044183//protein folding chaperone;GO:0061629//RNA polymerase II-specific DNA-binding transcription factor binding;	ko04370(VEGF signaling pathway);ko04010(MAPK signaling pathway)
ENSGALG00000032701	LY96	lymphocyte antigen 96 [Source:NCBI gene;Acc:420189]	231.632	135.82	327.444	2.41086	1.26955	0.0290743	0.530149	2	118035819	118043555	+	1363	GO:0001530;GO:0035662;GO:0045087;GO:0001530;GO:0001875;GO:0031226;GO:0031663;GO:0031666;GO:0032496;GO:0032497;GO:0032760;GO:0034142;GO:0035662;GO:0045087;GO:0046696;GO:0046696;GO:0071222;	K05400	GO:0045087//innate immune response;GO:0031663//lipopolysaccharide-mediated signaling pathway;GO:0031666//positive regulation of lipopolysaccharide-mediated signaling pathway;GO:0032496//response to lipopolysaccharide;GO:0032497//detection of lipopolysaccharide;GO:0032760//positive regulation of tumor necrosis factor production;GO:0034142//toll-like receptor 4 signaling pathway;GO:0045087//innate …	GO:0031226//intrinsic component of plasma membrane;GO:0046696//lipopolysaccharide receptor complex;GO:0046696//lipopolysaccharide receptor complex;	GO:0001530//lipopolysaccharide binding;GO:0035662//Toll-like receptor 4 binding;GO:0001530//lipopolysaccharide binding;GO:0001875//lipopolysaccharide immune receptor activity;GO:0035662//Toll-like receptor 4 binding;	ko05132(Salmonella infection);ko04620(Toll-like receptor signaling pathway)
ENSGALG00000009740	RASGRP1	RAS guanyl releasing protein 1 [Source:NCBI gene;Acc:423290]	44.336	28.7345	59.9375	2.08591	1.06068	0.0400239	0.607152	5	30872492	30911992	+	3305	GO:0001934;GO:0002437;GO:0005085;GO:0005085;GO:0005509;GO:0005509;GO:0005794;GO:0005829;GO:0005886;GO:0007264;GO:0008270;GO:0014066;GO:0019992;GO:0030101;GO:0031210;GO:0032252;GO:0032725;GO:0032729;GO:0032760;GO:0032816;GO:0032825;GO:0033089;GO:0042098;GO:0042100;GO:0042110;GO:0042113;GO:0042802;GO:0043303;GO:0043406;GO:0043547;GO:0045954;GO:0046330;GO:0046579;GO:0047496;GO:0070372;GO:0070374;GO:…	K04350	GO:0001934//positive regulation of protein phosphorylation;GO:0002437//inflammatory response to antigenic stimulus;GO:0007264//small GTPase mediated signal transduction;GO:0014066//regulation of phosphatidylinositol 3-kinase signaling;GO:0030101//natural killer cell activation;GO:0032252//secretory granule localization;GO:0032725//positive regulation of granulocyte macrophage colony-stimulating f…	GO:0005794//Golgi apparatus;GO:0005829//cytosol;GO:0005886//plasma membrane;	GO:0005085//guanyl-nucleotide exchange factor activity;GO:0005085//guanyl-nucleotide exchange factor activity;GO:0005509//calcium ion binding;GO:0005509//calcium ion binding;GO:0008270//zinc ion binding;GO:0019992//diacylglycerol binding;GO:0031210//phosphatidylcholine binding;GO:0042802//identical protein binding;	ko04010(MAPK signaling pathway)
ENSGALG00000041192	IFIH1	interferon induced with helicase C domain 1 [Source:NCBI gene;Acc:424185]	559.168	366.654	751.682	2.05011	1.0357	0.00822487	0.279902	7	21044187	21071090	+	4050	GO:0003677;GO:0003723;GO:0003725;GO:0003727;GO:0005524;GO:0005737;GO:0005739;GO:0008270;GO:0009615;GO:0009615;GO:0016787;GO:0016925;GO:0032727;GO:0032728;GO:0032755;GO:0032760;GO:0039530;GO:0042802;GO:0043021;GO:0045071;GO:0045087;GO:0051607;GO:0060760;GO:0071360;GO:0098586;	K12647	GO:0009615//response to virus;GO:0009615//response to virus;GO:0016925//protein sumoylation;GO:0032727//positive regulation of interferon-alpha production;GO:0032728//positive regulation of interferon-beta production;GO:0032755//positive regulation of interleukin-6 production;GO:0032760//positive regulation of tumor necrosis factor production;GO:0039530//MDA-5 signaling pathway;GO:0045071//negati…	GO:0005737//cytoplasm;GO:0005739//mitochondrion;	GO:0003677//DNA binding;GO:0003723//RNA binding;GO:0003725//double-stranded RNA binding;GO:0003727//single-stranded RNA binding;GO:0005524//ATP binding;GO:0008270//zinc ion binding;GO:0016787//hydrolase activity;GO:0042802//identical protein binding;GO:0043021//ribonucleoprotein complex binding;	ko05168(Herpes simplex virus 1 infection);ko05164(Influenza A);ko04622(RIG-I-like receptor signaling pathway)
ENSGALG00000014786	PIK3R1	phosphoinositide-3-kinase regulatory subunit 1 [Source:NCBI gene;Acc:427171]	244.78	332.627	156.933	0.471799	-1.08375	0.040053	0.607152	Z	21600456	21657260	+	4499	GO:0001678;GO:0001784;GO:0001953;GO:0005158;GO:0005159;GO:0005168;GO:0005515;GO:0005634;GO:0005737;GO:0005737;GO:0005801;GO:0005829;GO:0005911;GO:0006468;GO:0006606;GO:0007162;GO:0007165;GO:0008286;GO:0008625;GO:0008630;GO:0010592;GO:0014065;GO:0016020;GO:0019903;GO:0030183;GO:0030335;GO:0032760;GO:0032869;GO:0032991;GO:0033120;GO:0034644;GO:0034976;GO:0034976;GO:0036312;GO:0042307;GO:0042307;GO:…	K02649	GO:0001678//cellular glucose homeostasis;GO:0001953//negative regulation of cell-matrix adhesion;GO:0006468//protein phosphorylation;GO:0006606//protein import into nucleus;GO:0007162//negative regulation of cell adhesion;GO:0007165//signal transduction;GO:0008286//insulin receptor signaling pathway;GO:0008625//extrinsic apoptotic signaling pathway via death domain receptors;GO:0008630//intrinsic…	GO:0005634//nucleus;GO:0005737//cytoplasm;GO:0005737//cytoplasm;GO:0005801//cis-Golgi network;GO:0005829//cytosol;GO:0005911//cell-cell junction;GO:0016020//membrane;GO:0032991//protein-containing complex;GO:0048471//perinuclear region of cytoplasm;GO:1990578//perinuclear endoplasmic reticulum membrane;	GO:0001784//phosphotyrosine residue binding;GO:0005158//insulin receptor binding;GO:0005159//insulin-like growth factor receptor binding;GO:0005168//neurotrophin TRKA receptor binding;GO:0005515//protein binding;GO:0019903//protein phosphatase binding;GO:0036312//phosphatidylinositol 3-kinase regulatory subunit binding;GO:0043125//ErbB-3 class receptor binding;GO:0043559//insulin binding;GO:00435…	ko05168(Herpes simplex virus 1 infection);ko05164(Influenza A);ko04914(Progesterone-mediated oocyte maturation);ko04910(Insulin signaling pathway);ko04810(Regulation of actin cytoskeleton);ko04625(C-type lectin receptor signaling pathway);ko04620(Toll-like receptor signaling pathway);ko04510(Focal adhesion);ko04370(VEGF signaling pathway);ko04218(Cellular senescence);ko04210(Apoptosis);ko04150(mT…
ENSGALG00000008439	CD36	CD36 molecule [Source:NCBI gene;Acc:417730]	1728	2495.38	960.626	0.384961	-1.37721	0.00655572	0.241402	1	11333589	11371413	-	2495	GO:0000122;GO:0001540;GO:0001954;GO:0005041;GO:0005041;GO:0005044;GO:0005324;GO:0005794;GO:0005794;GO:0005886;GO:0005886;GO:0006898;GO:0006910;GO:0006955;GO:0007166;GO:0007166;GO:0007204;GO:0007263;GO:0008035;GO:0008289;GO:0009617;GO:0009897;GO:0009986;GO:0010628;GO:0010629;GO:0010744;GO:0010744;GO:0010886;GO:0010942;GO:0015636;GO:0015909;GO:0015911;GO:0015912;GO:0016020;GO:0016020;GO:0019915;GO:…	K06259	GO:0000122//negative regulation of transcription by RNA polymerase II;GO:0001954//positive regulation of cell-matrix adhesion;GO:0006898//receptor-mediated endocytosis;GO:0006910//phagocytosis, recognition;GO:0006955//immune response;GO:0007166//cell surface receptor signaling pathway;GO:0007166//cell surface receptor signaling pathway;GO:0007204//positive regulation of cytosolic calcium ion conc…	GO:0005794//Golgi apparatus;GO:0005794//Golgi apparatus;GO:0005886//plasma membrane;GO:0005886//plasma membrane;GO:0009897//external side of plasma membrane;GO:0009986//cell surface;GO:0016020//membrane;GO:0016020//membrane;GO:0031526//brush border membrane;GO:0043235//receptor complex;GO:0045121//membrane raft;GO:0045121//membrane raft;GO:0045177//apical part of cell;GO:0071944//cell periphery;G…	GO:0001540//amyloid-beta binding;GO:0005041//low-density lipoprotein particle receptor activity;GO:0005041//low-density lipoprotein particle receptor activity;GO:0005044//scavenger receptor activity;GO:0005324//long-chain fatty acid transporter activity;GO:0008035//high-density lipoprotein particle binding;GO:0008289//lipid binding;GO:0015636//short-chain fatty acid transmembrane transporter acti…	ko04920(Adipocytokine signaling pathway);ko04512(ECM-receptor interaction);ko04145(Phagosome);ko03320(PPAR signaling pathway)
ENSGALG00000004741	EPHB2	EPH receptor B2 [Source:NCBI gene;Acc:396513]	231.896	338.027	125.765	0.372057	-1.4264	0.045081	0.632456	21	5956010	6053651	-	3749	GO:0000902;GO:0001525;GO:0001540;GO:0001655;GO:0001933;GO:0002639;GO:0004672;GO:0004713;GO:0004713;GO:0005003;GO:0005003;GO:0005005;GO:0005102;GO:0005515;GO:0005524;GO:0005654;GO:0005886;GO:0005887;GO:0005887;GO:0006468;GO:0006468;GO:0006469;GO:0007162;GO:0007169;GO:0007169;GO:0007411;GO:0007413;GO:0007611;GO:0007612;GO:0008046;GO:0009887;GO:0016021;GO:0016310;GO:0018108;GO:0021631;GO:0021952;GO:…	K05111	GO:0000902//cell morphogenesis;GO:0001525//angiogenesis;GO:0001655//urogenital system development;GO:0001933//negative regulation of protein phosphorylation;GO:0002639//positive regulation of immunoglobulin production;GO:0006468//protein phosphorylation;GO:0006468//protein phosphorylation;GO:0006469//negative regulation of protein kinase activity;GO:0007162//negative regulation of cell adhesion;G…	GO:0005654//nucleoplasm;GO:0005886//plasma membrane;GO:0005887//integral component of plasma membrane;GO:0005887//integral component of plasma membrane;GO:0016021//integral component of membrane;GO:0030424//axon;GO:0030425//dendrite;GO:0043025//neuronal cell body;GO:0098978//glutamatergic synapse;GO:0099055//integral component of postsynaptic membrane;GO:0099056//integral component of presynaptic…	GO:0001540//amyloid-beta binding;GO:0004672//protein kinase activity;GO:0004713//protein tyrosine kinase activity;GO:0004713//protein tyrosine kinase activity;GO:0005003//ephrin receptor activity;GO:0005003//ephrin receptor activity;GO:0005005//transmembrane-ephrin receptor activity;GO:0005102//signaling receptor binding;GO:0005515//protein binding;GO:0005524//ATP binding;GO:0008046//axon guidanc…	-
ENSGALG00000012755	IGF-I	insulin like growth factor 1 [Source:NCBI gene;Acc:418090]	67.0508	129.762	4.33977	0.0334441	-4.90211	2.94029e-07	0.000216245	1	55281097	55330373	+	1645	GO:0001775;GO:0005158;GO:0005159;GO:0005159;GO:0005178;GO:0005179;GO:0005179;GO:0005179;GO:0005576;GO:0005576;GO:0005576;GO:0005615;GO:0005615;GO:0005615;GO:0005615;GO:0007405;GO:0008083;GO:0008083;GO:0008083;GO:0008283;GO:0008283;GO:0008284;GO:0009408;GO:0009408;GO:0010467;GO:0010468;GO:0010560;GO:0010613;GO:0010628;GO:0010629;GO:0014065;GO:0014068;GO:0014834;GO:0014896;GO:0014904;GO:0014911;GO:…	K05459	GO:0001775//cell activation;GO:0007405//neuroblast proliferation;GO:0008283//cell population proliferation;GO:0008283//cell population proliferation;GO:0008284//positive regulation of cell population proliferation;GO:0009408//response to heat;GO:0009408//response to heat;GO:0010467//gene expression;GO:0010468//regulation of gene expression;GO:0010560//positive regulation of glycoprotein biosynthe…	GO:0005576//extracellular region;GO:0005576//extracellular region;GO:0005576//extracellular region;GO:0005615//extracellular space;GO:0005615//extracellular space;GO:0005615//extracellular space;GO:0005615//extracellular space;GO:0035867//alphav-beta3 integrin-IGF-1-IGF1R complex;GO:0042567//insulin-like growth factor ternary complex;	GO:0005158//insulin receptor binding;GO:0005159//insulin-like growth factor receptor binding;GO:0005159//insulin-like growth factor receptor binding;GO:0005178//integrin binding;GO:0005179//hormone activity;GO:0005179//hormone activity;GO:0005179//hormone activity;GO:0008083//growth factor activity;GO:0008083//growth factor activity;GO:0008083//growth factor activity;	ko04914(Progesterone-mediated oocyte maturation);ko04510(Focal adhesion);ko04150(mTOR signaling pathway);ko04115(p53 signaling pathway);ko04114(Oocyte meiosis);ko04068(FoxO signaling pathway);ko04010(MAPK signaling pathway)

## Sheet: Table S14
Table S14 DEGs related to extracellular region
ID	Name	Description	baseMean	baseMean_Control	baseMean_Infected	foldChange(Infected/Control)	log2FoldChange	pval	padj	Chromosome	Start Site	End Site	Direction	Length	GO	KEGG	BP	CC	MF	Pathway
ENSGALG00000029788	CCK	cholecystokinin [Source:NCBI gene;Acc:414884]	2.91284	0	5.82568	Inf	Inf	0.0139	0.370666	2	43773646	43778740	-	1097	GO:0005179;GO:0005576;GO:0051428;	K05226	-	GO:0005576//extracellular region;	GO:0005179//hormone activity;GO:0051428//peptide hormone receptor binding;	ko04080(Neuroactive ligand-receptor interaction)
ENSGALG00000008048	CPA2	carboxypeptidase A2 [Source:NCBI gene;Acc:416682]	10.4652	0.163365	20.767	127.12	6.99005	5.25311e-06	0.00195774	1	1584921	1594275	+	1989	GO:0004180;GO:0004181;GO:0004181;GO:0005576;GO:0006508;GO:0008270;GO:0008270;	K01298	GO:0006508//proteolysis;	GO:0005576//extracellular region;	GO:0004180//carboxypeptidase activity;GO:0004181//metallocarboxypeptidase activity;GO:0004181//metallocarboxypeptidase activity;GO:0008270//zinc ion binding;GO:0008270//zinc ion binding;	-
ENSGALG00000019553	SERPINB10B	serpin peptidase inhibitor, clade B (ovalbumin), member 10 B [Source:NCBI gene;Acc:395715]	42.9152	0.744813	85.0855	114.237	6.83589	0.00414568	0.190228	2	67656284	67662678	-	2120	GO:0000785;GO:0003677;GO:0004867;GO:0004867;GO:0004867;GO:0005615;GO:0005615;GO:0005615;GO:0005634;GO:0005654;GO:0005694;GO:0006325;GO:0010466;GO:0010951;GO:0030261;GO:0030261;GO:0030414;GO:0031490;GO:0043362;GO:0000785;GO:0003677;GO:0004867;GO:0004867;GO:0004867;GO:0005615;GO:0005615;GO:0005615;GO:0005634;GO:0005654;GO:0005694;GO:0006325;GO:0010466;GO:0010951;GO:0030261;GO:0030261;GO:0030414;GO:…	K13963	GO:0006325//chromatin organization;GO:0010466//negative regulation of peptidase activity;GO:0010951//negative regulation of endopeptidase activity;GO:0030261//chromosome condensation;GO:0030261//chromosome condensation;GO:0043362//nucleate erythrocyte maturation;GO:0006325//chromatin organization;GO:0010466//negative regulation of peptidase activity;GO:0010951//negative regulation of endopeptidas…	GO:0000785//chromatin;GO:0005615//extracellular space;GO:0005615//extracellular space;GO:0005615//extracellular space;GO:0005634//nucleus;GO:0005654//nucleoplasm;GO:0005694//chromosome;GO:0000785//chromatin;GO:0005615//extracellular space;GO:0005615//extracellular space;GO:0005615//extracellular space;GO:0005634//nucleus;GO:0005654//nucleoplasm;GO:0005694//chromosome;	GO:0003677//DNA binding;GO:0004867//serine-type endopeptidase inhibitor activity;GO:0004867//serine-type endopeptidase inhibitor activity;GO:0004867//serine-type endopeptidase inhibitor activity;GO:0030414//peptidase inhibitor activity;GO:0031490//chromatin DNA binding;GO:0003677//DNA binding;GO:0004867//serine-type endopeptidase inhibitor activity;GO:0004867//serine-type endopeptidase inhibitor …	-
ENSGALG00000031301	TULP1	tubby like protein 1 [Source:NCBI gene;Acc:395321]	41.3056	0.844321	81.7669	96.8434	6.59758	0.00362083	0.176034	26	69390	73128	-	1634	GO:0001750;GO:0001895;GO:0001917;GO:0005546;GO:0005576;GO:0005829;GO:0005886;GO:0006910;GO:0016192;GO:0016358;GO:0042462;GO:0042995;GO:0043679;GO:0045202;GO:0045494;GO:0050766;GO:0050908;GO:0051015;GO:0060041;GO:1903546;	K19600	GO:0001895//retina homeostasis;GO:0006910//phagocytosis, recognition;GO:0016192//vesicle-mediated transport;GO:0016358//dendrite development;GO:0042462//eye photoreceptor cell development;GO:0045494//photoreceptor cell maintenance;GO:0050766//positive regulation of phagocytosis;GO:0050908//detection of light stimulus involved in visual perception;GO:0060041//retina development in camera-type eye;…	GO:0001750//photoreceptor outer segment;GO:0001917//photoreceptor inner segment;GO:0005576//extracellular region;GO:0005829//cytosol;GO:0005886//plasma membrane;GO:0042995//cell projection;GO:0043679//axon terminus;GO:0045202//synapse;	GO:0005546//phosphatidylinositol-4,5-bisphosphate binding;GO:0051015//actin filament binding;	-
ENSGALG00000024272	S100A12	S100 calcium binding protein A12 [Source:NCBI gene;Acc:426356]	383.097	21.1655	745.028	35.2001	5.13751	1.12781e-09	1.5206e-06	25	3296971	3298411	-	584	GO:0005509;GO:0005509;GO:0005509;GO:0005615;GO:0005634;GO:0005737;GO:0005737;GO:0006805;GO:0031640;GO:0043123;GO:0046872;GO:0048306;GO:0050786;GO:0050832;GO:0061844;	K21128	GO:0006805//xenobiotic metabolic process;GO:0031640//killing of cells of other organism;GO:0043123//positive regulation of I-kappaB kinase/NF-kappaB signaling;GO:0050832//defense response to fungus;GO:0061844//antimicrobial humoral immune response mediated by antimicrobial peptide;	GO:0005615//extracellular space;GO:0005634//nucleus;GO:0005737//cytoplasm;GO:0005737//cytoplasm;	GO:0005509//calcium ion binding;GO:0005509//calcium ion binding;GO:0005509//calcium ion binding;GO:0046872//metal ion binding;GO:0048306//calcium-dependent protein binding;GO:0050786//RAGE receptor binding;	-
ENSGALG00000013663	FGF20	fibroblast growth factor 20 [Source:NCBI gene;Acc:428779]	3.62993	0.203975	7.05588	34.592	5.11236	0.0113338	0.336787	4	63267129	63271376	+	1489	GO:0005104;GO:0005576;GO:0008083;GO:0008543;GO:0030154;GO:0043524;GO:0045664;GO:0060043;GO:0060113;GO:0090722;	K04358	GO:0008543//fibroblast growth factor receptor signaling pathway;GO:0030154//cell differentiation;GO:0043524//negative regulation of neuron apoptotic process;GO:0045664//regulation of neuron differentiation;GO:0060043//regulation of cardiac muscle cell proliferation;GO:0060113//inner ear receptor cell differentiation;	GO:0005576//extracellular region;	GO:0005104//fibroblast growth factor receptor binding;GO:0008083//growth factor activity;GO:0090722//receptor-receptor interaction;	ko04810(Regulation of actin cytoskeleton);ko04020(Calcium signaling pathway);ko04010(MAPK signaling pathway)
ENSGALG00000038433	SPON2	spondin 2 [Source:NCBI gene;Acc:422905]	1118.85	86.0881	2151.61	24.9931	4.64346	0.00129037	0.0930037	4	84851297	84898911	+	3146	GO:0001530;GO:0002448;GO:0003823;GO:0005615;GO:0008228;GO:0031012;GO:0032496;GO:0032755;GO:0032760;GO:0042742;GO:0043152;GO:0045087;GO:0050832;GO:0051607;GO:0060907;GO:0071222;	K24428	GO:0002448//mast cell mediated immunity;GO:0008228//opsonization;GO:0032496//response to lipopolysaccharide;GO:0032755//positive regulation of interleukin-6 production;GO:0032760//positive regulation of tumor necrosis factor production;GO:0042742//defense response to bacterium;GO:0043152//induction of bacterial agglutination;GO:0045087//innate immune response;GO:0050832//defense response to fungu…	GO:0005615//extracellular space;GO:0031012//extracellular matrix;	GO:0001530//lipopolysaccharide binding;GO:0003823//antigen binding;	-
ENSGALG00000005360	CA4	carbonic anhydrase 4 [Source:NCBI gene;Acc:417647]	1055.15	85.2863	2025	23.7436	4.56947	2.92355e-07	0.000216245	19	8243835	8262292	-	2746	GO:0004089;GO:0004089;GO:0005791;GO:0005793;GO:0005794;GO:0005802;GO:0005886;GO:0005886;GO:0008270;GO:0009986;GO:0015701;GO:0016020;GO:0016324;GO:0030658;GO:0030667;GO:0031225;GO:0031362;GO:0031526;GO:0046658;GO:0048471;GO:0070062;	K18246	GO:0015701//bicarbonate transport;	GO:0005791//rough endoplasmic reticulum;GO:0005793//endoplasmic reticulum-Golgi intermediate compartment;GO:0005794//Golgi apparatus;GO:0005802//trans-Golgi network;GO:0005886//plasma membrane;GO:0005886//plasma membrane;GO:0009986//cell surface;GO:0016020//membrane;GO:0016324//apical plasma membrane;GO:0030658//transport vesicle membrane;GO:0030667//secretory granule membrane;GO:0031225//anchore…	GO:0004089//carbonate dehydratase activity;GO:0004089//carbonate dehydratase activity;GO:0008270//zinc ion binding;	ko00910(Nitrogen metabolism)
ENSGALG00000030502	ADAMTS4	ADAM metallopeptidase with thrombospondin type 1 motif 4 [Source:NCBI gene;Acc:100858999]	18.1564	1.66346	34.6492	20.8296	4.38057	3.73134e-05	0.00826302	25	3958394	3965648	-	1935	GO:0002020;GO:0004222;GO:0005615;GO:0006508;GO:0008233;GO:0008237;GO:0016607;	K07764	GO:0006508//proteolysis;	GO:0005615//extracellular space;GO:0016607//nuclear speck;	GO:0002020//protease binding;GO:0004222//metalloendopeptidase activity;GO:0008233//peptidase activity;GO:0008237//metallopeptidase activity;	-
ENSGALG00000006508	FGF13	fibroblast growth factor 13 [Source:NCBI gene;Acc:414831]	13.4374	1.76894	25.1059	14.1927	3.82707	6.38764e-06	0.00221825	4	4750152	4964186	-	3403	GO:0005576;GO:0008083;GO:0005576;GO:0008083;GO:0005576;GO:0008083;	K22413	-	GO:0005576//extracellular region;GO:0005576//extracellular region;GO:0005576//extracellular region;	GO:0008083//growth factor activity;GO:0008083//growth factor activity;GO:0008083//growth factor activity;	-
ENSGALG00000019552	SERPINB2	serpin family B member 2 [Source:NCBI gene;Acc:420896]	24.8378	3.27305	46.4026	14.1772	3.8255	0.010843	0.33471	2	67665297	67674062	-	2064	GO:0004867;GO:0005615;GO:0005654;GO:0005829;	K19821	-	GO:0005615//extracellular space;GO:0005654//nucleoplasm;GO:0005829//cytosol;	GO:0004867//serine-type endopeptidase inhibitor activity;	-
ENSGALG00000010915	IL6	interleukin 6 [Source:NCBI gene;Acc:395337]	7.26163	1.35189	13.1714	9.74294	3.28436	0.00429733	0.194015	2	30863310	30866004	+	1339	GO:0005125;GO:0005125;GO:0005125;GO:0005125;GO:0005125;GO:0005138;GO:0005138;GO:0005576;GO:0005576;GO:0005576;GO:0005615;GO:0005615;GO:0005615;GO:0005615;GO:0005896;GO:0006953;GO:0006955;GO:0006955;GO:0007165;GO:0008083;GO:0008083;GO:0008284;GO:0010573;GO:0014823;GO:0042593;GO:0046427;GO:0050796;GO:0070092;GO:0070102;GO:0070417;GO:0072540;GO:0072540;GO:0072574;GO:0097421;GO:1904894;GO:0005125;GO:…	K05405	GO:0006953//acute-phase response;GO:0006955//immune response;GO:0006955//immune response;GO:0007165//signal transduction;GO:0008284//positive regulation of cell population proliferation;GO:0010573//vascular endothelial growth factor production;GO:0014823//response to activity;GO:0042593//glucose homeostasis;GO:0046427//positive regulation of receptor signaling pathway via JAK-STAT;GO:0050796//reg…	GO:0005576//extracellular region;GO:0005576//extracellular region;GO:0005576//extracellular region;GO:0005615//extracellular space;GO:0005615//extracellular space;GO:0005615//extracellular space;GO:0005615//extracellular space;GO:0005896//interleukin-6 receptor complex;GO:0005576//extracellular region;GO:0005615//extracellular space;GO:0005576//extracellular region;GO:0005615//extracellular space;	GO:0005125//cytokine activity;GO:0005125//cytokine activity;GO:0005125//cytokine activity;GO:0005125//cytokine activity;GO:0005125//cytokine activity;GO:0005138//interleukin-6 receptor binding;GO:0005138//interleukin-6 receptor binding;GO:0008083//growth factor activity;GO:0008083//growth factor activity;GO:0005125//cytokine activity;GO:0005138//interleukin-6 receptor binding;GO:0005125//cytokine…	ko05168(Herpes simplex virus 1 infection);ko05164(Influenza A);ko05132(Salmonella infection);ko04672(Intestinal immune network for IgA production);ko04625(C-type lectin receptor signaling pathway);ko04623(Cytosolic DNA-sensing pathway);ko04621(NOD-like receptor signaling pathway);ko04620(Toll-like receptor signaling pathway);ko04218(Cellular senescence);ko04068(FoxO signaling pathway);ko04060(Cyt…
ENSGALG00000047182	ACHE	acetylcholinesterase (Cartwright blood group) [Source:NCBI gene;Acc:396388]	7.11995	1.52562	12.7143	8.33383	3.05898	0.0053737	0.218097	31	2208184	2214141	+	2304	GO:0002076;GO:0003990;GO:0004104;GO:0004104;GO:0005518;GO:0005576;GO:0005794;GO:0006581;GO:0007155;GO:0016020;GO:0016787;GO:0017171;GO:0042166;GO:0042803;GO:0043236;GO:0045202;GO:0048471;	-	GO:0002076//osteoblast development;GO:0006581//acetylcholine catabolic process;GO:0007155//cell adhesion;	GO:0005576//extracellular region;GO:0005794//Golgi apparatus;GO:0016020//membrane;GO:0045202//synapse;GO:0048471//perinuclear region of cytoplasm;	GO:0003990//acetylcholinesterase activity;GO:0004104//cholinesterase activity;GO:0004104//cholinesterase activity;GO:0005518//collagen binding;GO:0016787//hydrolase activity;GO:0017171//serine hydrolase activity;GO:0042166//acetylcholine binding;GO:0042803//protein homodimerization activity;GO:0043236//laminin binding;	-
ENSGALG00000003003	CCL20	C-C motif chemokine ligand 20 [Source:NCBI gene;Acc:395082]	32.2611	6.93217	57.5901	8.30766	3.05444	0.00431709	0.194015	9	9693543	9695640	+	836	GO:0002548;GO:0005125;GO:0005576;GO:0005576;GO:0005576;GO:0005615;GO:0005615;GO:0006935;GO:0006935;GO:0006954;GO:0006955;GO:0006955;GO:0007186;GO:0008009;GO:0008009;GO:0008009;GO:0016477;GO:0030593;GO:0031731;GO:0035584;GO:0042379;GO:0043547;GO:0048020;GO:0048247;GO:0050794;GO:0060326;GO:0070098;GO:0070374;GO:0071346;GO:0071347;GO:0071356;GO:2000406;	K14625	GO:0002548//monocyte chemotaxis;GO:0006935//chemotaxis;GO:0006935//chemotaxis;GO:0006954//inflammatory response;GO:0006955//immune response;GO:0006955//immune response;GO:0007186//G protein-coupled receptor signaling pathway;GO:0016477//cell migration;GO:0030593//neutrophil chemotaxis;GO:0035584//calcium-mediated signaling using intracellular calcium source;GO:0043547//positive regulation of GTPa…	GO:0005576//extracellular region;GO:0005576//extracellular region;GO:0005576//extracellular region;GO:0005615//extracellular space;GO:0005615//extracellular space;	GO:0005125//cytokine activity;GO:0008009//chemokine activity;GO:0008009//chemokine activity;GO:0008009//chemokine activity;GO:0031731//CCR6 chemokine receptor binding;GO:0042379//chemokine receptor binding;GO:0048020//CCR chemokine receptor binding;	ko04060(Cytokine-cytokine receptor interaction)
ENSGALG00000041750	ADAMTS9	ADAM metallopeptidase with thrombospondin type 1 motif 9 [Source:NCBI gene;Acc:416080]	565.713	122.231	1009.2	8.25645	3.04552	0.00611938	0.233177	12	14132885	14195481	-	6251	GO:0004175;GO:0004222;GO:0005615;GO:0005783;GO:0006508;GO:0006508;GO:0006508;GO:0008237;GO:0008237;GO:0008270;GO:0009617;GO:0009986;GO:0031012;GO:0043231;GO:0045636;GO:0048070;	K08624	GO:0006508//proteolysis;GO:0006508//proteolysis;GO:0006508//proteolysis;GO:0009617//response to bacterium;GO:0045636//positive regulation of melanocyte differentiation;GO:0048070//regulation of developmental pigmentation;	GO:0005615//extracellular space;GO:0005783//endoplasmic reticulum;GO:0009986//cell surface;GO:0031012//extracellular matrix;GO:0043231//intracellular membrane-bounded organelle;	GO:0004175//endopeptidase activity;GO:0004222//metalloendopeptidase activity;GO:0008237//metallopeptidase activity;GO:0008237//metallopeptidase activity;GO:0008270//zinc ion binding;	-
ENSGALG00000015148	ANXA1	annexin A1 [Source:NCBI gene;Acc:404271]	116.503	26.3555	206.65	7.84085	2.97101	0.0318871	0.555194	Z	36034182	36052126	+	1722	GO:0001533;GO:0001780;GO:0001780;GO:0002548;GO:0002685;GO:0004859;GO:0005509;GO:0005544;GO:0005544;GO:0005615;GO:0005634;GO:0005654;GO:0005737;GO:0005737;GO:0005768;GO:0005829;GO:0005884;GO:0005886;GO:0005886;GO:0006909;GO:0006954;GO:0007165;GO:0007187;GO:0008360;GO:0009986;GO:0014839;GO:0016324;GO:0016328;GO:0018149;GO:0019834;GO:0019898;GO:0030216;GO:0031232;GO:0031340;GO:0031514;GO:0031532;GO:…	K17091	GO:0001780//neutrophil homeostasis;GO:0001780//neutrophil homeostasis;GO:0002548//monocyte chemotaxis;GO:0002685//regulation of leukocyte migration;GO:0006909//phagocytosis;GO:0006954//inflammatory response;GO:0007165//signal transduction;GO:0007187//G protein-coupled receptor signaling pathway, coupled to cyclic nucleotide second messenger;GO:0008360//regulation of cell shape;GO:0014839//myoblas…	GO:0001533//cornified envelope;GO:0005615//extracellular space;GO:0005634//nucleus;GO:0005654//nucleoplasm;GO:0005737//cytoplasm;GO:0005737//cytoplasm;GO:0005768//endosome;GO:0005829//cytosol;GO:0005884//actin filament;GO:0005886//plasma membrane;GO:0005886//plasma membrane;GO:0009986//cell surface;GO:0016324//apical plasma membrane;GO:0016328//lateral plasma membrane;GO:0019898//extrinsic compon…	GO:0004859//phospholipase inhibitor activity;GO:0005509//calcium ion binding;GO:0005544//calcium-dependent phospholipid binding;GO:0005544//calcium-dependent phospholipid binding;GO:0019834//phospholipase A2 inhibitor activity;GO:0048306//calcium-dependent protein binding;	-
ENSGALG00000006639	CEP55	centrosomal protein 55 [Source:NCBI gene;Acc:423804]	11.1138	2.76779	19.4599	7.03084	2.8137	0.00102398	0.0786713	6	21375204	21388540	-	2108	GO:0000281;GO:0000281;GO:0005813;GO:0005886;GO:0014066;GO:0030496;GO:0030496;GO:0034451;GO:0042802;GO:0045171;GO:0045184;GO:0061952;GO:0090543;GO:1904888;	K16456	GO:0000281//mitotic cytokinesis;GO:0000281//mitotic cytokinesis;GO:0014066//regulation of phosphatidylinositol 3-kinase signaling;GO:0045184//establishment of protein localization;GO:0061952//midbody abscission;GO:1904888//cranial skeletal system development;	GO:0005813//centrosome;GO:0005886//plasma membrane;GO:0030496//midbody;GO:0030496//midbody;GO:0034451//centriolar satellite;GO:0045171//intercellular bridge;GO:0090543//Flemming body;	GO:0042802//identical protein binding;	-
ENSGALG00000006992	MMP9	matrix metallopeptidase 9 [Source:NCBI gene;Acc:395387]	10.1561	2.66519	17.6471	6.62132	2.72712	0.00309534	0.159787	20	10572557	10576665	+	2617	GO:0001501;GO:0001503;GO:0001934;GO:0004175;GO:0004222;GO:0004222;GO:0004222;GO:0005615;GO:0006508;GO:0006508;GO:0008233;GO:0008233;GO:0008237;GO:0008237;GO:0008270;GO:0030198;GO:0030335;GO:0030574;GO:0030574;GO:0031012;GO:0034614;GO:0035987;GO:0042802;GO:0043065;GO:0043066;GO:0043388;GO:0045742;GO:0050900;GO:0051549;GO:0071276;GO:0071492;GO:0090200;GO:1900122;GO:1904645;GO:1904707;GO:2000697;GO:…	K01403	GO:0001501//skeletal system development;GO:0001503//ossification;GO:0001934//positive regulation of protein phosphorylation;GO:0006508//proteolysis;GO:0006508//proteolysis;GO:0030198//extracellular matrix organization;GO:0030335//positive regulation of cell migration;GO:0030574//collagen catabolic process;GO:0030574//collagen catabolic process;GO:0034614//cellular response to reactive oxygen spec…	GO:0005615//extracellular space;GO:0031012//extracellular matrix;GO:0031012//extracellular matrix;	GO:0004175//endopeptidase activity;GO:0004222//metalloendopeptidase activity;GO:0004222//metalloendopeptidase activity;GO:0004222//metalloendopeptidase activity;GO:0008233//peptidase activity;GO:0008233//peptidase activity;GO:0008237//metallopeptidase activity;GO:0008237//metallopeptidase activity;GO:0008270//zinc ion binding;GO:0042802//identical protein binding;GO:0004222//metalloendopeptidase …	-
ENSGALG00000014412	CSTA	cystatin A [Source:NCBI gene;Acc:418268]	77.7118	21.5777	133.846	6.20299	2.63296	0.0111546	0.336238	1	77439994	77445026	-	448	GO:0001533;GO:0002020;GO:0004866;GO:0004869;GO:0004869;GO:0005615;GO:0005654;GO:0005737;GO:0005829;GO:0010466;GO:0018149;GO:0030216;GO:0045861;GO:0098609;	K13907	GO:0010466//negative regulation of peptidase activity;GO:0018149//peptide cross-linking;GO:0030216//keratinocyte differentiation;GO:0045861//negative regulation of proteolysis;GO:0098609//cell-cell adhesion;	GO:0001533//cornified envelope;GO:0005615//extracellular space;GO:0005654//nucleoplasm;GO:0005737//cytoplasm;GO:0005829//cytosol;	GO:0002020//protease binding;GO:0004866//endopeptidase inhibitor activity;GO:0004869//cysteine-type endopeptidase inhibitor activity;GO:0004869//cysteine-type endopeptidase inhibitor activity;	-
ENSGALG00000011962	NDNF	neuron-derived neurotrophic factor [Source:NCBI gene;Acc:422672]	19.5998	5.55954	33.64	6.05087	2.59714	0.00384121	0.180971	4	54187801	54205828	+	2479	GO:0001525;GO:0001764;GO:0002931;GO:0005515;GO:0005539;GO:0005576;GO:0005615;GO:0007263;GO:0008201;GO:0010811;GO:0010976;GO:0019800;GO:0021828;GO:0030198;GO:0031012;GO:0043524;GO:0044344;GO:0061042;GO:0071456;GO:2000352;	-	GO:0001525//angiogenesis;GO:0001764//neuron migration;GO:0002931//response to ischemia;GO:0007263//nitric oxide mediated signal transduction;GO:0010811//positive regulation of cell-substrate adhesion;GO:0010976//positive regulation of neuron projection development;GO:0019800//peptide cross-linking via chondroitin 4-sulfate glycosaminoglycan;GO:0021828//gonadotrophin-releasing hormone neuronal mig…	GO:0005576//extracellular region;GO:0005615//extracellular space;GO:0031012//extracellular matrix;	GO:0005515//protein binding;GO:0005539//glycosaminoglycan binding;GO:0008201//heparin binding;	-
ENSGALG00000032143	CRISPLD2	cysteine rich secretory protein LCCL domain containing 2 [Source:NCBI gene;Acc:415818]	64.9963	18.9343	111.058	5.86545	2.55224	0.000952259	0.0753913	11	16909051	16934252	+	2352	GO:0005576;GO:0005539;GO:0005576;GO:0008201;GO:0030133;GO:0030198;GO:0031012;GO:0060325;	K24243	GO:0030198//extracellular matrix organization;GO:0060325//face morphogenesis;	GO:0005576//extracellular region;GO:0005576//extracellular region;GO:0030133//transport vesicle;GO:0031012//extracellular matrix;	GO:0005539//glycosaminoglycan binding;GO:0008201//heparin binding;	-
ENSGALG00000019848	AvBD13	avian beta-defensin 13 [Source:NCBI gene;Acc:414877]	1501.47	449.782	2553.16	5.67645	2.50499	0.0050815	0.212252	3	107393000	107397608	-	270	GO:0002227;GO:0005576;GO:0005576;GO:0005576;GO:0005615;GO:0006952;GO:0006952;GO:0006952;GO:0031731;GO:0042742;GO:0050829;GO:0050830;	-	GO:0002227//innate immune response in mucosa;GO:0006952//defense response;GO:0006952//defense response;GO:0006952//defense response;GO:0042742//defense response to bacterium;GO:0050829//defense response to Gram-negative bacterium;GO:0050830//defense response to Gram-positive bacterium;	GO:0005576//extracellular region;GO:0005576//extracellular region;GO:0005576//extracellular region;GO:0005615//extracellular space;	GO:0031731//CCR6 chemokine receptor binding;	-
ENSGALG00000008095	KIF23	kinesin family member 23 [Source:NCBI gene;Acc:415567]	170.637	55.9974	285.278	5.09448	2.34894	9.09082e-06	0.00277824	10	19774820	19792621	+	4026	GO:0003777;GO:0005524;GO:0007018;GO:0008017;GO:1990939;GO:0003777;GO:0005524;GO:0007018;GO:0008017;GO:0045171;GO:1990939;GO:0003777;GO:0005524;GO:0007018;GO:0008017;GO:1990939;GO:0003777;GO:0005524;GO:0007018;GO:0008017;GO:1990939;GO:0003777;GO:0005524;GO:0007018;GO:0008017;GO:1990939;GO:0003777;GO:0005524;GO:0007018;GO:0008017;GO:1990939;	K17387	GO:0007018//microtubule-based movement;GO:0007018//microtubule-based movement;GO:0007018//microtubule-based movement;GO:0007018//microtubule-based movement;GO:0007018//microtubule-based movement;GO:0007018//microtubule-based movement;	GO:0045171//intercellular bridge;	GO:0003777//microtubule motor activity;GO:0005524//ATP binding;GO:0008017//microtubule binding;GO:1990939//microtubule motor activity;GO:0003777//microtubule motor activity;GO:0005524//ATP binding;GO:0008017//microtubule binding;GO:1990939//microtubule motor activity;GO:0003777//microtubule motor activity;GO:0005524//ATP binding;GO:0008017//microtubule binding;GO:1990939//microtubule motor activi…	-
ENSGALG00000012873	SERPINB5	serpin family B member 5 [Source:NCBI gene;Acc:420900]	9.45891	3.17224	15.7456	4.96356	2.31138	0.0414418	0.617243	2	67749398	67762854	-	2301	GO:0002009;GO:0004867;GO:0005615;GO:0005737;GO:0005737;GO:0030198;GO:0050678;GO:0060512;	K10139	GO:0002009//morphogenesis of an epithelium;GO:0030198//extracellular matrix organization;GO:0050678//regulation of epithelial cell proliferation;GO:0060512//prostate gland morphogenesis;	GO:0005615//extracellular space;GO:0005737//cytoplasm;GO:0005737//cytoplasm;	GO:0004867//serine-type endopeptidase inhibitor activity;	ko04115(p53 signaling pathway)
ENSGALG00000053121	CCLi9	chemokine ah221 [Source:NCBI gene;Acc:417536]	19.546	6.9931	32.099	4.59009	2.19852	0.00270344	0.151555	19	4963041	4964040	-	576	GO:0002548;GO:0005125;GO:0005576;GO:0005576;GO:0005615;GO:0005615;GO:0005615;GO:0005615;GO:0006954;GO:0006954;GO:0006954;GO:0006955;GO:0006955;GO:0007186;GO:0008009;GO:0008009;GO:0008009;GO:0009615;GO:0009615;GO:0030593;GO:0031726;GO:0031726;GO:0031729;GO:0031729;GO:0031730;GO:0031730;GO:0043547;GO:0048020;GO:0048247;GO:0070098;GO:0070098;GO:0070098;GO:0070374;GO:0071346;GO:0071347;GO:0071356;	-	GO:0002548//monocyte chemotaxis;GO:0006954//inflammatory response;GO:0006954//inflammatory response;GO:0006954//inflammatory response;GO:0006955//immune response;GO:0006955//immune response;GO:0007186//G protein-coupled receptor signaling pathway;GO:0009615//response to virus;GO:0009615//response to virus;GO:0030593//neutrophil chemotaxis;GO:0043547//positive regulation of GTPase activity;GO:0048…	GO:0005576//extracellular region;GO:0005576//extracellular region;GO:0005615//extracellular space;GO:0005615//extracellular space;GO:0005615//extracellular space;GO:0005615//extracellular space;	GO:0005125//cytokine activity;GO:0008009//chemokine activity;GO:0008009//chemokine activity;GO:0008009//chemokine activity;GO:0031726//CCR1 chemokine receptor binding;GO:0031726//CCR1 chemokine receptor binding;GO:0031729//CCR4 chemokine receptor binding;GO:0031729//CCR4 chemokine receptor binding;GO:0031730//CCR5 chemokine receptor binding;GO:0031730//CCR5 chemokine receptor binding;GO:0048020//…	-
ENSGALG00000007874	IL18	interleukin 18 [Source:NCBI gene;Acc:395312]	152.701	59.866	245.536	4.10142	2.03612	0.0439436	0.629926	24	6169486	6173722	+	2112	GO:0005125;GO:0005125;GO:0005125;GO:0005576;GO:0005615;GO:0005615;GO:0005615;GO:0005737;GO:0006954;GO:0006954;GO:0006954;GO:0006955;GO:0006955;GO:0007165;GO:0009987;GO:0010468;GO:0010604;GO:0032729;GO:0035710;GO:0050671;GO:0000165;GO:0001525;GO:0005125;GO:0005125;GO:0005615;GO:0005615;GO:0006954;GO:0006954;GO:0006955;GO:0014068;GO:0030155;GO:0031663;GO:0032148;GO:0032725;GO:0032729;GO:0032740;GO:…	K05482	GO:0006954//inflammatory response;GO:0006954//inflammatory response;GO:0006954//inflammatory response;GO:0006955//immune response;GO:0006955//immune response;GO:0007165//signal transduction;GO:0009987//cellular process;GO:0010468//regulation of gene expression;GO:0010604//positive regulation of macromolecule metabolic process;GO:0032729//positive regulation of interferon-gamma production;GO:00357…	GO:0005576//extracellular region;GO:0005615//extracellular space;GO:0005615//extracellular space;GO:0005615//extracellular space;GO:0005737//cytoplasm;GO:0005615//extracellular space;GO:0005615//extracellular space;	GO:0005125//cytokine activity;GO:0005125//cytokine activity;GO:0005125//cytokine activity;GO:0005125//cytokine activity;GO:0005125//cytokine activity;GO:0045515//interleukin-18 receptor binding;	ko05164(Influenza A);ko05132(Salmonella infection);ko04623(Cytosolic DNA-sensing pathway);ko04621(NOD-like receptor signaling pathway);ko04060(Cytokine-cytokine receptor interaction)
ENSGALG00000043009	WNT1	Wnt family member 1 [Source:NCBI gene;Acc:396160]	17.8994	7.01833	28.7804	4.10075	2.03589	0.0287536	0.530149	33	3422447	3427906	+	3280	GO:0005102;GO:0005576;GO:0007275;GO:0016055;GO:0005102;GO:0005576;GO:0007275;GO:0016055;GO:0005102;GO:0005576;GO:0007275;GO:0016055;	-	GO:0007275//multicellular organism development;GO:0016055//Wnt signaling pathway;GO:0007275//multicellular organism development;GO:0016055//Wnt signaling pathway;GO:0007275//multicellular organism development;GO:0016055//Wnt signaling pathway;	GO:0005576//extracellular region;GO:0005576//extracellular region;GO:0005576//extracellular region;	GO:0005102//signaling receptor binding;GO:0005102//signaling receptor binding;GO:0005102//signaling receptor binding;	-
ENSGALG00000026207	CNTF	ciliary neurotrophic factor [Source:NCBI gene;Acc:396488]	94.7828	40.8862	148.679	3.63642	1.86252	0.000568277	0.053862	5	17171471	17173042	-	1449	GO:0005125;GO:0005127;GO:0005127;GO:0005127;GO:0005138;GO:0005615;GO:0005737;GO:0007399;GO:0008083;GO:0008083;GO:0008083;GO:0008284;GO:0010628;GO:0030154;GO:0030424;GO:0042531;GO:0042531;GO:0043524;GO:0043524;GO:0043524;GO:0043524;GO:0044877;GO:0048143;GO:0048680;GO:0070120;GO:0070120;GO:0070120;GO:0070120;	K05420	GO:0007399//nervous system development;GO:0008284//positive regulation of cell population proliferation;GO:0010628//positive regulation of gene expression;GO:0030154//cell differentiation;GO:0042531//positive regulation of tyrosine phosphorylation of STAT protein;GO:0042531//positive regulation of tyrosine phosphorylation of STAT protein;GO:0043524//negative regulation of neuron apoptotic process…	GO:0005615//extracellular space;GO:0005737//cytoplasm;GO:0030424//axon;	GO:0005125//cytokine activity;GO:0005127//ciliary neurotrophic factor receptor binding;GO:0005127//ciliary neurotrophic factor receptor binding;GO:0005127//ciliary neurotrophic factor receptor binding;GO:0005138//interleukin-6 receptor binding;GO:0008083//growth factor activity;GO:0008083//growth factor activity;GO:0008083//growth factor activity;GO:0044877//protein-containing complex binding;	ko04060(Cytokine-cytokine receptor interaction)
ENSGALG00000008901	PTGFR	prostaglandin F receptor [Source:NCBI gene;Acc:424548]	33.6986	14.8809	52.5163	3.52911	1.81931	0.0105467	0.33015	8	19088734	19108187	-	2204	GO:0004930;GO:0004958;GO:0004958;GO:0005576;GO:0005737;GO:0005886;GO:0007186;GO:0008284;GO:0010628;GO:0016021;GO:0032355;GO:0032496;GO:0035584;GO:0043066;GO:0071799;GO:0004930;GO:0004930;GO:0004930;GO:0004958;GO:0004958;GO:0005886;GO:0007165;GO:0007186;GO:0007186;GO:0007186;GO:0016020;GO:0016021;GO:0016021;GO:0016021;GO:0050794;	K04262	GO:0007186//G protein-coupled receptor signaling pathway;GO:0008284//positive regulation of cell population proliferation;GO:0010628//positive regulation of gene expression;GO:0032355//response to estradiol;GO:0032496//response to lipopolysaccharide;GO:0035584//calcium-mediated signaling using intracellular calcium source;GO:0043066//negative regulation of apoptotic process;GO:0071799//cellular r…	GO:0005576//extracellular region;GO:0005737//cytoplasm;GO:0005886//plasma membrane;GO:0016021//integral component of membrane;GO:0005886//plasma membrane;GO:0016020//membrane;GO:0016021//integral component of membrane;GO:0016021//integral component of membrane;GO:0016021//integral component of membrane;	GO:0004930//G protein-coupled receptor activity;GO:0004958//prostaglandin F receptor activity;GO:0004958//prostaglandin F receptor activity;GO:0004930//G protein-coupled receptor activity;GO:0004930//G protein-coupled receptor activity;GO:0004930//G protein-coupled receptor activity;GO:0004958//prostaglandin F receptor activity;GO:0004958//prostaglandin F receptor activity;	ko04080(Neuroactive ligand-receptor interaction);ko04020(Calcium signaling pathway)
ENSGALG00000051645	CDC6	cell division cycle 6 [Source:NCBI gene;Acc:100857489]	10.5778	4.68876	16.4668	3.51197	1.81228	0.038984	0.599179	27	7211269	7215028	+	2006	GO:0000278;GO:0000922;GO:0005634;GO:0005654;GO:0005829;GO:0006270;GO:0019900;GO:0030071;GO:0032467;GO:0045171;GO:0051233;GO:0051301;GO:0051984;GO:0072686;	-	GO:0000278//mitotic cell cycle;GO:0006270//DNA replication initiation;GO:0030071//regulation of mitotic metaphase/anaphase transition;GO:0032467//positive regulation of cytokinesis;GO:0051301//cell division;GO:0051984//positive regulation of chromosome segregation;	GO:0000922//spindle pole;GO:0005634//nucleus;GO:0005654//nucleoplasm;GO:0005829//cytosol;GO:0045171//intercellular bridge;GO:0051233//spindle midzone;GO:0072686//mitotic spindle;	GO:0019900//kinase binding;	-
ENSGALG00000006051	CDC7	cell division cycle 7 [Source:NCBI gene;Acc:424507]	18.8084	8.35344	29.2634	3.50315	1.80865	0.00516715	0.214337	8	14895304	14912309	-	2522	GO:0000166;GO:0000727;GO:0004672;GO:0004672;GO:0004672;GO:0004674;GO:0005524;GO:0005524;GO:0005524;GO:0005634;GO:0005634;GO:0005654;GO:0005737;GO:0005737;GO:0006468;GO:0006468;GO:0008284;GO:0010571;GO:0010971;GO:0016301;GO:0018105;GO:0044770;GO:0045171;GO:0072686;	K02214	GO:0000727//double-strand break repair via break-induced replication;GO:0006468//protein phosphorylation;GO:0006468//protein phosphorylation;GO:0008284//positive regulation of cell population proliferation;GO:0010571//positive regulation of nuclear cell cycle DNA replication;GO:0010971//positive regulation of G2/M transition of mitotic cell cycle;GO:0018105//peptidyl-serine phosphorylation;GO:004…	GO:0005634//nucleus;GO:0005634//nucleus;GO:0005654//nucleoplasm;GO:0005737//cytoplasm;GO:0005737//cytoplasm;GO:0045171//intercellular bridge;GO:0072686//mitotic spindle;	GO:0000166//nucleotide binding;GO:0004672//protein kinase activity;GO:0004672//protein kinase activity;GO:0004672//protein kinase activity;GO:0004674//protein serine/threonine kinase activity;GO:0005524//ATP binding;GO:0005524//ATP binding;GO:0005524//ATP binding;GO:0016301//kinase activity;	ko04110(Cell cycle)
ENSGALG00000018557	SOD3	superoxide dismutase 3, extracellular [Source:NCBI gene;Acc:422810]	1140.32	514.664	1765.98	3.43133	1.77877	0.00247981	0.147836	4	73665483	73667513	-	1455	GO:0001666;GO:0004784;GO:0004784;GO:0005507;GO:0005615;GO:0006801;GO:0046872;GO:0062023;GO:0062023;	K16627	GO:0001666//response to hypoxia;GO:0006801//superoxide metabolic process;	GO:0005615//extracellular space;GO:0062023//collagen-containing extracellular matrix;GO:0062023//collagen-containing extracellular matrix;	GO:0004784//superoxide dismutase activity;GO:0004784//superoxide dismutase activity;GO:0005507//copper ion binding;GO:0046872//metal ion binding;	-
ENSGALG00000006267	TPX2	TPX2, microtubule nucleation factor [Source:NCBI gene;Acc:395081]	156.606	71.226	241.986	3.39744	1.76445	2.76393e-05	0.00659887	20	10034302	10047698	+	4281	GO:0005819;GO:0005874;GO:0032147;GO:0060236;GO:0000922;GO:0005654;GO:0005819;GO:0005819;GO:0005874;GO:0007020;GO:0007026;GO:0015630;GO:0019901;GO:0019901;GO:0032147;GO:0032147;GO:0043203;GO:0045171;GO:0060236;GO:0060236;GO:0061676;GO:0061676;GO:0072686;GO:0090307;GO:0090307;GO:0005819;GO:0005874;GO:0032147;GO:0060236;	K16812	GO:0032147//activation of protein kinase activity;GO:0060236//regulation of mitotic spindle organization;GO:0007020//microtubule nucleation;GO:0007026//negative regulation of microtubule depolymerization;GO:0032147//activation of protein kinase activity;GO:0032147//activation of protein kinase activity;GO:0060236//regulation of mitotic spindle organization;GO:0060236//regulation of mitotic spindl…	GO:0005819//spindle;GO:0005874//microtubule;GO:0000922//spindle pole;GO:0005654//nucleoplasm;GO:0005819//spindle;GO:0005819//spindle;GO:0005874//microtubule;GO:0015630//microtubule cytoskeleton;GO:0043203//axon hillock;GO:0045171//intercellular bridge;GO:0072686//mitotic spindle;GO:0005819//spindle;GO:0005874//microtubule;	GO:0019901//protein kinase binding;GO:0019901//protein kinase binding;GO:0061676//importin-alpha family protein binding;GO:0061676//importin-alpha family protein binding;	-
ENSGALG00000012420	CG-1B	galectin 1 [Source:NCBI gene;Acc:396491]	101.631	46.5608	156.701	3.3655	1.75082	0.0406397	0.612089	1	51166508	51169768	-	626	GO:0005615;GO:0030246;GO:0030246;GO:0030246;GO:0030246;GO:0043236;	K06830	-	GO:0005615//extracellular space;	GO:0030246//carbohydrate binding;GO:0030246//carbohydrate binding;GO:0030246//carbohydrate binding;GO:0030246//carbohydrate binding;GO:0043236//laminin binding;	-
ENSGALG00000054793	NCAPH2	non-SMC condensin II complex subunit H2 [Source:NCBI gene;Acc:426276]	56.1414	27.3566	84.9262	3.10442	1.63432	0.00124576	0.0910778	1	1291724	1300691	+	2184	GO:0000793;GO:0000796;GO:0005634;GO:0005654;GO:0005694;GO:0007076;GO:0007143;GO:0010032;GO:0030054;GO:0030261;GO:0033077;GO:0045171;GO:0051306;GO:0051309;	-	GO:0007076//mitotic chromosome condensation;GO:0007143//female meiotic nuclear division;GO:0010032//meiotic chromosome condensation;GO:0030261//chromosome condensation;GO:0033077//T cell differentiation in thymus;GO:0051306//mitotic sister chromatid separation;GO:0051309//female meiosis chromosome separation;	GO:0000793//condensed chromosome;GO:0000796//condensin complex;GO:0005634//nucleus;GO:0005654//nucleoplasm;GO:0005694//chromosome;GO:0030054//cell junction;GO:0045171//intercellular bridge;	-	-
ENSGALG00000023760	CHIA	chitinase, acidic [Source:NCBI gene;Acc:395072]	3407.27	1664.13	5150.4	3.09494	1.62991	0.0027389	0.152183	26	5081076	5100133	-	2953	GO:0004553;GO:0005576;GO:0005975;GO:0008061;GO:0004553;GO:0005576;GO:0005975;GO:0008061;GO:0004553;GO:0005576;GO:0005975;GO:0008061;GO:0005576;GO:0005975;GO:0008061;GO:0004553;GO:0005576;GO:0005975;GO:0008061;GO:0004553;GO:0005576;GO:0005975;GO:0008061;	K01183	GO:0005975//carbohydrate metabolic process;GO:0005975//carbohydrate metabolic process;GO:0005975//carbohydrate metabolic process;GO:0005975//carbohydrate metabolic process;GO:0005975//carbohydrate metabolic process;GO:0005975//carbohydrate metabolic process;	GO:0005576//extracellular region;GO:0005576//extracellular region;GO:0005576//extracellular region;GO:0005576//extracellular region;GO:0005576//extracellular region;GO:0005576//extracellular region;	GO:0004553//hydrolase activity, hydrolyzing O-glycosyl compounds;GO:0008061//chitin binding;GO:0004553//hydrolase activity, hydrolyzing O-glycosyl compounds;GO:0008061//chitin binding;GO:0004553//hydrolase activity, hydrolyzing O-glycosyl compounds;GO:0008061//chitin binding;GO:0008061//chitin binding;GO:0004553//hydrolase activity, hydrolyzing O-glycosyl compounds;GO:0008061//chitin binding;GO:0…	ko00520(Amino sugar and nucleotide sugar metabolism)
ENSGALG00000015425	LPL	lipoprotein lipase [Source:NCBI gene;Acc:396219]	281.663	138.156	425.17	3.07746	1.62174	0.00469328	0.203759	Z	54612204	54628981	-	3831	GO:0004465;GO:0004465;GO:0004465;GO:0004465;GO:0004465;GO:0004620;GO:0004806;GO:0004806;GO:0004806;GO:0004806;GO:0004806;GO:0005102;GO:0005509;GO:0005515;GO:0005576;GO:0005615;GO:0005615;GO:0005615;GO:0005886;GO:0006629;GO:0006629;GO:0006629;GO:0006631;GO:0006631;GO:0006633;GO:0006633;GO:0008201;GO:0008201;GO:0008970;GO:0008970;GO:0008970;GO:0010886;GO:0010890;GO:0016020;GO:0016042;GO:0016042;GO:…	K01059	GO:0006629//lipid metabolic process;GO:0006629//lipid metabolic process;GO:0006629//lipid metabolic process;GO:0006631//fatty acid metabolic process;GO:0006631//fatty acid metabolic process;GO:0006633//fatty acid biosynthetic process;GO:0006633//fatty acid biosynthetic process;GO:0010886//positive regulation of cholesterol storage;GO:0010890//positive regulation of sequestering of triglyceride;GO…	GO:0005576//extracellular region;GO:0005615//extracellular space;GO:0005615//extracellular space;GO:0005615//extracellular space;GO:0005886//plasma membrane;GO:0016020//membrane;GO:0034361//very-low-density lipoprotein particle;GO:0042627//chylomicron;	GO:0004465//lipoprotein lipase activity;GO:0004465//lipoprotein lipase activity;GO:0004465//lipoprotein lipase activity;GO:0004465//lipoprotein lipase activity;GO:0004465//lipoprotein lipase activity;GO:0004620//phospholipase activity;GO:0004806//triglyceride lipase activity;GO:0004806//triglyceride lipase activity;GO:0004806//triglyceride lipase activity;GO:0004806//triglyceride lipase activity;…	ko03320(PPAR signaling pathway);ko00561(Glycerolipid metabolism)
ENSGALG00000005099	ORM1	orosomucoid 1 (ovoglycoprotein) [Source:NCBI gene;Acc:395220]	172400	91839.8	252961	2.75437	1.46172	0.00254036	0.148723	17	5160792	5162562	+	813	GO:0002682;GO:0002682;GO:0005576;GO:0005615;GO:0005615;GO:0005615;	K17308	GO:0002682//regulation of immune system process;GO:0002682//regulation of immune system process;	GO:0005576//extracellular region;GO:0005615//extracellular space;GO:0005615//extracellular space;GO:0005615//extracellular space;	-	-
ENSGALG00000011740	MGP	matrix Gla protein [Source:NCBI gene;Acc:395912]	552.963	295.011	810.915	2.74876	1.45878	0.00598189	0.230817	1	48028649	48034022	+	719	GO:0001503;GO:0005509;GO:0005509;GO:0005576;GO:0005576;GO:0005576;GO:0030154;GO:0031012;GO:0031012;GO:0031012;GO:0051216;GO:0062023;GO:0062023;	K19481	GO:0001503//ossification;GO:0030154//cell differentiation;GO:0051216//cartilage development;	GO:0005576//extracellular region;GO:0005576//extracellular region;GO:0005576//extracellular region;GO:0031012//extracellular matrix;GO:0031012//extracellular matrix;GO:0031012//extracellular matrix;GO:0062023//collagen-containing extracellular matrix;GO:0062023//collagen-containing extracellular matrix;	GO:0005509//calcium ion binding;GO:0005509//calcium ion binding;	-
ENSGALG00000027165	RSFR	leukocyte ribonuclease A-2 [Source:NCBI gene;Acc:423668]	834.797	458.763	1210.83	2.63934	1.40018	0.00160816	0.109212	6	9958422	9959631	-	738	GO:0001525;GO:0003676;GO:0003676;GO:0004518;GO:0004519;GO:0004540;GO:0004540;GO:0005576;GO:0005737;GO:0016787;GO:0050829;GO:0050830;GO:0090305;GO:0090501;	-	GO:0001525//angiogenesis;GO:0050829//defense response to Gram-negative bacterium;GO:0050830//defense response to Gram-positive bacterium;GO:0090305//nucleic acid phosphodiester bond hydrolysis;GO:0090501//RNA phosphodiester bond hydrolysis;	GO:0005576//extracellular region;GO:0005737//cytoplasm;	GO:0003676//nucleic acid binding;GO:0003676//nucleic acid binding;GO:0004518//nuclease activity;GO:0004519//endonuclease activity;GO:0004540//ribonuclease activity;GO:0004540//ribonuclease activity;GO:0016787//hydrolase activity;	-
ENSGALG00000019555	SERPINB1	serpin family B member 1 [Source:NCBI gene;Acc:420894]	27.7618	15.8947	39.6289	2.49321	1.31801	0.0134044	0.361343	2	67621788	67629938	-	2639	GO:0004867;GO:0005576;GO:0005615;GO:0010951;GO:0030414;GO:0032691;GO:0036464;GO:0044342;GO:0004867;GO:0005615;	K23425	GO:0010951//negative regulation of endopeptidase activity;GO:0032691//negative regulation of interleukin-1 beta production;GO:0044342//type B pancreatic cell proliferation;	GO:0005576//extracellular region;GO:0005615//extracellular space;GO:0036464//cytoplasmic ribonucleoprotein granule;GO:0005615//extracellular space;	GO:0004867//serine-type endopeptidase inhibitor activity;GO:0030414//peptidase inhibitor activity;GO:0004867//serine-type endopeptidase inhibitor activity;	-
ENSGALG00000032717	CCL4	chemokine (C-C motif) ligand 4 [Source:NCBI gene;Acc:395551]	41.2576	24.2833	58.2319	2.39802	1.26184	0.0112498	0.336787	19	539445	570383	-	678	GO:0005576;GO:0006955;GO:0008009;GO:0005576;GO:0006955;GO:0008009;GO:0002548;GO:0005125;GO:0005576;GO:0005576;GO:0005576;GO:0005615;GO:0005615;GO:0006935;GO:0006954;GO:0006955;GO:0006955;GO:0007186;GO:0008009;GO:0008009;GO:0008009;GO:0030593;GO:0043547;GO:0048020;GO:0048245;GO:0048247;GO:0070098;GO:0070374;GO:0071346;GO:0071347;GO:0071356;	K12964	GO:0006955//immune response;GO:0006955//immune response;GO:0002548//monocyte chemotaxis;GO:0006935//chemotaxis;GO:0006954//inflammatory response;GO:0006955//immune response;GO:0006955//immune response;GO:0007186//G protein-coupled receptor signaling pathway;GO:0030593//neutrophil chemotaxis;GO:0043547//positive regulation of GTPase activity;GO:0048245//eosinophil chemotaxis;GO:0048247//lymphocyte…	GO:0005576//extracellular region;GO:0005576//extracellular region;GO:0005576//extracellular region;GO:0005576//extracellular region;GO:0005576//extracellular region;GO:0005615//extracellular space;GO:0005615//extracellular space;	GO:0008009//chemokine activity;GO:0008009//chemokine activity;GO:0005125//cytokine activity;GO:0008009//chemokine activity;GO:0008009//chemokine activity;GO:0008009//chemokine activity;GO:0048020//CCR chemokine receptor binding;	ko04623(Cytosolic DNA-sensing pathway);ko04620(Toll-like receptor signaling pathway);ko04060(Cytokine-cytokine receptor interaction)
ENSGALG00000028256	CCL19	C-C motif chemokine ligand 19 [Source:NCBI gene;Acc:427406]	341.558	202.173	480.944	2.37888	1.25028	0.0019647	0.127206	Z	8363698	8366694	-	1810	GO:0005576;GO:0006955;GO:0008009;	K05512	GO:0006955//immune response;	GO:0005576//extracellular region;	GO:0008009//chemokine activity;	ko04060(Cytokine-cytokine receptor interaction)
ENSGALG00000030773	CP	ceruloplasmin [Source:NCBI gene;Acc:771940]	16021.2	9762.9	22279.5	2.28206	1.19034	0.00645503	0.240568	9	24039075	24062914	+	4964	GO:0005507;GO:0005507;GO:0016491;GO:0016491;GO:0016491;GO:0046872;GO:0005507;GO:0005507;GO:0016491;GO:0016491;GO:0016491;GO:0046872;GO:0005507;GO:0005615;GO:0016491;GO:0051087;	K13624	-	GO:0005615//extracellular space;	GO:0005507//copper ion binding;GO:0005507//copper ion binding;GO:0016491//oxidoreductase activity;GO:0016491//oxidoreductase activity;GO:0016491//oxidoreductase activity;GO:0046872//metal ion binding;GO:0005507//copper ion binding;GO:0005507//copper ion binding;GO:0016491//oxidoreductase activity;GO:0016491//oxidoreductase activity;GO:0016491//oxidoreductase activity;GO:0046872//metal ion binding…	ko04216(Ferroptosis);ko00860(Porphyrin metabolism)
ENSGALG00000038396			158.072	96.8247	219.32	2.26512	1.17959	0.0276506	0.520322	6	32278486	32298582	+	2743	GO:0004252;GO:0005576;GO:0005886;GO:0016020;GO:0016021;GO:0031638;GO:0110165;GO:0005576;GO:0016020;GO:0016021;	-	GO:0031638//zymogen activation;	GO:0005576//extracellular region;GO:0005886//plasma membrane;GO:0016020//membrane;GO:0016021//integral component of membrane;GO:0110165//cellular anatomical entity;GO:0005576//extracellular region;GO:0016020//membrane;GO:0016021//integral component of membrane;	GO:0004252//serine-type endopeptidase activity;	-
ENSGALG00000010745	HMGB2	high mobility group box 2 [Source:NCBI gene;Acc:396482]	252.786	160.677	344.896	2.14652	1.102	0.005059	0.212252	4	43290527	43292715	-	1204	GO:0000122;GO:0000400;GO:0000785;GO:0000785;GO:0000793;GO:0000976;GO:0000987;GO:0000987;GO:0001938;GO:0002437;GO:0002437;GO:0003677;GO:0003677;GO:0003677;GO:0003677;GO:0003684;GO:0003690;GO:0003713;GO:0005615;GO:0005615;GO:0005615;GO:0005634;GO:0005634;GO:0005634;GO:0005634;GO:0005634;GO:0005634;GO:0005654;GO:0005694;GO:0005730;GO:0005737;GO:0005737;GO:0005737;GO:0006357;GO:0006357;GO:0006357;GO:…	K11295	GO:0000122//negative regulation of transcription by RNA polymerase II;GO:0001938//positive regulation of endothelial cell proliferation;GO:0002437//inflammatory response to antigenic stimulus;GO:0002437//inflammatory response to antigenic stimulus;GO:0006357//regulation of transcription by RNA polymerase II;GO:0006357//regulation of transcription by RNA polymerase II;GO:0006357//regulation of tra…	GO:0000785//chromatin;GO:0000785//chromatin;GO:0000793//condensed chromosome;GO:0005615//extracellular space;GO:0005615//extracellular space;GO:0005615//extracellular space;GO:0005634//nucleus;GO:0005634//nucleus;GO:0005634//nucleus;GO:0005634//nucleus;GO:0005634//nucleus;GO:0005634//nucleus;GO:0005654//nucleoplasm;GO:0005694//chromosome;GO:0005730//nucleolus;GO:0005737//cytoplasm;GO:0005737//cyt…	GO:0000400//four-way junction DNA binding;GO:0000976//transcription cis-regulatory region binding;GO:0000987//cis-regulatory region sequence-specific DNA binding;GO:0000987//cis-regulatory region sequence-specific DNA binding;GO:0003677//DNA binding;GO:0003677//DNA binding;GO:0003677//DNA binding;GO:0003677//DNA binding;GO:0003684//damaged DNA binding;GO:0003690//double-stranded DNA binding;GO:00…	-
ENSGALG00000002955	ADAMTSL2	ADAMTS like 2 [Source:NCBI gene;Acc:417147]	365.145	232.236	498.054	2.1446	1.10071	0.0130628	0.360583	17	7269757	7290205	+	3198	GO:0005576;GO:0030198;GO:0030512;GO:0030512;GO:0031012;GO:0050436;GO:0060481;	K24430	GO:0030198//extracellular matrix organization;GO:0030512//negative regulation of transforming growth factor beta receptor signaling pathway;GO:0030512//negative regulation of transforming growth factor beta receptor signaling pathway;GO:0060481//lobar bronchus epithelium development;	GO:0005576//extracellular region;GO:0031012//extracellular matrix;	GO:0050436//microfibril binding;	-
ENSGALG00000002507	MBL2	mannose binding lectin 2 [Source:NCBI gene;Acc:374267]	8199.04	5227.32	11170.8	2.137	1.09559	0.00286768	0.1558	6	5216200	5224380	-	1551	GO:0001867;GO:0002376;GO:0005537;GO:0005576;GO:0005576;GO:0005581;GO:0005615;GO:0005771;GO:0005791;GO:0006958;GO:0030246;GO:0043129;GO:0045087;GO:0050766;	K03991	GO:0001867//complement activation, lectin pathway;GO:0002376//immune system process;GO:0006958//complement activation, classical pathway;GO:0043129//surfactant homeostasis;GO:0045087//innate immune response;GO:0050766//positive regulation of phagocytosis;	GO:0005576//extracellular region;GO:0005576//extracellular region;GO:0005581//collagen trimer;GO:0005615//extracellular space;GO:0005771//multivesicular body;GO:0005791//rough endoplasmic reticulum;	GO:0005537//mannose binding;GO:0030246//carbohydrate binding;	ko04145(Phagosome)
ENSGALG00000009268	FGG	fibrinogen gamma chain [Source:NCBI gene;Acc:395837]	160547	104860	216235	2.06213	1.04413	0.00258161	0.149214	4	20332665	20338478	-	2200	GO:0005102;GO:0005102;GO:0005198;GO:0005577;GO:0005577;GO:0005615;GO:0007160;GO:0007596;GO:0009306;GO:0009897;GO:0009986;GO:0030168;GO:0031091;GO:0031639;GO:0034116;GO:0034622;GO:0042730;GO:0045907;GO:0045921;GO:0050714;GO:0050839;GO:0051258;GO:0051258;GO:0051592;GO:0070374;GO:0070527;GO:0072378;GO:0090277;GO:1902042;GO:2000352;	K03905	GO:0007160//cell-matrix adhesion;GO:0007596//blood coagulation;GO:0009306//protein secretion;GO:0030168//platelet activation;GO:0031639//plasminogen activation;GO:0034116//positive regulation of heterotypic cell-cell adhesion;GO:0034622//cellular protein-containing complex assembly;GO:0042730//fibrinolysis;GO:0045907//positive regulation of vasoconstriction;GO:0045921//positive regulation of exoc…	GO:0005577//fibrinogen complex;GO:0005577//fibrinogen complex;GO:0005615//extracellular space;GO:0009897//external side of plasma membrane;GO:0009986//cell surface;GO:0031091//platelet alpha granule;	GO:0005102//signaling receptor binding;GO:0005102//signaling receptor binding;GO:0005198//structural molecule activity;GO:0050839//cell adhesion molecule binding;	-
ENSGALG00000016833	F7	coagulation factor VII [Source:NCBI gene;Acc:395086]	1193.58	1601.72	785.433	0.490368	-1.02806	0.016615	0.407507	1	138939079	138948241	-	2171	GO:0002690;GO:0004252;GO:0004252;GO:0005509;GO:0005576;GO:0006508;GO:0007596;GO:0007596;GO:0007596;GO:0010641;GO:0016485;GO:0050927;GO:0051897;GO:1905286;	K01320	GO:0002690//positive regulation of leukocyte chemotaxis;GO:0006508//proteolysis;GO:0007596//blood coagulation;GO:0007596//blood coagulation;GO:0007596//blood coagulation;GO:0010641//positive regulation of platelet-derived growth factor receptor signaling pathway;GO:0016485//protein processing;GO:0050927//positive regulation of positive chemotaxis;GO:0051897//positive regulation of protein kinase …	GO:0005576//extracellular region;GO:1905286//serine-type peptidase complex;	GO:0004252//serine-type endopeptidase activity;GO:0004252//serine-type endopeptidase activity;GO:0005509//calcium ion binding;	-
ENSGALG00000041708	WNT4	Wnt family member 4 [Source:NCBI gene;Acc:395561]	155.618	211.208	100.029	0.473604	-1.07825	0.0497725	0.654495	21	6313309	6325046	+	1438	GO:0001656;GO:0001658;GO:0001822;GO:0001823;GO:0001837;GO:0001838;GO:0001889;GO:0003714;GO:0005102;GO:0005102;GO:0005109;GO:0005109;GO:0005125;GO:0005576;GO:0005576;GO:0005576;GO:0005615;GO:0005615;GO:0005615;GO:0005615;GO:0005737;GO:0005737;GO:0007275;GO:0007276;GO:0007548;GO:0008584;GO:0008584;GO:0008585;GO:0009267;GO:0009986;GO:0010629;GO:0010629;GO:0010894;GO:0014858;GO:0016055;GO:0016055;GO:…	K00408	GO:0001656//metanephros development;GO:0001658//branching involved in ureteric bud morphogenesis;GO:0001822//kidney development;GO:0001823//mesonephros development;GO:0001837//epithelial to mesenchymal transition;GO:0001838//embryonic epithelial tube formation;GO:0001889//liver development;GO:0007275//multicellular organism development;GO:0007276//gamete generation;GO:0007548//sex differentiation…	GO:0005576//extracellular region;GO:0005576//extracellular region;GO:0005576//extracellular region;GO:0005615//extracellular space;GO:0005615//extracellular space;GO:0005615//extracellular space;GO:0005615//extracellular space;GO:0005737//cytoplasm;GO:0005737//cytoplasm;GO:0009986//cell surface;GO:0031012//extracellular matrix;	GO:0003714//transcription corepressor activity;GO:0005102//signaling receptor binding;GO:0005102//signaling receptor binding;GO:0005109//frizzled binding;GO:0005109//frizzled binding;GO:0005125//cytokine activity;GO:0048018//receptor ligand activity;	ko04916(Melanogenesis);ko04310(Wnt signaling pathway);ko04150(mTOR signaling pathway)
ENSGALG00000006629	RBP4A	retinol binding protein 4 A, plasma [Source:NCBI gene;Acc:396166]	23808.1	32589.4	15026.9	0.461096	-1.11686	0.0114172	0.336787	6	21325448	21360467	+	1097	GO:0001555;GO:0001654;GO:0005102;GO:0005501;GO:0005501;GO:0005515;GO:0005515;GO:0005576;GO:0005615;GO:0005615;GO:0006094;GO:0009615;GO:0016918;GO:0019841;GO:0019841;GO:0019841;GO:0019904;GO:0030136;GO:0030277;GO:0032024;GO:0032526;GO:0033189;GO:0034632;GO:0034632;GO:0034632;GO:0034633;GO:0042572;GO:0042593;GO:0043627;GO:0060417;GO:0060418;GO:0065003;GO:0070062;GO:0001555;GO:0001654;GO:0001654;GO:…	K18271	GO:0001555//oocyte growth;GO:0001654//eye development;GO:0006094//gluconeogenesis;GO:0009615//response to virus;GO:0030277//maintenance of gastrointestinal epithelium;GO:0032024//positive regulation of insulin secretion;GO:0032526//response to retinoic acid;GO:0033189//response to vitamin A;GO:0034633//retinol transport;GO:0042572//retinol metabolic process;GO:0042593//glucose homeostasis;GO:0043…	GO:0005576//extracellular region;GO:0005615//extracellular space;GO:0005615//extracellular space;GO:0030136//clathrin-coated vesicle;GO:0060417//yolk;GO:0060418//yolk plasma;GO:0070062//extracellular exosome;GO:0005576//extracellular region;GO:0005615//extracellular space;GO:0005615//extracellular space;GO:0005615//extracellular space;GO:0030136//clathrin-coated vesicle;GO:0060417//yolk;GO:006041…	GO:0005102//signaling receptor binding;GO:0005501//retinoid binding;GO:0005501//retinoid binding;GO:0005515//protein binding;GO:0005515//protein binding;GO:0016918//retinal binding;GO:0019841//retinol binding;GO:0019841//retinol binding;GO:0019841//retinol binding;GO:0019904//protein domain specific binding;GO:0034632//retinol transmembrane transporter activity;GO:0034632//retinol transmembrane t…	-
ENSGALG00000036806	GDF11	growth differentiation factor 11 [Source:NCBI gene;Acc:107049246]	83.4491	114.471	52.4269	0.457992	-1.12661	0.0215169	0.462417	33	5499569	5507669	+	1678	GO:0001501;GO:0001656;GO:0001657;GO:0005615;GO:0005654;GO:0008083;GO:0008285;GO:0009887;GO:0009952;GO:0021512;GO:0031016;GO:0032991;GO:0043231;GO:0045596;GO:0048469;GO:0048593;GO:0060021;GO:0060395;GO:0060395;	-	GO:0001501//skeletal system development;GO:0001656//metanephros development;GO:0001657//ureteric bud development;GO:0008285//negative regulation of cell population proliferation;GO:0009887//animal organ morphogenesis;GO:0009952//anterior/posterior pattern specification;GO:0021512//spinal cord anterior/posterior patterning;GO:0031016//pancreas development;GO:0045596//negative regulation of cell di…	GO:0005615//extracellular space;GO:0005654//nucleoplasm;GO:0032991//protein-containing complex;GO:0043231//intracellular membrane-bounded organelle;	GO:0008083//growth factor activity;	-
ENSGALG00000048849		-	40.755	56.0509	25.4591	0.454213	-1.13856	0.0402723	0.609872	6	32711739	32779111	-	2947	GO:0004181;GO:0004181;GO:0004181;GO:0005615;GO:0006508;GO:0006508;GO:0006518;GO:0008270;GO:0008270;GO:0016485;	-	GO:0006508//proteolysis;GO:0006508//proteolysis;GO:0006518//peptide metabolic process;GO:0016485//protein processing;	GO:0005615//extracellular space;	GO:0004181//metallocarboxypeptidase activity;GO:0004181//metallocarboxypeptidase activity;GO:0004181//metallocarboxypeptidase activity;GO:0008270//zinc ion binding;GO:0008270//zinc ion binding;	-
ENSGALG00000035219	ALB	albumin [Source:NCBI gene;Acc:396197]	448015	621711	274319	0.441232	-1.18039	0.018202	0.42723	4	50822578	50848867	+	2354	GO:0003677;GO:0005504;GO:0005576;GO:0005615;GO:0005615;GO:0005615;GO:0005737;GO:0005783;GO:0005794;GO:0009267;GO:0015643;GO:0019825;GO:0030170;GO:0032991;GO:0042802;GO:0043066;GO:0051087;GO:0051659;GO:0070062;GO:0140272;GO:1903981;	K16141	GO:0009267//cellular response to starvation;GO:0043066//negative regulation of apoptotic process;GO:0051659//maintenance of mitochondrion location;	GO:0005576//extracellular region;GO:0005615//extracellular space;GO:0005615//extracellular space;GO:0005615//extracellular space;GO:0005737//cytoplasm;GO:0005783//endoplasmic reticulum;GO:0005794//Golgi apparatus;GO:0032991//protein-containing complex;GO:0070062//extracellular exosome;	GO:0003677//DNA binding;GO:0005504//fatty acid binding;GO:0015643//toxic substance binding;GO:0019825//oxygen binding;GO:0030170//pyridoxal phosphate binding;GO:0042802//identical protein binding;GO:0051087//chaperone binding;GO:0140272//exogenous protein binding;GO:1903981//enterobactin binding;	-
ENSGALG00000009689	PON1	paraoxonase 1 [Source:NCBI gene;Acc:395830]	8195.71	11444.4	4946.96	0.432259	-1.21003	0.00584575	0.227865	2	23853489	23867206	-	1065	GO:0004064;GO:0005576;	K01045	-	GO:0005576//extracellular region;	GO:0004064//arylesterase activity;	-
ENSGALG00000009241	SFRP2	secreted frizzled related protein 2 [Source:NCBI gene;Acc:395546]	44.8435	63.2088	26.4782	0.418901	-1.25532	0.0396926	0.605292	4	20063168	20067413	-	2293	GO:0001569;GO:0001756;GO:0001843;GO:0002063;GO:0003151;GO:0003214;GO:0005515;GO:0005615;GO:0005615;GO:0006915;GO:0008047;GO:0008284;GO:0008284;GO:0008285;GO:0008584;GO:0009410;GO:0009952;GO:0010629;GO:0010667;GO:0010719;GO:0010950;GO:0010975;GO:0017147;GO:0021915;GO:0030111;GO:0030178;GO:0030178;GO:0030199;GO:0030307;GO:0030308;GO:0030336;GO:0030514;GO:0031668;GO:0033138;GO:0036342;GO:0042127;GO:…	K02176	GO:0001569//branching involved in blood vessel morphogenesis;GO:0001756//somitogenesis;GO:0001843//neural tube closure;GO:0002063//chondrocyte development;GO:0003151//outflow tract morphogenesis;GO:0003214//cardiac left ventricle morphogenesis;GO:0006915//apoptotic process;GO:0008284//positive regulation of cell population proliferation;GO:0008284//positive regulation of cell population prolifera…	GO:0005615//extracellular space;GO:0005615//extracellular space;	GO:0005515//protein binding;GO:0008047//enzyme activator activity;GO:0017147//Wnt-protein binding;GO:0048018//receptor ligand activity;GO:0061133//endopeptidase activator activity;	ko04310(Wnt signaling pathway)
ENSGALG00000028638	CNP1	C-type natriuretic peptide 1 [Source:NCBI gene;Acc:100499455]	19.8765	28.1245	11.6284	0.413461	-1.27418	0.0360943	0.585195	1	77615840	77617557	+	388	GO:0005179;GO:0005576;	K12336	-	GO:0005576//extracellular region;	GO:0005179//hormone activity;	ko04270(Vascular smooth muscle contraction)
ENSGALG00000000724	PM20D1	peptidase M20 domain containing 1 [Source:NCBI gene;Acc:419838]	867.139	1229.97	504.31	0.410018	-1.28624	0.00270776	0.151555	26	2303301	2320772	-	3327	GO:0016787;GO:0016787;GO:0016787;GO:0005615;GO:0006520;GO:0006520;GO:0016787;GO:0016811;GO:0043604;GO:0043604;GO:0043605;GO:0043605;GO:0044255;GO:0044255;GO:0097009;GO:1901215;GO:1990845;GO:2000275;GO:0016787;	K13049	GO:0006520//cellular amino acid metabolic process;GO:0006520//cellular amino acid metabolic process;GO:0043604//amide biosynthetic process;GO:0043604//amide biosynthetic process;GO:0043605//cellular amide catabolic process;GO:0043605//cellular amide catabolic process;GO:0044255//cellular lipid metabolic process;GO:0044255//cellular lipid metabolic process;GO:0097009//energy homeostasis;GO:1901215…	GO:0005615//extracellular space;	GO:0016787//hydrolase activity;GO:0016787//hydrolase activity;GO:0016787//hydrolase activity;GO:0016787//hydrolase activity;GO:0016811//hydrolase activity, acting on carbon-nitrogen (but not peptide) bonds, in linear amides;GO:0016787//hydrolase activity;	-
ENSGALG00000033867	PCOLCE	procollagen C-endopeptidase enhancer [Source:HGNC Symbol;Acc:HGNC:8738]	154.878	219.866	89.8902	0.408841	-1.29039	0.0054444	0.219914	30	968845	973293	-	1536	GO:0005518;GO:0005518;GO:0005615;GO:0005615;GO:0008201;GO:0008201;GO:0010952;GO:0016504;GO:0016504;	-	GO:0010952//positive regulation of peptidase activity;	GO:0005615//extracellular space;GO:0005615//extracellular space;	GO:0005518//collagen binding;GO:0005518//collagen binding;GO:0008201//heparin binding;GO:0008201//heparin binding;GO:0016504//peptidase activator activity;GO:0016504//peptidase activator activity;	-
ENSGALG00000054981		-	20070.8	28563.3	11578.3	0.405355	-1.30274	0.0187835	0.436273	1	138914225	138918510	-	2045	GO:0004252;GO:0004252;GO:0005615;GO:0006508;GO:0006508;	-	GO:0006508//proteolysis;GO:0006508//proteolysis;	GO:0005615//extracellular space;	GO:0004252//serine-type endopeptidase activity;GO:0004252//serine-type endopeptidase activity;	-
ENSGALG00000040655	FAM20A	FAM20A, golgi associated secretory pathway pseudokinase [Source:NCBI gene;Acc:417439]	1822.21	2595.33	1049.09	0.404223	-1.30678	0.00634602	0.237951	18	7870926	7880080	-	1745	GO:0001934;GO:0001934;GO:0005615;GO:0005737;GO:0005783;GO:0005794;GO:0005794;GO:0009617;GO:0031214;GO:0043539;GO:0055074;	-	GO:0001934//positive regulation of protein phosphorylation;GO:0001934//positive regulation of protein phosphorylation;GO:0009617//response to bacterium;GO:0031214//biomineral tissue development;GO:0055074//calcium ion homeostasis;	GO:0005615//extracellular space;GO:0005737//cytoplasm;GO:0005783//endoplasmic reticulum;GO:0005794//Golgi apparatus;GO:0005794//Golgi apparatus;	GO:0043539//protein serine/threonine kinase activator activity;	-
ENSGALG00000011655	IQCB1	IQ motif containing B1 [Source:NCBI gene;Acc:424242]	275.196	392.229	158.163	0.40324	-1.31029	0.00127333	0.0926501	7	26299421	26318288	-	3377	GO:0001750;GO:0005515;GO:0005516;GO:0005516;GO:0005654;GO:0005813;GO:0015630;GO:0019899;GO:0032391;GO:0032391;GO:0045171;GO:0045494;GO:0048496;GO:0060271;GO:0060271;GO:0072686;GO:0005515;GO:0005516;GO:0060271;	K16774	GO:0045494//photoreceptor cell maintenance;GO:0048496//maintenance of animal organ identity;GO:0060271//cilium assembly;GO:0060271//cilium assembly;GO:0060271//cilium assembly;	GO:0001750//photoreceptor outer segment;GO:0005654//nucleoplasm;GO:0005813//centrosome;GO:0015630//microtubule cytoskeleton;GO:0032391//photoreceptor connecting cilium;GO:0032391//photoreceptor connecting cilium;GO:0045171//intercellular bridge;GO:0072686//mitotic spindle;	GO:0005515//protein binding;GO:0005516//calmodulin binding;GO:0005516//calmodulin binding;GO:0019899//enzyme binding;GO:0005515//protein binding;GO:0005516//calmodulin binding;	-
ENSGALG00000011612	GC	GC, vitamin D binding protein [Source:NCBI gene;Acc:395696]	63960.9	91360.6	36561.1	0.400185	-1.32126	0.00203733	0.130253	4	50399945	50405933	-	1629	GO:0003779;GO:0005499;GO:0005615;GO:0042359;GO:0051180;GO:0090482;GO:1902118;	K12258	GO:0042359//vitamin D metabolic process;GO:0051180//vitamin transport;	GO:0005615//extracellular space;	GO:0003779//actin binding;GO:0005499//vitamin D binding;GO:0090482//vitamin transmembrane transporter activity;GO:1902118//calcidiol binding;	-
ENSGALG00000016667	AvBD10	avian beta-defensin 10 [Source:NCBI gene;Acc:414341]	6005.04	8709.92	3300.16	0.378897	-1.40012	0.00381096	0.180915	3	107427145	107429861	+	731	GO:0002227;GO:0005576;GO:0005576;GO:0005576;GO:0005615;GO:0005615;GO:0006952;GO:0006952;GO:0006952;GO:0031731;GO:0042742;GO:0050829;GO:0050829;GO:0050830;GO:0050830;GO:0050832;	-	GO:0002227//innate immune response in mucosa;GO:0006952//defense response;GO:0006952//defense response;GO:0006952//defense response;GO:0042742//defense response to bacterium;GO:0050829//defense response to Gram-negative bacterium;GO:0050829//defense response to Gram-negative bacterium;GO:0050830//defense response to Gram-positive bacterium;GO:0050830//defense response to Gram-positive bacterium;G…	GO:0005576//extracellular region;GO:0005576//extracellular region;GO:0005576//extracellular region;GO:0005615//extracellular space;GO:0005615//extracellular space;	GO:0031731//CCR6 chemokine receptor binding;	-
ENSGALG00000031408	SORD	sorbitol dehydrogenase [Source:NCBI gene;Acc:415332]	4041.78	5872.28	2211.28	0.376562	-1.40904	0.000739834	0.0635094	10	1522444	1539392	-	1930	GO:0003939;GO:0003939;GO:0003939;GO:0005739;GO:0005929;GO:0006000;GO:0006061;GO:0006062;GO:0006062;GO:0006062;GO:0006116;GO:0006735;GO:0008270;GO:0008270;GO:0008270;GO:0016020;GO:0016020;GO:0016491;GO:0016491;GO:0016491;GO:0031514;GO:0031966;GO:0032991;GO:0042802;GO:0042995;GO:0046370;GO:0046370;GO:0046872;GO:0051160;GO:0051164;GO:0051287;GO:0051287;GO:0070062;	K00008	GO:0006000//fructose metabolic process;GO:0006061//sorbitol biosynthetic process;GO:0006062//sorbitol catabolic process;GO:0006062//sorbitol catabolic process;GO:0006062//sorbitol catabolic process;GO:0006116//NADH oxidation;GO:0006735//NADH regeneration;GO:0046370//fructose biosynthetic process;GO:0046370//fructose biosynthetic process;GO:0051160//L-xylitol catabolic process;GO:0051164//L-xylito…	GO:0005739//mitochondrion;GO:0005929//cilium;GO:0016020//membrane;GO:0016020//membrane;GO:0031514//motile cilium;GO:0031966//mitochondrial membrane;GO:0032991//protein-containing complex;GO:0042995//cell projection;GO:0070062//extracellular exosome;	GO:0003939//L-iditol 2-dehydrogenase activity;GO:0003939//L-iditol 2-dehydrogenase activity;GO:0003939//L-iditol 2-dehydrogenase activity;GO:0008270//zinc ion binding;GO:0008270//zinc ion binding;GO:0008270//zinc ion binding;GO:0016491//oxidoreductase activity;GO:0016491//oxidoreductase activity;GO:0016491//oxidoreductase activity;GO:0042802//identical protein binding;GO:0046872//metal ion bindin…	ko00051(Fructose and mannose metabolism);ko00040(Pentose and glucuronate interconversions)
ENSGALG00000026677	F10	coagulation factor X [Source:NCBI gene;Acc:395876]	3803.26	5567.61	2038.9	0.366208	-1.44926	0.00294782	0.157492	1	138924431	138937050	-	2304	GO:0004252;GO:0004252;GO:0004252;GO:0005509;GO:0005509;GO:0005576;GO:0005576;GO:0005576;GO:0005615;GO:0006508;GO:0006508;GO:0006508;GO:0007596;GO:0007596;GO:0007596;GO:0007599;GO:0008233;GO:0008236;GO:0016787;	K01314	GO:0006508//proteolysis;GO:0006508//proteolysis;GO:0006508//proteolysis;GO:0007596//blood coagulation;GO:0007596//blood coagulation;GO:0007596//blood coagulation;GO:0007599//hemostasis;	GO:0005576//extracellular region;GO:0005576//extracellular region;GO:0005576//extracellular region;GO:0005615//extracellular space;	GO:0004252//serine-type endopeptidase activity;GO:0004252//serine-type endopeptidase activity;GO:0004252//serine-type endopeptidase activity;GO:0005509//calcium ion binding;GO:0005509//calcium ion binding;GO:0008233//peptidase activity;GO:0008236//serine-type peptidase activity;GO:0016787//hydrolase activity;	-
ENSGALG00000034756	CTGFL	connective tissue growth factor-like [Source:NCBI gene;Acc:776271]	49.7913	72.9738	26.6089	0.364637	-1.45547	0.00507278	0.212252	23	2734269	2742975	+	3406	GO:0005515;GO:0005520;GO:0005576;GO:0007165;	K06827	GO:0007165//signal transduction;	GO:0005576//extracellular region;	GO:0005515//protein binding;GO:0005520//insulin-like growth factor binding;	ko04371(Apelin signaling pathway)
ENSGALG00000006598	SORL1	sortilin related receptor 1 [Source:NCBI gene;Acc:395998]	2385.19	3529.11	1241.27	0.351723	-1.50749	0.000394146	0.0443264	24	3518080	3556074	-	9758	GO:0001540;GO:0002024;GO:0004888;GO:0005515;GO:0005615;GO:0005615;GO:0005641;GO:0005641;GO:0005768;GO:0005769;GO:0005771;GO:0005783;GO:0005794;GO:0005802;GO:0005886;GO:0006605;GO:0006605;GO:0006622;GO:0006892;GO:0006898;GO:0007218;GO:0009986;GO:0010897;GO:0014910;GO:0016020;GO:0016021;GO:0016021;GO:0030169;GO:0030514;GO:0031267;GO:0031333;GO:0031985;GO:0032091;GO:0034067;GO:0038020;GO:0038020;GO:…	K24498	GO:0002024//diet induced thermogenesis;GO:0006605//protein targeting;GO:0006605//protein targeting;GO:0006622//protein targeting to lysosome;GO:0006892//post-Golgi vesicle-mediated transport;GO:0006898//receptor-mediated endocytosis;GO:0007218//neuropeptide signaling pathway;GO:0010897//negative regulation of triglyceride catabolic process;GO:0014910//regulation of smooth muscle cell migration;GO…	GO:0005615//extracellular space;GO:0005615//extracellular space;GO:0005641//nuclear envelope lumen;GO:0005641//nuclear envelope lumen;GO:0005768//endosome;GO:0005769//early endosome;GO:0005771//multivesicular body;GO:0005783//endoplasmic reticulum;GO:0005794//Golgi apparatus;GO:0005802//trans-Golgi network;GO:0005886//plasma membrane;GO:0009986//cell surface;GO:0016020//membrane;GO:0016021//integ…	GO:0001540//amyloid-beta binding;GO:0004888//transmembrane signaling receptor activity;GO:0005515//protein binding;GO:0030169//low-density lipoprotein particle binding;GO:0031267//small GTPase binding;GO:0042923//neuropeptide binding;GO:0005515//protein binding;	-
ENSGALG00000047356	VASN	vasorin [Source:NCBI gene;Acc:101749629]	187.137	277.924	96.3494	0.346676	-1.52834	0.000414212	0.0455335	14	13108126	13110213	+	2088	GO:0005515;GO:0005615;GO:0005739;GO:0005886;GO:0009986;GO:0010719;GO:0030512;GO:0050431;GO:0070062;GO:0071456;GO:0071461;	-	GO:0010719//negative regulation of epithelial to mesenchymal transition;GO:0030512//negative regulation of transforming growth factor beta receptor signaling pathway;GO:0071456//cellular response to hypoxia;GO:0071461//cellular response to redox state;	GO:0005615//extracellular space;GO:0005739//mitochondrion;GO:0005886//plasma membrane;GO:0009986//cell surface;GO:0070062//extracellular exosome;	GO:0005515//protein binding;GO:0050431//transforming growth factor beta binding;	-
ENSGALG00000017242	FZD4	frizzled class receptor 4 [Source:NCBI gene;Acc:373887]	519.932	773.89	265.974	0.343685	-1.54084	0.00734938	0.260626	1	190012922	190017357	+	3757	GO:0001540;GO:0001553;GO:0001553;GO:0001568;GO:0001568;GO:0001570;GO:0001570;GO:0004888;GO:0004888;GO:0004896;GO:0004930;GO:0005515;GO:0005615;GO:0005886;GO:0005886;GO:0005886;GO:0005886;GO:0005911;GO:0005911;GO:0007165;GO:0007166;GO:0007166;GO:0007186;GO:0007223;GO:0007223;GO:0007605;GO:0007605;GO:0009986;GO:0009986;GO:0010812;GO:0010812;GO:0010812;GO:0016020;GO:0016020;GO:0016020;GO:0016021;GO:…	K02354	GO:0001553//luteinization;GO:0001553//luteinization;GO:0001568//blood vessel development;GO:0001568//blood vessel development;GO:0001570//vasculogenesis;GO:0001570//vasculogenesis;GO:0007165//signal transduction;GO:0007166//cell surface receptor signaling pathway;GO:0007166//cell surface receptor signaling pathway;GO:0007186//G protein-coupled receptor signaling pathway;GO:0007223//Wnt signaling …	GO:0005615//extracellular space;GO:0005886//plasma membrane;GO:0005886//plasma membrane;GO:0005886//plasma membrane;GO:0005886//plasma membrane;GO:0005911//cell-cell junction;GO:0005911//cell-cell junction;GO:0009986//cell surface;GO:0009986//cell surface;GO:0016020//membrane;GO:0016020//membrane;GO:0016020//membrane;GO:0016021//integral component of membrane;GO:0016021//integral component of mem…	GO:0001540//amyloid-beta binding;GO:0004888//transmembrane signaling receptor activity;GO:0004888//transmembrane signaling receptor activity;GO:0004896//cytokine receptor activity;GO:0004930//G protein-coupled receptor activity;GO:0005515//protein binding;GO:0017147//Wnt-protein binding;GO:0017147//Wnt-protein binding;GO:0017147//Wnt-protein binding;GO:0019955//cytokine binding;GO:0019955//cytoki…	ko04916(Melanogenesis);ko04310(Wnt signaling pathway);ko04150(mTOR signaling pathway)
ENSGALG00000006855	MELTF	melanotransferrin [Source:NCBI gene;Acc:396127]	740.48	1103.14	377.816	0.34249	-1.54587	0.00023149	0.0310278	9	12619518	12636112	-	3511	GO:0005506;GO:0005506;GO:0005576;GO:0005615;GO:0006826;GO:0009986;GO:0010756;GO:0046658;GO:0090091;GO:1900025;GO:0005506;GO:0005576;GO:0005615;	K06569	GO:0006826//iron ion transport;GO:0010756//positive regulation of plasminogen activation;GO:0090091//positive regulation of extracellular matrix disassembly;GO:1900025//negative regulation of substrate adhesion-dependent cell spreading;	GO:0005576//extracellular region;GO:0005615//extracellular space;GO:0009986//cell surface;GO:0046658//anchored component of plasma membrane;GO:0005576//extracellular region;GO:0005615//extracellular space;	GO:0005506//iron ion binding;GO:0005506//iron ion binding;GO:0005506//iron ion binding;	-
ENSGALG00000051871	INHBC	inhibin beta C chain-like [Source:NCBI gene;Acc:107049250]	2083.43	3116.8	1050.07	0.336906	-1.56958	0.000200239	0.02833	33	5570558	5572761	-	1379	GO:0005179;GO:0005576;GO:0008083;	-	-	GO:0005576//extracellular region;	GO:0005179//hormone activity;GO:0008083//growth factor activity;	-
ENSGALG00000002325	IGFALS	insulin like growth factor binding protein acid labile subunit [Source:HGNC Symbol;Acc:HGNC:5468]	1492.28	2284.48	700.089	0.306455	-1.70625	7.73971e-05	0.0142485	14	13600259	13604377	+	1770	GO:0005515;GO:0009986;GO:0042567;GO:0098978;GO:0099061;GO:0099151;GO:0099560;GO:1905606;	-	GO:0099151//regulation of postsynaptic density assembly;GO:0099560//synaptic membrane adhesion;GO:1905606//regulation of presynapse assembly;	GO:0009986//cell surface;GO:0042567//insulin-like growth factor ternary complex;GO:0098978//glutamatergic synapse;GO:0099061//integral component of postsynaptic density membrane;	GO:0005515//protein binding;	-
ENSGALG00000013031	CECR1	cat eye syndrome chromosome region, candidate 1 [Source:NCBI gene;Acc:418160]	225.358	348.192	102.523	0.294445	-1.76393	5.79903e-05	0.0116591	1	61651327	61672321	-	6920	GO:0004000;GO:0005615;GO:0006154;GO:0019239;GO:0004000;GO:0004000;GO:0005615;GO:0005615;GO:0006154;GO:0006154;GO:0008270;GO:0019239;GO:0031685;GO:0042803;GO:0043394;GO:0004000;GO:0004000;GO:0004000;GO:0004000;GO:0005576;GO:0005615;GO:0005615;GO:0006154;GO:0006154;GO:0019239;GO:0019239;GO:0004000;GO:0005615;GO:0006154;GO:0019239;	K19572	GO:0006154//adenosine catabolic process;GO:0006154//adenosine catabolic process;GO:0006154//adenosine catabolic process;GO:0006154//adenosine catabolic process;GO:0006154//adenosine catabolic process;GO:0006154//adenosine catabolic process;	GO:0005615//extracellular space;GO:0005615//extracellular space;GO:0005615//extracellular space;GO:0005576//extracellular region;GO:0005615//extracellular space;GO:0005615//extracellular space;GO:0005615//extracellular space;	GO:0004000//adenosine deaminase activity;GO:0019239//deaminase activity;GO:0004000//adenosine deaminase activity;GO:0004000//adenosine deaminase activity;GO:0008270//zinc ion binding;GO:0019239//deaminase activity;GO:0031685//adenosine receptor binding;GO:0042803//protein homodimerization activity;GO:0043394//proteoglycan binding;GO:0004000//adenosine deaminase activity;GO:0004000//adenosine deam…	ko00230(Purine metabolism)
ENSGALG00000015235	XCL1	X-C motif chemokine ligand 1 [Source:NCBI gene;Acc:395914]	247.107	384.27	109.944	0.286113	-1.80535	0.00356575	0.175192	1	85121273	85126277	+	1890	GO:0002548;GO:0005125;GO:0005576;GO:0005576;GO:0005576;GO:0005615;GO:0005615;GO:0006954;GO:0006955;GO:0006955;GO:0007186;GO:0008009;GO:0008009;GO:0008009;GO:0030593;GO:0043547;GO:0048020;GO:0048247;GO:0070098;GO:0070374;GO:0071346;GO:0071347;GO:0071356;	K05507	GO:0002548//monocyte chemotaxis;GO:0006954//inflammatory response;GO:0006955//immune response;GO:0006955//immune response;GO:0007186//G protein-coupled receptor signaling pathway;GO:0030593//neutrophil chemotaxis;GO:0043547//positive regulation of GTPase activity;GO:0048247//lymphocyte chemotaxis;GO:0070098//chemokine-mediated signaling pathway;GO:0070374//positive regulation of ERK1 and ERK2 cas…	GO:0005576//extracellular region;GO:0005576//extracellular region;GO:0005576//extracellular region;GO:0005615//extracellular space;GO:0005615//extracellular space;	GO:0005125//cytokine activity;GO:0008009//chemokine activity;GO:0008009//chemokine activity;GO:0008009//chemokine activity;GO:0048020//CCR chemokine receptor binding;	ko04060(Cytokine-cytokine receptor interaction)
ENSGALG00000055023	INHBE	inhibin beta E subunit [Source:NCBI gene;Acc:107049247]	783.569	1221.56	345.575	0.282895	-1.82166	0.00010997	0.0193143	33	5563234	5566047	-	1894	GO:0005179;GO:0005576;GO:0008083;	-	-	GO:0005576//extracellular region;	GO:0005179//hormone activity;GO:0008083//growth factor activity;	-
ENSGALG00000011347	IHH	indian hedgehog [Source:NCBI gene;Acc:395801]	166.493	268.922	64.063	0.238221	-2.06963	8.04583e-06	0.00261575	7	22301636	22309634	+	1958	GO:0001501;GO:0001501;GO:0001503;GO:0001569;GO:0001649;GO:0001708;GO:0001708;GO:0001763;GO:0001944;GO:0001947;GO:0002053;GO:0003382;GO:0003406;GO:0003413;GO:0003420;GO:0005113;GO:0005113;GO:0005113;GO:0005509;GO:0005509;GO:0005576;GO:0005615;GO:0005615;GO:0005615;GO:0005886;GO:0005886;GO:0006029;GO:0006508;GO:0007224;GO:0007224;GO:0007224;GO:0007228;GO:0007267;GO:0007267;GO:0007275;GO:0007389;GO:…	K11989	GO:0001501//skeletal system development;GO:0001501//skeletal system development;GO:0001503//ossification;GO:0001569//branching involved in blood vessel morphogenesis;GO:0001649//osteoblast differentiation;GO:0001708//cell fate specification;GO:0001708//cell fate specification;GO:0001763//morphogenesis of a branching structure;GO:0001944//vasculature development;GO:0001947//heart looping;GO:000205…	GO:0005576//extracellular region;GO:0005615//extracellular space;GO:0005615//extracellular space;GO:0005615//extracellular space;GO:0005886//plasma membrane;GO:0005886//plasma membrane;GO:0016020//membrane;GO:0031012//extracellular matrix;	GO:0005113//patched binding;GO:0005113//patched binding;GO:0005113//patched binding;GO:0005509//calcium ion binding;GO:0005509//calcium ion binding;GO:0008233//peptidase activity;GO:0016787//hydrolase activity;GO:0046872//metal ion binding;	ko04340(Hedgehog signaling pathway)
ENSGALG00000002515	OLFM1	olfactomedin 1 [Source:NCBI gene;Acc:395535]	18.439	29.8626	7.01541	0.234923	-2.08974	0.00508404	0.212252	17	7899618	7927026	+	3960	GO:0003190;GO:0005576;GO:0005615;GO:0005783;GO:0007399;GO:0007399;GO:0010628;GO:0010629;GO:0010718;GO:0023041;GO:0030054;GO:0030424;GO:0030516;GO:0042995;GO:0043025;GO:0043204;GO:0044295;GO:0045202;GO:0060317;GO:0003190;GO:0005576;GO:0005615;GO:0005783;GO:0007399;GO:0007399;GO:0010628;GO:0010629;GO:0010718;GO:0023041;GO:0030054;GO:0030424;GO:0030516;GO:0042995;GO:0043025;GO:0043065;GO:0043204;GO:…	K25444	GO:0003190//atrioventricular valve formation;GO:0007399//nervous system development;GO:0007399//nervous system development;GO:0010628//positive regulation of gene expression;GO:0010629//negative regulation of gene expression;GO:0010718//positive regulation of epithelial to mesenchymal transition;GO:0023041//neuronal signal transduction;GO:0030516//regulation of axon extension;GO:0060317//cardiac …	GO:0005576//extracellular region;GO:0005615//extracellular space;GO:0005783//endoplasmic reticulum;GO:0030054//cell junction;GO:0030424//axon;GO:0042995//cell projection;GO:0043025//neuronal cell body;GO:0043204//perikaryon;GO:0044295//axonal growth cone;GO:0045202//synapse;GO:0005576//extracellular region;GO:0005615//extracellular space;GO:0005783//endoplasmic reticulum;GO:0030054//cell junction…	-	-
ENSGALG00000006415	CD40LG	CD40 ligand [Source:NCBI gene;Acc:395485]	35.5306	57.713	13.3481	0.231283	-2.11227	0.000520804	0.0516746	4	4365859	4369906	+	892	GO:0002637;GO:0005125;GO:0005164;GO:0005164;GO:0005174;GO:0005174;GO:0005174;GO:0005178;GO:0005515;GO:0005576;GO:0005615;GO:0005886;GO:0006954;GO:0006954;GO:0006955;GO:0006955;GO:0007229;GO:0009897;GO:0009986;GO:0009986;GO:0016020;GO:0016020;GO:0016020;GO:0016021;GO:0023035;GO:0030168;GO:0030168;GO:0030183;GO:0032733;GO:0032735;GO:0032753;GO:0042100;GO:0042100;GO:0042102;GO:0043066;GO:0043539;GO:…	K03161	GO:0002637//regulation of immunoglobulin production;GO:0006954//inflammatory response;GO:0006954//inflammatory response;GO:0006955//immune response;GO:0006955//immune response;GO:0007229//integrin-mediated signaling pathway;GO:0023035//CD40 signaling pathway;GO:0030168//platelet activation;GO:0030168//platelet activation;GO:0030183//B cell differentiation;GO:0032733//positive regulation of interl…	GO:0005576//extracellular region;GO:0005615//extracellular space;GO:0005886//plasma membrane;GO:0009897//external side of plasma membrane;GO:0009986//cell surface;GO:0009986//cell surface;GO:0016020//membrane;GO:0016020//membrane;GO:0016020//membrane;GO:0016021//integral component of membrane;	GO:0005125//cytokine activity;GO:0005164//tumor necrosis factor receptor binding;GO:0005164//tumor necrosis factor receptor binding;GO:0005174//CD40 receptor binding;GO:0005174//CD40 receptor binding;GO:0005174//CD40 receptor binding;GO:0005178//integrin binding;GO:0005515//protein binding;GO:0043539//protein serine/threonine kinase activator activity;	ko04672(Intestinal immune network for IgA production);ko04514(Cell adhesion molecules);ko04060(Cytokine-cytokine receptor interaction)
ENSGALG00000002893	STC2	stanniocalcin 2 [Source:NCBI gene;Acc:416208]	47.3362	80.5561	14.1164	0.175236	-2.51263	0.0288131	0.530149	13	9947853	9957394	-	1163	GO:0005179;GO:0005576;GO:0005783;GO:0005783;GO:0005794;GO:0006874;GO:0006979;GO:0010629;GO:0019899;GO:0020037;GO:0030968;GO:0034976;GO:0040015;GO:0042803;GO:0046885;GO:0048471;GO:0055074;GO:2001256;	-	GO:0006874//cellular calcium ion homeostasis;GO:0006979//response to oxidative stress;GO:0010629//negative regulation of gene expression;GO:0030968//endoplasmic reticulum unfolded protein response;GO:0034976//response to endoplasmic reticulum stress;GO:0040015//negative regulation of multicellular organism growth;GO:0046885//regulation of hormone biosynthetic process;GO:0055074//calcium ion homeo…	GO:0005576//extracellular region;GO:0005783//endoplasmic reticulum;GO:0005783//endoplasmic reticulum;GO:0005794//Golgi apparatus;GO:0048471//perinuclear region of cytoplasm;	GO:0005179//hormone activity;GO:0019899//enzyme binding;GO:0020037//heme binding;GO:0042803//protein homodimerization activity;	-
ENSGALG00000003842	GHRH	growth hormone releasing hormone [Source:NCBI gene;Acc:419178]	5.17003	8.89637	1.4437	0.162279	-2.62345	0.0482804	0.649965	20	5042743	5050245	-	1669	GO:0005179;GO:0005576;	-	-	GO:0005576//extracellular region;	GO:0005179//hormone activity;	-
ENSGALG00000048815	A2M	alpha-2-macroglobulin [Source:NCBI gene;Acc:418251]	910.436	1569.46	251.407	0.160187	-2.64217	0.00766641	0.266233	1	75938496	75943880	-	1096	GO:0005576;GO:0005576;GO:0005615;GO:0005615;	-	-	GO:0005576//extracellular region;GO:0005576//extracellular region;GO:0005615//extracellular space;GO:0005615//extracellular space;	-	-
ENSGALG00000003473	SFRP1	secreted frizzled related protein 1 [Source:NCBI gene;Acc:395237]	531.537	919.264	143.81	0.15644	-2.67631	6.70838e-05	0.012813	22	2877954	2888842	-	3820	GO:0001649;GO:0001657;GO:0001756;GO:0001843;GO:0002244;GO:0004197;GO:0005109;GO:0005515;GO:0005615;GO:0005829;GO:0008201;GO:0008284;GO:0008285;GO:0008584;GO:0008585;GO:0009267;GO:0009410;GO:0009950;GO:0009952;GO:0009986;GO:0010564;GO:0010629;GO:0010629;GO:0010719;GO:0010975;GO:0014034;GO:0014070;GO:0017147;GO:0021915;GO:0030097;GO:0030177;GO:0030178;GO:0030178;GO:0030279;GO:0030279;GO:0030307;GO:…	K02166	GO:0001649//osteoblast differentiation;GO:0001657//ureteric bud development;GO:0001756//somitogenesis;GO:0001843//neural tube closure;GO:0002244//hematopoietic progenitor cell differentiation;GO:0008284//positive regulation of cell population proliferation;GO:0008285//negative regulation of cell population proliferation;GO:0008584//male gonad development;GO:0008585//female gonad development;GO:00…	GO:0005615//extracellular space;GO:0005829//cytosol;GO:0009986//cell surface;GO:0062023//collagen-containing extracellular matrix;	GO:0004197//cysteine-type endopeptidase activity;GO:0005109//frizzled binding;GO:0005515//protein binding;GO:0008201//heparin binding;GO:0017147//Wnt-protein binding;GO:0042802//identical protein binding;	ko04310(Wnt signaling pathway)
ENSGALG00000020390	SPIA5	serpin peptidase inhibitor, clade A (alpha-1 antiproteinase, antitrypsin), member 5 [Source:NCBI gene;Acc:423435]	3404.24	5931.1	877.369	0.147927	-2.75704	6.62091e-10	1.26459e-06	5	45766602	45774064	-	1570	GO:0004867;GO:0005615;	K04525	-	GO:0005615//extracellular space;	GO:0004867//serine-type endopeptidase inhibitor activity;	-
ENSGALG00000008601	AHSG	alpha 2-HS glycoprotein [Source:NCBI gene;Acc:424956]	53612.8	95922.8	11302.7	0.117832	-3.0852	1.19419e-09	1.5206e-06	9	16291385	16337111	+	1256	GO:0001503;GO:0004869;GO:0005615;GO:0005794;GO:0006953;GO:0030502;GO:0050727;GO:0050766;	K23409	GO:0001503//ossification;GO:0006953//acute-phase response;GO:0030502//negative regulation of bone mineralization;GO:0050727//regulation of inflammatory response;GO:0050766//positive regulation of phagocytosis;	GO:0005615//extracellular space;GO:0005794//Golgi apparatus;	GO:0004869//cysteine-type endopeptidase inhibitor activity;	-
ENSGALG00000005733	WNT8B	Wnt family member 8B [Source:NCBI gene;Acc:428953]	4.76254	8.56323	0.96184	0.112322	-3.15429	0.0300562	0.539669	6	18287218	18291826	-	1047	GO:0005102;GO:0005576;GO:0007275;GO:0016055;GO:0048018;GO:0060070;	K00714	GO:0007275//multicellular organism development;GO:0016055//Wnt signaling pathway;GO:0060070//canonical Wnt signaling pathway;	GO:0005576//extracellular region;	GO:0005102//signaling receptor binding;GO:0048018//receptor ligand activity;	ko04916(Melanogenesis);ko04310(Wnt signaling pathway);ko04150(mTOR signaling pathway)
ENSGALG00000040992	C1QL2	complement component 1, q subcomponent-like 2 [Source:NCBI gene;Acc:107053871]	7.32166	13.2171	1.4262	0.107906	-3.21216	0.00253696	0.148723	7	28438645	28440603	+	1819	GO:0005515;GO:0005576;GO:0032991;GO:0042802;	K23284	-	GO:0005576//extracellular region;GO:0032991//protein-containing complex;	GO:0005515//protein binding;GO:0042802//identical protein binding;	-
ENSGALG00000010978	ANGPTL3	angiopoietin like 3 [Source:NCBI gene;Acc:100189558]	3663.84	6840.57	487.108	0.0712087	-3.8118	1.62729e-18	1.24325e-14	8	27897264	27905006	+	2807	GO:0004857;GO:0004859;GO:0005178;GO:0005615;GO:0005769;GO:0005794;GO:0006071;GO:0006631;GO:0006644;GO:0007160;GO:0007165;GO:0008083;GO:0008203;GO:0009395;GO:0009986;GO:0009986;GO:0010519;GO:0010519;GO:0019915;GO:0030335;GO:0042632;GO:0042632;GO:0045766;GO:0048844;GO:0050996;GO:0051005;GO:0055088;GO:0055090;GO:0055090;GO:0055091;GO:0055091;GO:0070328;GO:0070328;	K22288	GO:0006071//glycerol metabolic process;GO:0006631//fatty acid metabolic process;GO:0006644//phospholipid metabolic process;GO:0007160//cell-matrix adhesion;GO:0007165//signal transduction;GO:0008203//cholesterol metabolic process;GO:0009395//phospholipid catabolic process;GO:0010519//negative regulation of phospholipase activity;GO:0010519//negative regulation of phospholipase activity;GO:0019915…	GO:0005615//extracellular space;GO:0005769//early endosome;GO:0005794//Golgi apparatus;GO:0009986//cell surface;GO:0009986//cell surface;	GO:0004857//enzyme inhibitor activity;GO:0004859//phospholipase inhibitor activity;GO:0005178//integrin binding;GO:0008083//growth factor activity;	-
ENSGALG00000010969	SPIA4	serpin peptidase inhibitor, clade A (alpha-1 antiproteinase, antitrypsin), member 4 [Source:NCBI gene;Acc:423433]	5375.31	10137	613.595	0.0605301	-4.0462	8.83777e-10	1.50046e-06	5	45726288	45736369	-	1711	GO:0004867;GO:0005615;	K04525	-	GO:0005615//extracellular space;	GO:0004867//serine-type endopeptidase inhibitor activity;	-
ENSGALG00000053002		-	12.2338	23.2731	1.1944	0.0513211	-4.28431	0.00681394	0.248489	1	76314823	76317350	+	1053	GO:0005615;GO:0005615;GO:0005615;GO:0005615;GO:0005615;GO:0005615;	-	-	GO:0005615//extracellular space;GO:0005615//extracellular space;GO:0005615//extracellular space;GO:0005615//extracellular space;GO:0005615//extracellular space;GO:0005615//extracellular space;	-	-
ENSGALG00000012755	IGF-I	insulin like growth factor 1 [Source:NCBI gene;Acc:418090]	67.0508	129.762	4.33977	0.0334441	-4.90211	2.94029e-07	0.000216245	1	55281097	55330373	+	1645	GO:0001775;GO:0005158;GO:0005159;GO:0005159;GO:0005178;GO:0005179;GO:0005179;GO:0005179;GO:0005576;GO:0005576;GO:0005576;GO:0005615;GO:0005615;GO:0005615;GO:0005615;GO:0007405;GO:0008083;GO:0008083;GO:0008083;GO:0008283;GO:0008283;GO:0008284;GO:0009408;GO:0009408;GO:0010467;GO:0010468;GO:0010560;GO:0010613;GO:0010628;GO:0010629;GO:0014065;GO:0014068;GO:0014834;GO:0014896;GO:0014904;GO:0014911;GO:…	K05459	GO:0001775//cell activation;GO:0007405//neuroblast proliferation;GO:0008283//cell population proliferation;GO:0008283//cell population proliferation;GO:0008284//positive regulation of cell population proliferation;GO:0009408//response to heat;GO:0009408//response to heat;GO:0010467//gene expression;GO:0010468//regulation of gene expression;GO:0010560//positive regulation of glycoprotein biosynthe…	GO:0005576//extracellular region;GO:0005576//extracellular region;GO:0005576//extracellular region;GO:0005615//extracellular space;GO:0005615//extracellular space;GO:0005615//extracellular space;GO:0005615//extracellular space;GO:0035867//alphav-beta3 integrin-IGF-1-IGF1R complex;GO:0042567//insulin-like growth factor ternary complex;	GO:0005158//insulin receptor binding;GO:0005159//insulin-like growth factor receptor binding;GO:0005159//insulin-like growth factor receptor binding;GO:0005178//integrin binding;GO:0005179//hormone activity;GO:0005179//hormone activity;GO:0005179//hormone activity;GO:0008083//growth factor activity;GO:0008083//growth factor activity;GO:0008083//growth factor activity;	ko04914(Progesterone-mediated oocyte maturation);ko04510(Focal adhesion);ko04150(mTOR signaling pathway);ko04115(p53 signaling pathway);ko04114(Oocyte meiosis);ko04068(FoxO signaling pathway);ko04010(MAPK signaling pathway)
ENSGALG00000010722	SERAF	Schwann cell-specific EGF-like repeat autocrine factor [Source:NCBI gene;Acc:395159]	39.2291	76.7518	1.70633	0.0222317	-5.49124	0.0197051	0.446064	2	26619867	26630325	+	3887	GO:0005102;GO:0005576;GO:0009986;GO:0048856;	-	GO:0048856//anatomical structure development;	GO:0005576//extracellular region;GO:0009986//cell surface;	GO:0005102//signaling receptor binding;	-
ENSGALG00000000619	ANGPTL4	angiopoietin like 4 [Source:NCBI gene;Acc:769087]	4070.38	8030.52	110.237	0.0137273	-6.18681	2.97196e-07	0.000216245	28	945364	954006	-	3452	GO:0001525;GO:0005615;GO:0043066;GO:0001525;GO:0004857;GO:0005576;GO:0005576;GO:0005615;GO:0005615;GO:0005615;GO:0042802;GO:0043066;GO:0043066;GO:0043066;GO:0043335;GO:0051005;GO:0051005;GO:0070328;GO:2000352;	K08767	GO:0001525//angiogenesis;GO:0043066//negative regulation of apoptotic process;GO:0001525//angiogenesis;GO:0043066//negative regulation of apoptotic process;GO:0043066//negative regulation of apoptotic process;GO:0043066//negative regulation of apoptotic process;GO:0043335//protein unfolding;GO:0051005//negative regulation of lipoprotein lipase activity;GO:0051005//negative regulation of lipoprote…	GO:0005615//extracellular space;GO:0005576//extracellular region;GO:0005576//extracellular region;GO:0005615//extracellular space;GO:0005615//extracellular space;GO:0005615//extracellular space;	GO:0004857//enzyme inhibitor activity;GO:0042802//identical protein binding;	ko03320(PPAR signaling pathway)
ENSGALG00000000839	WNT11	Wnt family member 11 [Source:NCBI gene;Acc:395562]	91.1711	180.738	1.60392	0.00887425	-6.81616	5.36009e-12	1.63804e-08	1	195315169	195341425	+	1829	GO:0001649;GO:0001822;GO:0001837;GO:0001837;GO:0003138;GO:0003139;GO:0003151;GO:0003281;GO:0003283;GO:0003402;GO:0005096;GO:0005096;GO:0005102;GO:0005102;GO:0005109;GO:0005125;GO:0005576;GO:0005576;GO:0005576;GO:0005576;GO:0005615;GO:0005737;GO:0005737;GO:0006468;GO:0006468;GO:0007275;GO:0008285;GO:0010628;GO:0010628;GO:0010628;GO:0010629;GO:0016055;GO:0016055;GO:0016055;GO:0016477;GO:0030182;GO:…	K01384	GO:0001649//osteoblast differentiation;GO:0001822//kidney development;GO:0001837//epithelial to mesenchymal transition;GO:0001837//epithelial to mesenchymal transition;GO:0003138//primary heart field specification;GO:0003139//secondary heart field specification;GO:0003151//outflow tract morphogenesis;GO:0003281//ventricular septum development;GO:0003283//atrial septum development;GO:0003402//plan…	GO:0005576//extracellular region;GO:0005576//extracellular region;GO:0005576//extracellular region;GO:0005576//extracellular region;GO:0005615//extracellular space;GO:0005737//cytoplasm;GO:0005737//cytoplasm;GO:0031012//extracellular matrix;	GO:0005096//GTPase activator activity;GO:0005096//GTPase activator activity;GO:0005102//signaling receptor binding;GO:0005102//signaling receptor binding;GO:0005109//frizzled binding;GO:0005125//cytokine activity;GO:0030295//protein kinase activator activity;GO:0030295//protein kinase activator activity;GO:0042056//chemoattractant activity;	ko04916(Melanogenesis);ko04310(Wnt signaling pathway);ko04150(mTOR signaling pathway)
ENSGALG00000015134	APOV1	apovitellenin 1 [Source:NCBI gene;Acc:396476]	87112.5	174116	108.799	0.000624866	-10.6442	0.0384503	0.595862	1	84330787	84333931	-	886	GO:0004857;GO:0004857;GO:0006629;GO:0006629;GO:0034361;GO:0042627;GO:0042627;GO:0043086;GO:0045735;	-	GO:0006629//lipid metabolic process;GO:0006629//lipid metabolic process;GO:0043086//negative regulation of catalytic activity;	GO:0034361//very-low-density lipoprotein particle;GO:0042627//chylomicron;GO:0042627//chylomicron;	GO:0004857//enzyme inhibitor activity;GO:0004857//enzyme inhibitor activity;GO:0045735//nutrient reservoir activity;	-

## Sheet: Table S15
Table S15 DEGs related to oxidoreductase activity
ID	Name	Description	baseMean	baseMean_Control	baseMean_Infected	foldChange(Infected/Control)	log2FoldChange	pval	padj	Chromosome	Start Site	End Site	Direction	Length	GO	KEGG	BP	CC	MF	Pathway
ENSGALG00000005540	MICAL2	microtubule associated monooxygenase, calponin and LIM domain containing 2 [Source:NCBI gene;Acc:423031]	116.789	25.7617	207.816	8.06687	3.01201	0.00422431	0.191535	5	8242174	8358807	-	5915	GO:0003779;GO:0005515;GO:0005634;GO:0010735;GO:0030042;GO:0043914;GO:0071949;GO:0003779;GO:0005515;GO:0005634;GO:0010735;GO:0030042;GO:0043914;GO:0071949;GO:0003779;GO:0005515;GO:0005634;GO:0010735;GO:0030042;GO:0043914;GO:0071949;	-	GO:0010735//positive regulation of transcription via serum response element binding;GO:0030042//actin filament depolymerization;GO:0010735//positive regulation of transcription via serum response element binding;GO:0030042//actin filament depolymerization;GO:0010735//positive regulation of transcription via serum response element binding;GO:0030042//actin filament depolymerization;	GO:0005634//nucleus;GO:0005634//nucleus;GO:0005634//nucleus;	GO:0003779//actin binding;GO:0005515//protein binding;GO:0043914//NADPH:sulfur oxidoreductase activity;GO:0071949//FAD binding;GO:0003779//actin binding;GO:0005515//protein binding;GO:0043914//NADPH:sulfur oxidoreductase activity;GO:0071949//FAD binding;GO:0003779//actin binding;GO:0005515//protein binding;GO:0043914//NADPH:sulfur oxidoreductase activity;GO:0071949//FAD binding;	-
ENSGALG00000040754	CYP1C1	cytochrome P450 family 1 subfamily C polypeptide 1 [Source:NCBI gene;Acc:428832]	11.1218	3.37606	18.8675	5.5886	2.48249	0.0166065	0.407507	5	1183120	1184856	+	1737	GO:0004497;GO:0005506;GO:0006805;GO:0008202;GO:0016705;GO:0020037;GO:0042572;	K17812	GO:0006805//xenobiotic metabolic process;GO:0008202//steroid metabolic process;GO:0042572//retinol metabolic process;	-	GO:0004497//monooxygenase activity;GO:0005506//iron ion binding;GO:0016705//oxidoreductase activity, acting on paired donors, with incorporation or reduction of molecular oxygen;GO:0020037//heme binding;	-
ENSGALG00000013072	AKR1B10	aldo-keto reductase family 1 member B10 [Source:NCBI gene;Acc:395338]	43.1844	14.7073	71.6615	4.87252	2.28467	0.022171	0.467469	1	62458428	62466587	-	1503	GO:0016491;GO:0047834;	K00011	-	-	GO:0016491//oxidoreductase activity;GO:0047834//D-threo-aldose 1-dehydrogenase activity;	ko00790(Folate biosynthesis);ko00561(Glycerolipid metabolism);ko00052(Galactose metabolism);ko00051(Fructose and mannose metabolism);ko00040(Pentose and glucuronate interconversions)
ENSGALG00000016442	RRM2	ribonucleotide reductase regulatory subunit M2 [Source:NCBI gene;Acc:421936]	212.085	79.3739	344.796	4.34394	2.11901	0.045318	0.63275	3	96516162	96521232	+	1995	GO:0004748;GO:0005829;GO:0005971;GO:0008199;GO:0009262;GO:0009263;GO:0009263;GO:0016491;GO:0042802;GO:0042803;GO:0051290;	K10808	GO:0009262//deoxyribonucleotide metabolic process;GO:0009263//deoxyribonucleotide biosynthetic process;GO:0009263//deoxyribonucleotide biosynthetic process;GO:0051290//protein heterotetramerization;	GO:0005829//cytosol;GO:0005971//ribonucleoside-diphosphate reductase complex;	GO:0004748//ribonucleoside-diphosphate reductase activity, thioredoxin disulfide as acceptor;GO:0008199//ferric iron binding;GO:0016491//oxidoreductase activity;GO:0042802//identical protein binding;GO:0042803//protein homodimerization activity;	ko04115(p53 signaling pathway);ko00983(Drug metabolism - other enzymes);ko00480(Glutathione metabolism);ko00240(Pyrimidine metabolism);ko00230(Purine metabolism)
ENSGALG00000000081	IL4I1	interleukin 4 induced 1 [Source:NCBI gene;Acc:417039]	305.853	137.803	473.902	3.43898	1.78198	0.000150606	0.0234822	16	2367597	2478250	+	2924	GO:0001716;GO:0009063;GO:0016491;GO:0016491;GO:0016491;GO:0016491;GO:0046592;GO:0001716;GO:0009063;GO:0016491;GO:0016491;GO:0016491;GO:0016491;GO:0046592;	K03334	GO:0009063//cellular amino acid catabolic process;GO:0009063//cellular amino acid catabolic process;	-	GO:0001716//L-amino-acid oxidase activity;GO:0016491//oxidoreductase activity;GO:0016491//oxidoreductase activity;GO:0016491//oxidoreductase activity;GO:0016491//oxidoreductase activity;GO:0046592//polyamine oxidase activity;GO:0001716//L-amino-acid oxidase activity;GO:0016491//oxidoreductase activity;GO:0016491//oxidoreductase activity;GO:0016491//oxidoreductase activity;GO:0016491//oxidoreducta…	ko00400(Phenylalanine, tyrosine and tryptophan biosynthesis);ko00380(Tryptophan metabolism);ko00360(Phenylalanine metabolism);ko00350(Tyrosine metabolism);ko00280(Valine, leucine and isoleucine degradation);ko00270(Cysteine and methionine metabolism);ko00250(Alanine, aspartate and glutamate metabolism)
ENSGALG00000018557	SOD3	superoxide dismutase 3, extracellular [Source:NCBI gene;Acc:422810]	1140.32	514.664	1765.98	3.43133	1.77877	0.00247981	0.147836	4	73665483	73667513	-	1455	GO:0001666;GO:0004784;GO:0004784;GO:0005507;GO:0005615;GO:0006801;GO:0046872;GO:0062023;GO:0062023;	K16627	GO:0001666//response to hypoxia;GO:0006801//superoxide metabolic process;	GO:0005615//extracellular space;GO:0062023//collagen-containing extracellular matrix;GO:0062023//collagen-containing extracellular matrix;	GO:0004784//superoxide dismutase activity;GO:0004784//superoxide dismutase activity;GO:0005507//copper ion binding;GO:0046872//metal ion binding;	-
ENSGALG00000004449	CYP3A5	cytochrome P450 family 3 subfamily A member 5 [Source:NCBI gene;Acc:414832]	21361.5	9776.54	32946.5	3.36996	1.75273	0.0090719	0.298105	14	4323045	4332386	-	1637	GO:0004497;GO:0005506;GO:0016705;GO:0016712;GO:0020037;	K07424	-	-	GO:0004497//monooxygenase activity;GO:0005506//iron ion binding;GO:0016705//oxidoreductase activity, acting on paired donors, with incorporation or reduction of molecular oxygen;GO:0016712//oxidoreductase activity, acting on paired donors, with incorporation or reduction of molecular oxygen, reduced flavin or flavoprotein as one donor, and incorporation of one atom of oxygen;GO:0020037//heme bind…	ko00830(Retinol metabolism);ko00591(Linoleic acid metabolism);ko00140(Steroid hormone biosynthesis)
ENSGALG00000027483	GLRX	glutaredoxin [Source:NCBI gene;Acc:396069]	870.466	455.142	1285.79	2.82503	1.49827	0.000148289	0.0233593	Z	57547979	57556623	+	825	GO:0004362;GO:0005634;GO:0005737;GO:0045838;GO:0047485;GO:0097573;GO:2000651;	K03676	GO:0045838//positive regulation of membrane potential;GO:2000651//positive regulation of sodium ion transmembrane transporter activity;	GO:0005634//nucleus;GO:0005737//cytoplasm;	GO:0004362//glutathione-disulfide reductase (NADPH) activity;GO:0047485//protein N-terminus binding;GO:0097573//glutathione oxidoreductase activity;	-
ENSGALG00000007728	PRODH	proline dehydrogenase 1 [Source:NCBI gene;Acc:770734]	36.1323	19.1513	53.1133	2.77335	1.47163	0.0112847	0.336787	15	10396499	10406063	-	3292	GO:0004657;GO:0006562;	K00318	GO:0006562//proline catabolic process;	-	GO:0004657//proline dehydrogenase activity;	ko00330(Arginine and proline metabolism)
ENSGALG00000054306	SRXN1	sulfiredoxin 1 [Source:NCBI gene;Acc:100858692]	334.166	183.458	484.873	2.64297	1.40216	0.0493056	0.653417	20	9922494	9923968	+	1086	GO:0005829;GO:0006979;GO:0016667;GO:0032542;	-	GO:0006979//response to oxidative stress;	GO:0005829//cytosol;	GO:0016667//oxidoreductase activity, acting on a sulfur group of donors;GO:0032542//sulfiredoxin activity;	-
ENSGALG00000026005	DIO2	deiodinase, iodothyronine type II [Source:NCBI gene;Acc:373903]	4435.63	2553.85	6317.41	2.47368	1.30666	0.0497371	0.654495	5	40752235	40769122	-	6077	GO:0004800;GO:0004800;GO:0004800;GO:0004800;GO:0004800;GO:0016020;GO:0016491;GO:0031625;GO:0033798;GO:0042403;GO:0042403;GO:0042404;GO:0042446;GO:0044255;GO:0120162;GO:0004800;	-	GO:0042403//thyroid hormone metabolic process;GO:0042403//thyroid hormone metabolic process;GO:0042404//thyroid hormone catabolic process;GO:0042446//hormone biosynthetic process;GO:0044255//cellular lipid metabolic process;GO:0120162//positive regulation of cold-induced thermogenesis;	GO:0016020//membrane;	GO:0004800//thyroxine 5'-deiodinase activity;GO:0004800//thyroxine 5'-deiodinase activity;GO:0004800//thyroxine 5'-deiodinase activity;GO:0004800//thyroxine 5'-deiodinase activity;GO:0004800//thyroxine 5'-deiodinase activity;GO:0016491//oxidoreductase activity;GO:0031625//ubiquitin protein ligase binding;GO:0033798//thyroxine 5-deiodinase activity;GO:0004800//thyroxine 5'-deiodinase activity;	-
ENSGALG00000035207	TDO2	tryptophan 2,3-dioxygenase [Source:NCBI gene;Acc:422409]	5643.77	3334.92	7952.62	2.38465	1.25378	0.000754715	0.0640669	4	20868112	20906890	+	2358	GO:0004833;GO:0004833;GO:0019441;GO:0019441;GO:0020037;GO:0020037;GO:0042802;GO:0046872;GO:0051289;	K00453	GO:0019441//tryptophan catabolic process to kynurenine;GO:0019441//tryptophan catabolic process to kynurenine;GO:0051289//protein homotetramerization;	-	GO:0004833//tryptophan 2,3-dioxygenase activity;GO:0004833//tryptophan 2,3-dioxygenase activity;GO:0020037//heme binding;GO:0020037//heme binding;GO:0042802//identical protein binding;GO:0046872//metal ion binding;	ko00380(Tryptophan metabolism)
ENSGALG00000007868	BCO2	beta-carotene oxygenase 2 [Source:NCBI gene;Acc:419792]	20.1039	12.2346	27.9732	2.28641	1.19308	0.0456939	0.634154	24	6140068	6160788	-	2896	GO:0016702;GO:0016702;GO:0005739;GO:0016116;GO:0016119;GO:0016119;GO:0016121;GO:0016121;GO:0016122;GO:0016702;GO:0016702;GO:0016702;GO:0042574;GO:0051881;GO:2000377;GO:0016702;GO:0016702;	K10252	GO:0016116//carotenoid metabolic process;GO:0016119//carotene metabolic process;GO:0016119//carotene metabolic process;GO:0016121//carotene catabolic process;GO:0016121//carotene catabolic process;GO:0016122//xanthophyll metabolic process;GO:0042574//retinal metabolic process;GO:0051881//regulation of mitochondrial membrane potential;GO:2000377//regulation of reactive oxygen species metabolic pro…	GO:0005739//mitochondrion;	GO:0016702//oxidoreductase activity, acting on single donors with incorporation of molecular oxygen, incorporation of two atoms of oxygen;GO:0016702//oxidoreductase activity, acting on single donors with incorporation of molecular oxygen, incorporation of two atoms of oxygen;GO:0016702//oxidoreductase activity, acting on single donors with incorporation of molecular oxygen, incorporation of two a…	-
ENSGALG00000030773	CP	ceruloplasmin [Source:NCBI gene;Acc:771940]	16021.2	9762.9	22279.5	2.28206	1.19034	0.00645503	0.240568	9	24039075	24062914	+	4964	GO:0005507;GO:0005507;GO:0016491;GO:0016491;GO:0016491;GO:0046872;GO:0005507;GO:0005507;GO:0016491;GO:0016491;GO:0016491;GO:0046872;GO:0005507;GO:0005615;GO:0016491;GO:0051087;	K13624	-	GO:0005615//extracellular space;	GO:0005507//copper ion binding;GO:0005507//copper ion binding;GO:0016491//oxidoreductase activity;GO:0016491//oxidoreductase activity;GO:0016491//oxidoreductase activity;GO:0046872//metal ion binding;GO:0005507//copper ion binding;GO:0005507//copper ion binding;GO:0016491//oxidoreductase activity;GO:0016491//oxidoreductase activity;GO:0016491//oxidoreductase activity;GO:0046872//metal ion binding…	ko04216(Ferroptosis);ko00860(Porphyrin metabolism)
ENSGALG00000040340	PCYOX1L	prenylcysteine oxidase 1 like [Source:NCBI gene;Acc:416200]	157.326	101.701	212.952	2.09391	1.0662	0.0160092	0.403289	13	9229239	9231860	-	1485	GO:0001735;GO:0016670;GO:0030328;	-	GO:0030328//prenylcysteine catabolic process;	-	GO:0001735//prenylcysteine oxidase activity;GO:0016670//oxidoreductase activity, acting on a sulfur group of donors, oxygen as acceptor;	-
ENSGALG00000037241	KCNAB2	potassium voltage-gated channel subfamily A regulatory beta subunit 2 [Source:NCBI gene;Acc:396068]	82.7595	54.4166	111.103	2.0417	1.02977	0.0247973	0.500236	21	673711	691341	-	2834	GO:0005249;GO:0005737;GO:0006813;GO:0016021;GO:0047834;GO:0005249;GO:0005737;GO:0006813;GO:0008076;GO:0015459;GO:0016020;GO:0016021;GO:0044224;GO:0047834;GO:1901379;GO:0005249;GO:0005737;GO:0006813;GO:0016021;GO:0047834;GO:0055085;GO:0005249;GO:0005737;GO:0006813;GO:0016021;GO:0047834;	K04883	GO:0006813//potassium ion transport;GO:0006813//potassium ion transport;GO:1901379//regulation of potassium ion transmembrane transport;GO:0006813//potassium ion transport;GO:0055085//transmembrane transport;GO:0006813//potassium ion transport;	GO:0005737//cytoplasm;GO:0016021//integral component of membrane;GO:0005737//cytoplasm;GO:0008076//voltage-gated potassium channel complex;GO:0016020//membrane;GO:0016021//integral component of membrane;GO:0044224//juxtaparanode region of axon;GO:0005737//cytoplasm;GO:0016021//integral component of membrane;GO:0005737//cytoplasm;GO:0016021//integral component of membrane;	GO:0005249//voltage-gated potassium channel activity;GO:0047834//D-threo-aldose 1-dehydrogenase activity;GO:0005249//voltage-gated potassium channel activity;GO:0015459//potassium channel regulator activity;GO:0047834//D-threo-aldose 1-dehydrogenase activity;GO:0005249//voltage-gated potassium channel activity;GO:0047834//D-threo-aldose 1-dehydrogenase activity;GO:0005249//voltage-gated potassium…	-
ENSGALG00000039363	TXNRD3	thioredoxin reductase 3 [Source:NCBI gene;Acc:416031]	608.434	400.407	816.461	2.03908	1.02792	0.00913308	0.299395	12	10777616	10797343	+	3121	GO:0004362;GO:0004791;GO:0005654;GO:0005829;GO:0016491;GO:0016668;GO:0045454;GO:0050660;GO:0097573;	K22182	GO:0045454//cell redox homeostasis;	GO:0005654//nucleoplasm;GO:0005829//cytosol;	GO:0004362//glutathione-disulfide reductase (NADPH) activity;GO:0004791//thioredoxin-disulfide reductase activity;GO:0016491//oxidoreductase activity;GO:0016668//oxidoreductase activity, acting on a sulfur group of donors, NAD(P) as acceptor;GO:0050660//flavin adenine dinucleotide binding;GO:0097573//glutathione oxidoreductase activity;	ko00450(Selenocompound metabolism)
ENSGALG00000005860	ACAA1	acetyl-CoA acyltransferase 1 [Source:NCBI gene;Acc:770094]	3592.64	2393.05	4792.23	2.00256	1.00185	0.0379396	0.590188	2	4788891	4796965	-	2404	GO:0000038;GO:0003988;GO:0005777;GO:0005777;GO:0006635;GO:0006635;GO:0008206;GO:0010124;GO:0016401;GO:0016740;GO:0016746;GO:0016746;GO:0016746;GO:0016747;GO:0016747;	K07513	GO:0000038//very long-chain fatty acid metabolic process;GO:0006635//fatty acid beta-oxidation;GO:0006635//fatty acid beta-oxidation;GO:0008206//bile acid metabolic process;GO:0010124//phenylacetate catabolic process;	GO:0005777//peroxisome;GO:0005777//peroxisome;	GO:0003988//acetyl-CoA C-acyltransferase activity;GO:0016401//palmitoyl-CoA oxidase activity;GO:0016740//transferase activity;GO:0016746//acyltransferase activity;GO:0016746//acyltransferase activity;GO:0016746//acyltransferase activity;GO:0016747//acyltransferase activity, transferring groups other than amino-acyl groups;GO:0016747//acyltransferase activity, transferring groups other than amino-…	ko04146(Peroxisome);ko03320(PPAR signaling pathway);ko01040(Biosynthesis of unsaturated fatty acids);ko00592(alpha-Linolenic acid metabolism);ko00280(Valine, leucine and isoleucine degradation);ko00071(Fatty acid degradation)
ENSGALG00000003495	ALDH9A1	aldehyde dehydrogenase 9 family member A1 [Source:NCBI gene;Acc:424405]	8569.5	11499.7	5639.28	0.490384	-1.02802	0.00791967	0.271635	8	5858744	5866421	-	2496	GO:0004029;GO:0006081;GO:0016491;GO:0016620;GO:0019145;GO:0042136;GO:0047105;GO:0051289;	K00149	GO:0006081//cellular aldehyde metabolic process;GO:0042136//neurotransmitter biosynthetic process;GO:0051289//protein homotetramerization;	-	GO:0004029//aldehyde dehydrogenase (NAD+) activity;GO:0016491//oxidoreductase activity;GO:0016620//oxidoreductase activity, acting on the aldehyde or oxo group of donors, NAD or NADP as acceptor;GO:0019145//aminobutyraldehyde dehydrogenase activity;GO:0047105//4-trimethylammoniobutyraldehyde dehydrogenase activity;	ko00620(Pyruvate metabolism);ko00561(Glycerolipid metabolism);ko00410(beta-Alanine metabolism);ko00380(Tryptophan metabolism);ko00340(Histidine metabolism);ko00330(Arginine and proline metabolism);ko00310(Lysine degradation);ko00280(Valine, leucine and isoleucine degradation);ko00071(Fatty acid degradation);ko00053(Ascorbate and aldarate metabolism);ko00010(Glycolysis / Gluconeogenesis)
ENSGALG00000038290	P4HB	prolyl 4-hydroxylase subunit beta [Source:NCBI gene;Acc:374091]	17478.1	23549.4	11406.8	0.484379	-1.04579	0.0367518	0.586798	18	9917130	9925495	-	2703	GO:0003756;GO:0003756;GO:0003756;GO:0003779;GO:0004656;GO:0005178;GO:0005178;GO:0005783;GO:0005783;GO:0005793;GO:0005829;GO:0005856;GO:0009897;GO:0009897;GO:0015035;GO:0016222;GO:0016972;GO:0018401;GO:0030027;GO:0032991;GO:0034663;GO:0034975;GO:0034976;GO:0045785;GO:0046598;GO:0046982;GO:0071456;GO:0098761;GO:1900026;GO:1902175;	K09580	GO:0018401//peptidyl-proline hydroxylation to 4-hydroxy-L-proline;GO:0034975//protein folding in endoplasmic reticulum;GO:0034976//response to endoplasmic reticulum stress;GO:0045785//positive regulation of cell adhesion;GO:0046598//positive regulation of viral entry into host cell;GO:0071456//cellular response to hypoxia;GO:0098761//cellular response to interleukin-7;GO:1900026//positive regulat…	GO:0005783//endoplasmic reticulum;GO:0005783//endoplasmic reticulum;GO:0005793//endoplasmic reticulum-Golgi intermediate compartment;GO:0005829//cytosol;GO:0005856//cytoskeleton;GO:0009897//external side of plasma membrane;GO:0009897//external side of plasma membrane;GO:0016222//procollagen-proline 4-dioxygenase complex;GO:0030027//lamellipodium;GO:0032991//protein-containing complex;GO:0034663//…	GO:0003756//protein disulfide isomerase activity;GO:0003756//protein disulfide isomerase activity;GO:0003756//protein disulfide isomerase activity;GO:0003779//actin binding;GO:0004656//procollagen-proline 4-dioxygenase activity;GO:0005178//integrin binding;GO:0005178//integrin binding;GO:0015035//protein-disulfide reductase activity;GO:0016972//thiol oxidase activity;GO:0046982//protein heterodim…	ko04141(Protein processing in endoplasmic reticulum)
ENSGALG00000026757	DHFR	dihydrofolate reductase [Source:NCBI gene;Acc:427317]	543.358	733.713	353.002	0.481117	-1.05554	0.00679806	0.248489	Z	64257247	64273299	+	1458	GO:0004146;GO:0004146;GO:0005634;GO:0005737;GO:0005739;GO:0006545;GO:0006729;GO:0035999;GO:0046654;GO:0050661;GO:0051000;GO:2000121;	K00287	GO:0006545//glycine biosynthetic process;GO:0006729//tetrahydrobiopterin biosynthetic process;GO:0035999//tetrahydrofolate interconversion;GO:0046654//tetrahydrofolate biosynthetic process;GO:0051000//positive regulation of nitric-oxide synthase activity;GO:2000121//regulation of removal of superoxide radicals;	GO:0005634//nucleus;GO:0005737//cytoplasm;GO:0005739//mitochondrion;	GO:0004146//dihydrofolate reductase activity;GO:0004146//dihydrofolate reductase activity;GO:0050661//NADP binding;	ko00790(Folate biosynthesis);ko00670(One carbon pool by folate)
ENSGALG00000004343	HPD	4-hydroxyphenylpyruvate dioxygenase [Source:NCBI gene;Acc:416852]	15293.2	20656.3	9930.15	0.480733	-1.05669	0.00533137	0.217236	15	5984677	5999533	-	1892	GO:0000139;GO:0003868;GO:0003868;GO:0003868;GO:0005789;GO:0006572;GO:0009072;GO:0009072;GO:0016701;GO:0016701;GO:0046872;GO:0000139;GO:0003868;GO:0003868;GO:0003868;GO:0005789;GO:0006572;GO:0009072;GO:0009072;GO:0016701;GO:0016701;GO:0046872;	K00457	GO:0006572//tyrosine catabolic process;GO:0009072//aromatic amino acid family metabolic process;GO:0009072//aromatic amino acid family metabolic process;GO:0006572//tyrosine catabolic process;GO:0009072//aromatic amino acid family metabolic process;GO:0009072//aromatic amino acid family metabolic process;	GO:0000139//Golgi membrane;GO:0005789//endoplasmic reticulum membrane;GO:0000139//Golgi membrane;GO:0005789//endoplasmic reticulum membrane;	GO:0003868//4-hydroxyphenylpyruvate dioxygenase activity;GO:0003868//4-hydroxyphenylpyruvate dioxygenase activity;GO:0003868//4-hydroxyphenylpyruvate dioxygenase activity;GO:0016701//oxidoreductase activity, acting on single donors with incorporation of molecular oxygen;GO:0016701//oxidoreductase activity, acting on single donors with incorporation of molecular oxygen;GO:0046872//metal ion bindin…	ko00360(Phenylalanine metabolism);ko00350(Tyrosine metabolism);ko00130(Ubiquinone and other terpenoid-quinone biosynthesis)
ENSGALG00000014766	HAO2	hydroxyacid oxidase 2 [Source:NCBI gene;Acc:418311]	414.424	560.117	268.731	0.479777	-1.05956	0.0107984	0.334007	1	79328749	79338994	-	1624	GO:0003824;GO:0003973;GO:0005782;GO:0010181;GO:0016491;GO:0019395;	K11517	GO:0019395//fatty acid oxidation;	GO:0005782//peroxisomal matrix;	GO:0003824//catalytic activity;GO:0003973//(S)-2-hydroxy-acid oxidase activity;GO:0010181//FMN binding;GO:0016491//oxidoreductase activity;	ko04146(Peroxisome);ko00630(Glyoxylate and dicarboxylate metabolism)
ENSGALG00000030187	CAT	catalase [Source:NCBI gene;Acc:423600]	17230.8	23429.4	11032.2	0.470872	-1.08659	0.0151169	0.389521	5	18920696	18939330	+	3922	GO:0004096;GO:0006979;GO:0020037;GO:0042744;GO:0000268;GO:0000302;GO:0004046;GO:0004096;GO:0004096;GO:0004096;GO:0005777;GO:0005777;GO:0005778;GO:0006641;GO:0006979;GO:0006979;GO:0008203;GO:0009060;GO:0009650;GO:0014068;GO:0016209;GO:0016684;GO:0019899;GO:0020027;GO:0020037;GO:0020037;GO:0032088;GO:0032991;GO:0042744;GO:0042744;GO:0042744;GO:0042802;GO:0042803;GO:0043066;GO:0043231;GO:0050661;GO:…	K03781	GO:0006979//response to oxidative stress;GO:0042744//hydrogen peroxide catabolic process;GO:0000302//response to reactive oxygen species;GO:0006641//triglyceride metabolic process;GO:0006979//response to oxidative stress;GO:0006979//response to oxidative stress;GO:0008203//cholesterol metabolic process;GO:0009060//aerobic respiration;GO:0009650//UV protection;GO:0014068//positive regulation of ph…	GO:0005777//peroxisome;GO:0005777//peroxisome;GO:0005778//peroxisomal membrane;GO:0032991//protein-containing complex;GO:0043231//intracellular membrane-bounded organelle;	GO:0004096//catalase activity;GO:0020037//heme binding;GO:0000268//peroxisome targeting sequence binding;GO:0004046//aminoacylase activity;GO:0004096//catalase activity;GO:0004096//catalase activity;GO:0004096//catalase activity;GO:0016209//antioxidant activity;GO:0016684//oxidoreductase activity, acting on peroxide as acceptor;GO:0019899//enzyme binding;GO:0020037//heme binding;GO:0020037//heme …	ko04146(Peroxisome);ko04068(FoxO signaling pathway);ko00630(Glyoxylate and dicarboxylate metabolism);ko00380(Tryptophan metabolism)
ENSGALG00000005776	TECR	trans-2,3-enoyl-CoA reductase [Source:NCBI gene;Acc:424491]	61.924	84.9045	38.9434	0.458673	-1.12446	0.0178917	0.42517	8	14137372	14149521	-	768	GO:0006629;GO:0016627;	K10258	GO:0006629//lipid metabolic process;	-	GO:0016627//oxidoreductase activity, acting on the CH-CH group of donors;	ko01040(Biosynthesis of unsaturated fatty acids);ko00062(Fatty acid elongation)
ENSGALG00000025822	CYP1B1	cytochrome P450 family 1 subfamily B member 1 [Source:NCBI gene;Acc:421466]	51.4734	71.1595	31.7873	0.446705	-1.1626	0.0476876	0.647128	3	32039527	32044728	-	3930	GO:0001525;GO:0002930;GO:0004497;GO:0004497;GO:0004497;GO:0005506;GO:0005739;GO:0006725;GO:0006805;GO:0006805;GO:0006809;GO:0007155;GO:0008202;GO:0008202;GO:0008210;GO:0008210;GO:0008285;GO:0008631;GO:0009404;GO:0009636;GO:0010575;GO:0016705;GO:0016712;GO:0016712;GO:0019369;GO:0019369;GO:0020037;GO:0020037;GO:0030199;GO:0030336;GO:0032088;GO:0033629;GO:0042572;GO:0042572;GO:0042572;GO:0042574;GO:…	K07410	GO:0001525//angiogenesis;GO:0002930//trabecular meshwork development;GO:0006725//cellular aromatic compound metabolic process;GO:0006805//xenobiotic metabolic process;GO:0006805//xenobiotic metabolic process;GO:0006809//nitric oxide biosynthetic process;GO:0007155//cell adhesion;GO:0008202//steroid metabolic process;GO:0008202//steroid metabolic process;GO:0008210//estrogen metabolic process;GO:0…	GO:0005739//mitochondrion;	GO:0004497//monooxygenase activity;GO:0004497//monooxygenase activity;GO:0004497//monooxygenase activity;GO:0005506//iron ion binding;GO:0016705//oxidoreductase activity, acting on paired donors, with incorporation or reduction of molecular oxygen;GO:0016712//oxidoreductase activity, acting on paired donors, with incorporation or reduction of molecular oxygen, reduced flavin or flavoprotein as on…	ko00980(Metabolism of xenobiotics by cytochrome P450);ko00380(Tryptophan metabolism);ko00140(Steroid hormone biosynthesis)
ENSGALG00000004612	MTHFR	methylenetetrahydrofolate reductase [Source:NCBI gene;Acc:419489]	478.943	664.09	293.795	0.442403	-1.17657	0.042039	0.620887	21	5605266	5615188	+	2705	GO:0001843;GO:0004489;GO:0004489;GO:0004489;GO:0004489;GO:0004489;GO:0005829;GO:0006555;GO:0006555;GO:0006555;GO:0009086;GO:0016491;GO:0031060;GO:0035999;GO:0035999;GO:0035999;GO:0044877;GO:0050660;GO:0050667;GO:0070828;GO:0071949;GO:0072341;GO:0106312;GO:0106313;	K25004	GO:0001843//neural tube closure;GO:0006555//methionine metabolic process;GO:0006555//methionine metabolic process;GO:0006555//methionine metabolic process;GO:0009086//methionine biosynthetic process;GO:0031060//regulation of histone methylation;GO:0035999//tetrahydrofolate interconversion;GO:0035999//tetrahydrofolate interconversion;GO:0035999//tetrahydrofolate interconversion;GO:0050667//homocys…	GO:0005829//cytosol;	GO:0004489//methylenetetrahydrofolate reductase (NAD(P)H) activity;GO:0004489//methylenetetrahydrofolate reductase (NAD(P)H) activity;GO:0004489//methylenetetrahydrofolate reductase (NAD(P)H) activity;GO:0004489//methylenetetrahydrofolate reductase (NAD(P)H) activity;GO:0004489//methylenetetrahydrofolate reductase (NAD(P)H) activity;GO:0016491//oxidoreductase activity;GO:0044877//protein-containi…	ko00670(One carbon pool by folate)
ENSGALG00000008858	MDH1	malate dehydrogenase 1 [Source:NCBI gene;Acc:421281]	5585.16	7750.44	3419.88	0.44125	-1.18033	0.00298513	0.15893	3	10131713	10143027	+	2317	GO:0003824;GO:0005975;GO:0006108;GO:0016491;GO:0016615;GO:0016616;GO:0030060;GO:0003824;GO:0005975;GO:0006108;GO:0016491;GO:0016615;GO:0016616;GO:0030060;	K00025	GO:0005975//carbohydrate metabolic process;GO:0006108//malate metabolic process;GO:0005975//carbohydrate metabolic process;GO:0006108//malate metabolic process;	-	GO:0003824//catalytic activity;GO:0016491//oxidoreductase activity;GO:0016615//malate dehydrogenase activity;GO:0016616//oxidoreductase activity, acting on the CH-OH group of donors, NAD or NADP as acceptor;GO:0030060//L-malate dehydrogenase activity;GO:0003824//catalytic activity;GO:0016491//oxidoreductase activity;GO:0016615//malate dehydrogenase activity;GO:0016616//oxidoreductase activity, ac…	ko00630(Glyoxylate and dicarboxylate metabolism);ko00620(Pyruvate metabolism);ko00270(Cysteine and methionine metabolism);ko00020(Citrate cycle (TCA cycle))
ENSGALG00000037065	SC5D	sterol-C5-desaturase [Source:NCBI gene;Acc:100857756]	2862.45	3985.6	1739.31	0.436399	-1.19628	0.0175376	0.42101	24	3559479	3564721	-	2910	GO:0000248;GO:0005506;GO:0005506;GO:0005789;GO:0008610;GO:0008610;GO:0016020;GO:0016020;GO:0016021;GO:0016126;GO:0016491;GO:0016491;GO:0016491;GO:0033490;GO:0005506;GO:0008610;GO:0016491;	K00227	GO:0008610//lipid biosynthetic process;GO:0008610//lipid biosynthetic process;GO:0016126//sterol biosynthetic process;GO:0033490//cholesterol biosynthetic process via lathosterol;GO:0008610//lipid biosynthetic process;	GO:0005789//endoplasmic reticulum membrane;GO:0016020//membrane;GO:0016020//membrane;GO:0016021//integral component of membrane;	GO:0000248//C-5 sterol desaturase activity;GO:0005506//iron ion binding;GO:0005506//iron ion binding;GO:0016491//oxidoreductase activity;GO:0016491//oxidoreductase activity;GO:0016491//oxidoreductase activity;GO:0005506//iron ion binding;GO:0016491//oxidoreductase activity;	ko00100(Steroid biosynthesis)
ENSGALG00000001824	NADB-LER1	uncharacterized LOC100857820 [Source:NCBI gene;Acc:100857820]	1030.57	1453.82	607.314	0.417737	-1.25933	0.0030607	0.159546	11	1164536	1167744	+	1941	GO:0016491;GO:0016491;	-	-	-	GO:0016491//oxidoreductase activity;GO:0016491//oxidoreductase activity;	-
ENSGALG00000026392	PIPOX	pipecolic acid and sarcosine oxidase [Source:NCBI gene;Acc:771808]	199.249	282.653	115.844	0.409847	-1.28684	0.00596829	0.230817	19	6073342	6076209	+	1515	GO:0005777;GO:0005777;GO:0008115;GO:0016491;GO:0033514;GO:0050031;	-	GO:0033514//L-lysine catabolic process to acetyl-CoA via L-pipecolate;	GO:0005777//peroxisome;GO:0005777//peroxisome;	GO:0008115//sarcosine oxidase activity;GO:0016491//oxidoreductase activity;GO:0050031//L-pipecolate oxidase activity;	-
ENSGALG00000020688	CYP4A22	cytochrome P450 family 4 subfamily A member 22 [Source:NCBI gene;Acc:771974]	1660.99	2385.57	936.418	0.392534	-1.34911	0.0165212	0.407507	8	22223376	22232044	+	1985	GO:0004497;GO:0005506;GO:0016705;GO:0020037;	K07426	-	-	GO:0004497//monooxygenase activity;GO:0005506//iron ion binding;GO:0016705//oxidoreductase activity, acting on paired donors, with incorporation or reduction of molecular oxygen;GO:0020037//heme binding;	-
ENSGALG00000008845	HAO1	hydroxyacid oxidase 1 [Source:NCBI gene;Acc:416728]	2777.56	4034.04	1521.08	0.377061	-1.40713	0.000511797	0.0516746	3	14754615	14781742	+	2281	GO:0001561;GO:0003824;GO:0003973;GO:0003973;GO:0005777;GO:0005782;GO:0010181;GO:0010181;GO:0016491;GO:0046296;GO:0047969;	K11517	GO:0001561//fatty acid alpha-oxidation;GO:0046296//glycolate catabolic process;	GO:0005777//peroxisome;GO:0005782//peroxisomal matrix;	GO:0003824//catalytic activity;GO:0003973//(S)-2-hydroxy-acid oxidase activity;GO:0003973//(S)-2-hydroxy-acid oxidase activity;GO:0010181//FMN binding;GO:0010181//FMN binding;GO:0016491//oxidoreductase activity;GO:0047969//glyoxylate oxidase activity;	ko04146(Peroxisome);ko00630(Glyoxylate and dicarboxylate metabolism)
ENSGALG00000031408	SORD	sorbitol dehydrogenase [Source:NCBI gene;Acc:415332]	4041.78	5872.28	2211.28	0.376562	-1.40904	0.000739834	0.0635094	10	1522444	1539392	-	1930	GO:0003939;GO:0003939;GO:0003939;GO:0005739;GO:0005929;GO:0006000;GO:0006061;GO:0006062;GO:0006062;GO:0006062;GO:0006116;GO:0006735;GO:0008270;GO:0008270;GO:0008270;GO:0016020;GO:0016020;GO:0016491;GO:0016491;GO:0016491;GO:0031514;GO:0031966;GO:0032991;GO:0042802;GO:0042995;GO:0046370;GO:0046370;GO:0046872;GO:0051160;GO:0051164;GO:0051287;GO:0051287;GO:0070062;	K00008	GO:0006000//fructose metabolic process;GO:0006061//sorbitol biosynthetic process;GO:0006062//sorbitol catabolic process;GO:0006062//sorbitol catabolic process;GO:0006062//sorbitol catabolic process;GO:0006116//NADH oxidation;GO:0006735//NADH regeneration;GO:0046370//fructose biosynthetic process;GO:0046370//fructose biosynthetic process;GO:0051160//L-xylitol catabolic process;GO:0051164//L-xylito…	GO:0005739//mitochondrion;GO:0005929//cilium;GO:0016020//membrane;GO:0016020//membrane;GO:0031514//motile cilium;GO:0031966//mitochondrial membrane;GO:0032991//protein-containing complex;GO:0042995//cell projection;GO:0070062//extracellular exosome;	GO:0003939//L-iditol 2-dehydrogenase activity;GO:0003939//L-iditol 2-dehydrogenase activity;GO:0003939//L-iditol 2-dehydrogenase activity;GO:0008270//zinc ion binding;GO:0008270//zinc ion binding;GO:0008270//zinc ion binding;GO:0016491//oxidoreductase activity;GO:0016491//oxidoreductase activity;GO:0016491//oxidoreductase activity;GO:0042802//identical protein binding;GO:0046872//metal ion bindin…	ko00051(Fructose and mannose metabolism);ko00040(Pentose and glucuronate interconversions)
ENSGALG00000016224	MAOA	monoamine oxidase A [Source:NCBI gene;Acc:418563]	1594.16	2316.83	871.479	0.376151	-1.41062	0.0175484	0.42101	1	112604059	112660963	-	2836	GO:0005739;GO:0005829;GO:0008131;GO:0009967;GO:0016491;GO:0042420;GO:0016491;	K00274	GO:0009967//positive regulation of signal transduction;GO:0042420//dopamine catabolic process;	GO:0005739//mitochondrion;GO:0005829//cytosol;	GO:0008131//primary amine oxidase activity;GO:0016491//oxidoreductase activity;GO:0016491//oxidoreductase activity;	ko00982(Drug metabolism - cytochrome P450);ko00380(Tryptophan metabolism);ko00360(Phenylalanine metabolism);ko00350(Tyrosine metabolism);ko00340(Histidine metabolism);ko00330(Arginine and proline metabolism);ko00260(Glycine, serine and threonine metabolism)
ENSGALG00000015057	DDO	D-aspartate oxidase [Source:NCBI gene;Acc:770953]	242.185	353.778	130.592	0.369135	-1.43778	0.0325502	0.561997	3	66560138	66566914	+	2480	GO:0003884;GO:0005829;GO:0006531;GO:0007320;GO:0007625;GO:0008445;GO:0008445;GO:0016491;GO:0019478;GO:0019478;GO:0042445;GO:0046416;GO:0071949;GO:0071949;GO:0071949;	K00272	GO:0006531//aspartate metabolic process;GO:0007320//insemination;GO:0007625//grooming behavior;GO:0019478//D-amino acid catabolic process;GO:0019478//D-amino acid catabolic process;GO:0042445//hormone metabolic process;GO:0046416//D-amino acid metabolic process;	GO:0005829//cytosol;	GO:0003884//D-amino-acid oxidase activity;GO:0008445//D-aspartate oxidase activity;GO:0008445//D-aspartate oxidase activity;GO:0016491//oxidoreductase activity;GO:0071949//FAD binding;GO:0071949//FAD binding;GO:0071949//FAD binding;	ko04146(Peroxisome);ko00470(D-Amino acid metabolism);ko00250(Alanine, aspartate and glutamate metabolism)
ENSGALG00000026846	JMJD7	jumonji domain containing 7 [Source:NCBI gene;Acc:423221]	46.584	68.0873	25.0807	0.368361	-1.44081	0.00479827	0.206528	5	25361036	25367794	+	1515	GO:0004175;GO:0004177;GO:0004497;GO:0005634;GO:0005737;GO:0018126;GO:0035064;	K19219	GO:0018126//protein hydroxylation;	GO:0005634//nucleus;GO:0005737//cytoplasm;	GO:0004175//endopeptidase activity;GO:0004177//aminopeptidase activity;GO:0004497//monooxygenase activity;GO:0035064//methylated histone binding;	-
ENSGALG00000005795	CYP2C23b	cytochrome P450, family 2, subfamily C, polypeptide 23b [Source:NCBI gene;Acc:414841]	1461.92	2149.1	774.747	0.360499	-1.47193	0.00218544	0.135746	6	18406321	18414396	-	2160	GO:0004497;GO:0005506;GO:0016705;GO:0020037;	K17853	-	-	GO:0004497//monooxygenase activity;GO:0005506//iron ion binding;GO:0016705//oxidoreductase activity, acting on paired donors, with incorporation or reduction of molecular oxygen;GO:0020037//heme binding;	-
ENSGALG00000009538	RDH11	retinol dehydrogenase 11 (all-trans/9-cis/11-cis) [Source:NCBI gene;Acc:423274]	253.542	377.457	129.626	0.343419	-1.54196	0.0186363	0.43505	5	29100045	29107183	+	2370	GO:0016491;	K11153	-	-	GO:0016491//oxidoreductase activity;	ko00830(Retinol metabolism)
ENSGALG00000049414	CYP2C23a	cytochrome P450, family 2, subfamily C, polypeptide 23a [Source:NCBI gene;Acc:414746]	7559.48	11293.9	3825.09	0.338688	-1.56197	0.00321157	0.163033	6	18418468	18425791	-	2839	GO:0004497;GO:0005506;GO:0016705;GO:0020037;	-	-	-	GO:0004497//monooxygenase activity;GO:0005506//iron ion binding;GO:0016705//oxidoreductase activity, acting on paired donors, with incorporation or reduction of molecular oxygen;GO:0020037//heme binding;	-
ENSGALG00000007127	FADS1	fatty acid desaturase 1 [Source:NCBI gene;Acc:423120]	8687.26	12989.1	4385.42	0.337623	-1.56651	0.0134321	0.361343	5	16924715	16934417	-	3286	GO:0006629;GO:0016021;GO:0016491;	K10224	GO:0006629//lipid metabolic process;	GO:0016021//integral component of membrane;	GO:0016491//oxidoreductase activity;	ko01040(Biosynthesis of unsaturated fatty acids)
ENSGALG00000010641	SCCPDH	saccharopine dehydrogenase (putative) [Source:NCBI gene;Acc:421485]	3450.92	5197.05	1704.78	0.328029	-1.60811	0.000229444	0.0310278	3	33951857	33961883	-	2723	GO:0005739;GO:0005811;GO:0005811;GO:0005886;GO:0009247;GO:0016020;GO:0016021;GO:0016491;GO:0016491;GO:0030496;	-	GO:0009247//glycolipid biosynthetic process;	GO:0005739//mitochondrion;GO:0005811//lipid droplet;GO:0005811//lipid droplet;GO:0005886//plasma membrane;GO:0016020//membrane;GO:0016021//integral component of membrane;GO:0030496//midbody;	GO:0016491//oxidoreductase activity;GO:0016491//oxidoreductase activity;	-
ENSGALG00000016430	PDHA2	pyruvate dehydrogenase (lipoamide) alpha 2 [Source:NCBI gene;Acc:418610]	2048.64	3093.91	1003.37	0.324306	-1.62457	0.000751295	0.0640669	1	121691899	121704059	-	1723	GO:0004738;GO:0004739;GO:0004739;GO:0004739;GO:0004739;GO:0005737;GO:0006086;GO:0006086;GO:0006090;GO:0016491;GO:0016624;GO:0016624;GO:0043231;GO:0043231;GO:0043231;GO:0004739;GO:0006086;GO:0016624;GO:0043231;	K00161	GO:0006086//acetyl-CoA biosynthetic process from pyruvate;GO:0006086//acetyl-CoA biosynthetic process from pyruvate;GO:0006090//pyruvate metabolic process;GO:0006086//acetyl-CoA biosynthetic process from pyruvate;	GO:0005737//cytoplasm;GO:0043231//intracellular membrane-bounded organelle;GO:0043231//intracellular membrane-bounded organelle;GO:0043231//intracellular membrane-bounded organelle;GO:0043231//intracellular membrane-bounded organelle;	GO:0004738//pyruvate dehydrogenase activity;GO:0004739//pyruvate dehydrogenase (acetyl-transferring) activity;GO:0004739//pyruvate dehydrogenase (acetyl-transferring) activity;GO:0004739//pyruvate dehydrogenase (acetyl-transferring) activity;GO:0004739//pyruvate dehydrogenase (acetyl-transferring) activity;GO:0016491//oxidoreductase activity;GO:0016624//oxidoreductase activity, acting on the alde…	ko00620(Pyruvate metabolism);ko00020(Citrate cycle (TCA cycle));ko00010(Glycolysis / Gluconeogenesis)
ENSGALG00000052156	LOC107056277	retinol dehydrogenase 12 [Source:NCBI gene;Acc:107056277]	335.227	511.196	159.258	0.31154	-1.68251	0.000213104	0.0294617	4	90993536	90997630	+	2476	GO:0016491;GO:0016491;	-	-	-	GO:0016491//oxidoreductase activity;GO:0016491//oxidoreductase activity;	-
ENSGALG00000033635	PTGS2	prostaglandin-endoperoxide synthase 2 [Source:NCBI gene;Acc:396451]	226.071	346.666	105.477	0.30426	-1.71662	0.000181161	0.0267766	8	10713267	10722126	+	5101	GO:0001516;GO:0001516;GO:0001516;GO:0004601;GO:0004666;GO:0004666;GO:0004666;GO:0005637;GO:0005637;GO:0005640;GO:0005640;GO:0005737;GO:0005737;GO:0005783;GO:0006954;GO:0006979;GO:0008217;GO:0008217;GO:0019371;GO:0019371;GO:0019371;GO:0019899;GO:0020037;GO:0020037;GO:0031394;GO:0031622;GO:0033138;GO:0042127;GO:0042803;GO:0043005;GO:0043005;GO:0043066;GO:0043154;GO:0071456;GO:0071471;GO:0071498;GO:…	K11987	GO:0001516//prostaglandin biosynthetic process;GO:0001516//prostaglandin biosynthetic process;GO:0001516//prostaglandin biosynthetic process;GO:0006954//inflammatory response;GO:0006979//response to oxidative stress;GO:0008217//regulation of blood pressure;GO:0008217//regulation of blood pressure;GO:0019371//cyclooxygenase pathway;GO:0019371//cyclooxygenase pathway;GO:0019371//cyclooxygenase path…	GO:0005637//nuclear inner membrane;GO:0005637//nuclear inner membrane;GO:0005640//nuclear outer membrane;GO:0005640//nuclear outer membrane;GO:0005737//cytoplasm;GO:0005737//cytoplasm;GO:0005783//endoplasmic reticulum;GO:0043005//neuron projection;GO:0043005//neuron projection;GO:0005737//cytoplasm;GO:0005783//endoplasmic reticulum;GO:0005789//endoplasmic reticulum membrane;GO:0016020//membrane;G…	GO:0004601//peroxidase activity;GO:0004666//prostaglandin-endoperoxide synthase activity;GO:0004666//prostaglandin-endoperoxide synthase activity;GO:0004666//prostaglandin-endoperoxide synthase activity;GO:0019899//enzyme binding;GO:0020037//heme binding;GO:0020037//heme binding;GO:0042803//protein homodimerization activity;GO:0004601//peroxidase activity;GO:0004601//peroxidase activity;GO:000460…	ko04625(C-type lectin receptor signaling pathway);ko04370(VEGF signaling pathway);ko00590(Arachidonic acid metabolism)
ENSGALG00000010736	DIO1	deiodinase, iodothyronine type I [Source:NCBI gene;Acc:395940]	198.528	306.659	90.3966	0.294779	-1.76229	0.000184591	0.0268625	8	25457804	25462021	+	690	GO:0004800;GO:0006520;	-	GO:0006520//cellular amino acid metabolic process;	-	GO:0004800//thyroxine 5'-deiodinase activity;	-
ENSGALG00000004106	DHCR7	7-dehydrocholesterol reductase [Source:NCBI gene;Acc:422982]	1119.73	1730.14	509.325	0.294383	-1.76423	0.0110529	0.336238	5	1895074	1901741	+	2583	GO:0005640;GO:0005783;GO:0006695;GO:0016020;GO:0016126;GO:0016628;GO:0047598;	K00213	GO:0006695//cholesterol biosynthetic process;GO:0016126//sterol biosynthetic process;	GO:0005640//nuclear outer membrane;GO:0005783//endoplasmic reticulum;GO:0016020//membrane;	GO:0016628//oxidoreductase activity, acting on the CH-CH group of donors, NAD or NADP as acceptor;GO:0047598//7-dehydrocholesterol reductase activity;	ko00100(Steroid biosynthesis)
ENSGALG00000040573	FMO3	flavin containing monooxygenase 3 [Source:NCBI gene;Acc:395267]	9156.5	14167.4	4145.64	0.292619	-1.77291	0.00408271	0.189042	8	5192817	5199230	-	1876	GO:0004499;GO:0050660;GO:0050661;	K00485	-	-	GO:0004499//N,N-dimethylaniline monooxygenase activity;GO:0050660//flavin adenine dinucleotide binding;GO:0050661//NADP binding;	ko00982(Drug metabolism - cytochrome P450)
ENSGALG00000007493	NSDHL	NAD(P) dependent steroid dehydrogenase-like [Source:NCBI gene;Acc:422302]	923.743	1433.8	413.689	0.288527	-1.79322	0.0430926	0.625908	4	11273078	11283634	-	1813	GO:0003854;GO:0005783;GO:0005811;GO:0006694;GO:0016616;	K07748	GO:0006694//steroid biosynthetic process;	GO:0005783//endoplasmic reticulum;GO:0005811//lipid droplet;	GO:0003854//3-beta-hydroxy-delta5-steroid dehydrogenase activity;GO:0016616//oxidoreductase activity, acting on the CH-OH group of donors, NAD or NADP as acceptor;	ko00100(Steroid biosynthesis)
ENSGALG00000011361	CRYZ	crystallin zeta [Source:NCBI gene;Acc:772289]	1446.24	2267.76	624.712	0.275475	-1.86	7.2346e-06	0.00240314	8	29982323	29988079	-	2215	GO:0003730;GO:0003960;GO:0005829;GO:0008270;GO:0016491;GO:0042178;GO:0042802;GO:0051289;GO:0070402;	K00344	GO:0042178//xenobiotic catabolic process;GO:0051289//protein homotetramerization;	GO:0005829//cytosol;	GO:0003730//mRNA 3'-UTR binding;GO:0003960//NADPH:quinone reductase activity;GO:0008270//zinc ion binding;GO:0016491//oxidoreductase activity;GO:0042802//identical protein binding;GO:0070402//NADPH binding;	-
ENSGALG00000023936	NADB-LER2	C-factor-like [Source:NCBI gene;Acc:771069]	450.358	706.316	194.399	0.27523	-1.86129	0.00849338	0.28398	21	2230310	2238408	+	1420	GO:0016491;	-	-	-	GO:0016491//oxidoreductase activity;	-
ENSGALG00000012392	IYD	iodotyrosine deiodinase [Source:NCBI gene;Acc:421631]	880.615	1396.24	364.985	0.261405	-1.93564	0.000126655	0.0217449	3	48530510	48546549	+	1848	GO:0005654;GO:0005886;GO:0005887;GO:0006570;GO:0010181;GO:0016491;GO:0030659;GO:0042403;GO:0140616;GO:0140616;	K17231	GO:0006570//tyrosine metabolic process;GO:0042403//thyroid hormone metabolic process;	GO:0005654//nucleoplasm;GO:0005886//plasma membrane;GO:0005887//integral component of plasma membrane;GO:0030659//cytoplasmic vesicle membrane;	GO:0010181//FMN binding;GO:0016491//oxidoreductase activity;GO:0140616//iodotyrosine deiodinase activity;GO:0140616//iodotyrosine deiodinase activity;	-
ENSGALG00000010798	DHCR24	24-dehydrocholesterol reductase [Source:NCBI gene;Acc:424661]	1207.6	1919.1	496.108	0.258511	-1.9517	0.0292304	0.530452	8	25608221	25616427	-	3775	GO:0000246;GO:0005634;GO:0005783;GO:0006695;GO:0006695;GO:0006979;GO:0008104;GO:0008203;GO:0009888;GO:0009888;GO:0016125;GO:0016491;GO:0016628;GO:0019899;GO:0030539;GO:0031639;GO:0033489;GO:0042605;GO:0042987;GO:0043066;GO:0043154;GO:0043588;GO:0050660;GO:0061024;GO:0071949;	K09828	GO:0006695//cholesterol biosynthetic process;GO:0006695//cholesterol biosynthetic process;GO:0006979//response to oxidative stress;GO:0008104//protein localization;GO:0008203//cholesterol metabolic process;GO:0009888//tissue development;GO:0009888//tissue development;GO:0016125//sterol metabolic process;GO:0030539//male genitalia development;GO:0031639//plasminogen activation;GO:0033489//choleste…	GO:0005634//nucleus;GO:0005783//endoplasmic reticulum;	GO:0000246//delta24(24-1) sterol reductase activity;GO:0016491//oxidoreductase activity;GO:0016628//oxidoreductase activity, acting on the CH-CH group of donors, NAD or NADP as acceptor;GO:0019899//enzyme binding;GO:0042605//peptide antigen binding;GO:0050660//flavin adenine dinucleotide binding;GO:0071949//FAD binding;	ko00100(Steroid biosynthesis)
ENSGALG00000009365	CYP51A1	cytochrome P450 family 51 subfamily A member 1 [Source:NCBI gene;Acc:420548]	4043.46	6479.66	1607.27	0.248048	-2.01131	0.0164486	0.40746	2	22493952	22507735	-	2804	GO:0004497;GO:0005506;GO:0016705;GO:0020037;GO:0004497;GO:0005506;GO:0005783;GO:0016705;GO:0020037;GO:0004497;GO:0005506;GO:0016705;GO:0020037;	K05917	-	GO:0005783//endoplasmic reticulum;	GO:0004497//monooxygenase activity;GO:0005506//iron ion binding;GO:0016705//oxidoreductase activity, acting on paired donors, with incorporation or reduction of molecular oxygen;GO:0020037//heme binding;GO:0004497//monooxygenase activity;GO:0005506//iron ion binding;GO:0016705//oxidoreductase activity, acting on paired donors, with incorporation or reduction of molecular oxygen;GO:0020037//heme b…	ko00100(Steroid biosynthesis)
ENSGALG00000020160	ADH6	alcohol dehydrogenase 1-like [Source:NCBI gene;Acc:112529921]	5082.62	8178.46	1986.79	0.242929	-2.04139	1.84308e-06	0.000908462	4	59962436	59973183	-	2771	GO:0008270;GO:0016491;GO:0008270;GO:0008270;GO:0016491;GO:0016491;GO:0016491;GO:0046872;GO:0008270;GO:0016491;GO:0008270;GO:0008270;GO:0016491;GO:0016491;GO:0016491;GO:0046872;GO:0008270;GO:0016491;	K13951	-	-	GO:0008270//zinc ion binding;GO:0016491//oxidoreductase activity;GO:0008270//zinc ion binding;GO:0008270//zinc ion binding;GO:0016491//oxidoreductase activity;GO:0016491//oxidoreductase activity;GO:0016491//oxidoreductase activity;GO:0046872//metal ion binding;GO:0008270//zinc ion binding;GO:0016491//oxidoreductase activity;GO:0008270//zinc ion binding;GO:0008270//zinc ion binding;GO:0016491//oxi…	ko00982(Drug metabolism - cytochrome P450);ko00980(Metabolism of xenobiotics by cytochrome P450);ko00830(Retinol metabolism);ko00620(Pyruvate metabolism);ko00350(Tyrosine metabolism);ko00071(Fatty acid degradation);ko00010(Glycolysis / Gluconeogenesis)
ENSGALG00000010792	AGMO	alkylglycerol monooxygenase [Source:NCBI gene;Acc:772374]	1980.83	3201.91	759.756	0.237282	-2.07533	3.48403e-06	0.00140095	2	27838091	28021352	-	3069	GO:0005506;GO:0005506;GO:0005783;GO:0006643;GO:0008610;GO:0016491;GO:0046485;GO:0050479;	K15537	GO:0006643//membrane lipid metabolic process;GO:0008610//lipid biosynthetic process;GO:0046485//ether lipid metabolic process;	GO:0005783//endoplasmic reticulum;	GO:0005506//iron ion binding;GO:0005506//iron ion binding;GO:0016491//oxidoreductase activity;GO:0050479//glyceryl-ether monooxygenase activity;	-
ENSGALG00000002358	CDO1	cysteine dioxygenase type 1 [Source:NCBI gene;Acc:427391]	5267.62	8545.05	1990.19	0.232905	-2.10219	0.0229757	0.478949	Z	73146956	73156876	+	1454	GO:0005506;GO:0005829;GO:0016702;	K00456	-	GO:0005829//cytosol;	GO:0005506//iron ion binding;GO:0016702//oxidoreductase activity, acting on single donors with incorporation of molecular oxygen, incorporation of two atoms of oxygen;	ko00430(Taurine and hypotaurine metabolism);ko00270(Cysteine and methionine metabolism)
ENSGALG00000016710	CYP39A1	cytochrome P450 family 39 subfamily A member 1 [Source:NCBI gene;Acc:422058]	1602.7	2618.75	586.648	0.224018	-2.15831	0.000782181	0.0660316	3	109796312	109817660	-	2059	GO:0004497;GO:0005506;GO:0006699;GO:0006699;GO:0006707;GO:0008387;GO:0008396;GO:0008396;GO:0016705;GO:0020037;GO:0004497;GO:0005506;GO:0016705;GO:0020037;GO:0004497;GO:0005506;GO:0016705;GO:0020037;GO:0004497;GO:0005506;GO:0016705;GO:0020037;	K07439	GO:0006699//bile acid biosynthetic process;GO:0006699//bile acid biosynthetic process;GO:0006707//cholesterol catabolic process;	-	GO:0004497//monooxygenase activity;GO:0005506//iron ion binding;GO:0008387//steroid 7-alpha-hydroxylase activity;GO:0008396//oxysterol 7-alpha-hydroxylase activity;GO:0008396//oxysterol 7-alpha-hydroxylase activity;GO:0016705//oxidoreductase activity, acting on paired donors, with incorporation or reduction of molecular oxygen;GO:0020037//heme binding;GO:0004497//monooxygenase activity;GO:0005506…	ko00120(Primary bile acid biosynthesis)
ENSGALG00000054856	ADH1L	alcohol dehydrogenase 1-like [Source:NCBI gene;Acc:100857280]	347.497	575.99	119.004	0.206607	-2.27504	7.37793e-05	0.0137481	4	59974963	59980767	-	1582	GO:0008270;GO:0016491;GO:0008270;GO:0016491;GO:0008270;GO:0016491;GO:0008270;GO:0016491;GO:0008270;GO:0016491;GO:0008270;GO:0016491;	-	-	-	GO:0008270//zinc ion binding;GO:0016491//oxidoreductase activity;GO:0008270//zinc ion binding;GO:0016491//oxidoreductase activity;GO:0008270//zinc ion binding;GO:0016491//oxidoreductase activity;GO:0008270//zinc ion binding;GO:0016491//oxidoreductase activity;GO:0008270//zinc ion binding;GO:0016491//oxidoreductase activity;GO:0008270//zinc ion binding;GO:0016491//oxidoreductase activity;	-
ENSGALG00000001320	CYP1A2	cytochrome P450, family 1, subfamily A, polypeptide 2 [Source:NCBI gene;Acc:396051]	2820.05	4872.71	767.397	0.157489	-2.66668	0.0030698	0.159546	10	2894101	2896916	-	1834	GO:0004497;GO:0005506;GO:0016705;GO:0016712;GO:0020037;	K24532	-	-	GO:0004497//monooxygenase activity;GO:0005506//iron ion binding;GO:0016705//oxidoreductase activity, acting on paired donors, with incorporation or reduction of molecular oxygen;GO:0016712//oxidoreductase activity, acting on paired donors, with incorporation or reduction of molecular oxygen, reduced flavin or flavoprotein as one donor, and incorporation of one atom of oxygen;GO:0020037//heme bind…	-
ENSGALG00000030614	ADH1C	alcohol dehydrogenase 1C (class I), gamma polypeptide [Source:NCBI gene;Acc:771920]	21753.3	37932.6	5573.97	0.146944	-2.76666	7.50802e-08	7.17016e-05	4	59984686	59995027	-	2166	GO:0008270;GO:0016491;	K13951	-	-	GO:0008270//zinc ion binding;GO:0016491//oxidoreductase activity;	ko00982(Drug metabolism - cytochrome P450);ko00980(Metabolism of xenobiotics by cytochrome P450);ko00830(Retinol metabolism);ko00620(Pyruvate metabolism);ko00350(Tyrosine metabolism);ko00071(Fatty acid degradation);ko00010(Glycolysis / Gluconeogenesis)
ENSGALG00000047199	CYP2C18L	cytochrome P450 2C18 like [Source:NCBI gene;Acc:100858007]	3902.95	7353.8	452.099	0.0614783	-4.02378	0.0348582	0.579598	6	17399196	17404437	+	1922	GO:0004497;GO:0005506;GO:0016705;GO:0016712;GO:0020037;	-	-	-	GO:0004497//monooxygenase activity;GO:0005506//iron ion binding;GO:0016705//oxidoreductase activity, acting on paired donors, with incorporation or reduction of molecular oxygen;GO:0016712//oxidoreductase activity, acting on paired donors, with incorporation or reduction of molecular oxygen, reduced flavin or flavoprotein as one donor, and incorporation of one atom of oxygen;GO:0020037//heme bind…	-
ENSGALG00000040896	FASN	fatty acid synthase [Source:NCBI gene;Acc:396061]	67486.8	127234	7739.37	0.0608278	-4.03913	0.00339375	0.169466	18	4912089	4948124	+	10641	GO:0002068;GO:0004312;GO:0004315;GO:0005794;GO:0005829;GO:0005886;GO:0006633;GO:0006633;GO:0008611;GO:0009058;GO:0009888;GO:0016491;GO:0016740;GO:0016746;GO:0030223;GO:0030224;GO:0031177;GO:0042587;GO:0071353;GO:0090557;GO:0004315;GO:0006633;GO:0009058;GO:0016491;GO:0016740;GO:0016746;GO:0031177;	K00665	GO:0002068//glandular epithelial cell development;GO:0006633//fatty acid biosynthetic process;GO:0006633//fatty acid biosynthetic process;GO:0008611//ether lipid biosynthetic process;GO:0009058//biosynthetic process;GO:0009888//tissue development;GO:0030223//neutrophil differentiation;GO:0030224//monocyte differentiation;GO:0071353//cellular response to interleukin-4;GO:0090557//establishment of …	GO:0005794//Golgi apparatus;GO:0005829//cytosol;GO:0005886//plasma membrane;GO:0042587//glycogen granule;	GO:0004312//fatty acid synthase activity;GO:0004315//3-oxoacyl-[acyl-carrier-protein] synthase activity;GO:0016491//oxidoreductase activity;GO:0016740//transferase activity;GO:0016746//acyltransferase activity;GO:0031177//phosphopantetheine binding;GO:0004315//3-oxoacyl-[acyl-carrier-protein] synthase activity;GO:0016491//oxidoreductase activity;GO:0016740//transferase activity;GO:0016746//acyltr…	ko04910(Insulin signaling pathway);ko00061(Fatty acid biosynthesis)
ENSGALG00000015849	ME1	malic enzyme 1 [Source:NCBI gene;Acc:374189]	3575.99	6816.35	335.637	0.0492401	-4.34402	0.000508704	0.0516746	3	77764330	77922710	+	2723	GO:0004470;GO:0004470;GO:0004471;GO:0004473;GO:0004473;GO:0006108;GO:0030145;GO:0042802;GO:0051287;GO:1902031;GO:0004470;GO:0004471;GO:0051287;GO:0004470;GO:0004471;GO:0051287;GO:0004470;GO:0004471;GO:0051287;	K00029	GO:0006108//malate metabolic process;GO:1902031//regulation of NADP metabolic process;	-	GO:0004470//malic enzyme activity;GO:0004470//malic enzyme activity;GO:0004471//malate dehydrogenase (decarboxylating) (NAD+) activity;GO:0004473//malate dehydrogenase (decarboxylating) (NADP+) activity;GO:0004473//malate dehydrogenase (decarboxylating) (NADP+) activity;GO:0030145//manganese ion binding;GO:0042802//identical protein binding;GO:0051287//NAD binding;GO:0004470//malic enzyme activit…	ko03320(PPAR signaling pathway);ko00620(Pyruvate metabolism)
ENSGALG00000005739	SCD	stearoyl-CoA desaturase [Source:NCBI gene;Acc:395706]	62742.9	123497	1989.3	0.0161081	-5.95607	1.53634e-06	0.000838402	6	18321285	18340590	-	5110	GO:0006629;GO:0016717;	K00507	GO:0006629//lipid metabolic process;	-	GO:0016717//oxidoreductase activity, acting on paired donors, with oxidation of a pair of donors resulting in the reduction of molecular oxygen to two molecules of water;	ko03320(PPAR signaling pathway);ko01040(Biosynthesis of unsaturated fatty acids)
ENSGALG00000041222	CYP7A1	cytochrome P450 family 7 subfamily A member 1 [Source:NCBI gene;Acc:414834]	567.093	1129.93	4.25592	0.00376653	-8.05255	4.26684e-08	4.34648e-05	2	112027114	112034638	-	1824	GO:0004497;GO:0005506;GO:0006699;GO:0006699;GO:0006707;GO:0006707;GO:0008123;GO:0008123;GO:0008123;GO:0016705;GO:0020037;GO:0042632;GO:0070857;GO:0071333;GO:0071333;	K00489	GO:0006699//bile acid biosynthetic process;GO:0006699//bile acid biosynthetic process;GO:0006707//cholesterol catabolic process;GO:0006707//cholesterol catabolic process;GO:0042632//cholesterol homeostasis;GO:0070857//regulation of bile acid biosynthetic process;GO:0071333//cellular response to glucose stimulus;GO:0071333//cellular response to glucose stimulus;	-	GO:0004497//monooxygenase activity;GO:0005506//iron ion binding;GO:0008123//cholesterol 7-alpha-monooxygenase activity;GO:0008123//cholesterol 7-alpha-monooxygenase activity;GO:0008123//cholesterol 7-alpha-monooxygenase activity;GO:0016705//oxidoreductase activity, acting on paired donors, with incorporation or reduction of molecular oxygen;GO:0020037//heme binding;	ko03320(PPAR signaling pathway);ko00140(Steroid hormone biosynthesis);ko00120(Primary bile acid biosynthesis)
