# Supplementary material for: Comprehensive Analysis of Liver Transcriptome and Metabolome Response to Oncogenic Marek’s Disease Virus Infection in Wenchang Chickens
Source: Biology (Basel). 2025 Jul 25;14(8):938. doi: 10.3390/biology14080938 (PMC12383417; doi:10.3390/biology14080938)
Supplement: Supplementary file 1 [file biology-14-00938-s001.zip › Table S2 DEGs.xlsx]

## Sheet: Table S2
Table S2 DEGs
ID	Name	Description	baseMean	baseMean_Control	baseMean_Infected	foldChange(Infected/Control)	log2FoldChange	pval	padj	Chromosome	Start Site	End Site	Direction	Length	GO	KEGG	BP	CC	MF	Pathway
ENSGALG00000014616	MT3	metallothionein 3 [Source:NCBI gene;Acc:770592]	3270.1	418.62	6121.57	14.6232	3.87019	8.26724e-20	1.26323e-15	11	2122187	2123328	-	485	GO:0006875;GO:0046872;GO:0046872;	K14739	GO:0006875//cellular metal ion homeostasis;	-	GO:0046872//metal ion binding;GO:0046872//metal ion binding;	-
ENSGALG00000042148	FKBP5	FK506 binding protein 5 [Source:NCBI gene;Acc:421186]	5928.69	707.117	11150.3	15.7686	3.97899	4.06725e-15	1.55369e-11	26	76711	94225	-	2324	GO:0000413;GO:0003755;GO:0005515;GO:0005528;GO:0031072;GO:0000413;GO:0003755;GO:0003755;GO:0005515;GO:0005528;GO:0005654;GO:0009617;GO:0031072;GO:0031072;GO:0061077;	K09571	GO:0000413//protein peptidyl-prolyl isomerization;GO:0000413//protein peptidyl-prolyl isomerization;GO:0009617//response to bacterium;GO:0061077//chaperone-mediated protein folding;	GO:0005654//nucleoplasm;	GO:0003755//peptidyl-prolyl cis-trans isomerase activity;GO:0005515//protein binding;GO:0005528//FK506 binding;GO:0031072//heat shock protein binding;GO:0003755//peptidyl-prolyl cis-trans isomerase activity;GO:0003755//peptidyl-prolyl cis-trans isomerase activity;GO:0005515//protein binding;GO:0005528//FK506 binding;GO:0031072//heat shock protein binding;GO:0031072//heat shock protein binding;	-
ENSGALG00000046326	IL1R2	interleukin 1 receptor type 2 [Source:NCBI gene;Acc:418715]	534.504	85.9037	983.104	11.4443	3.51655	7.08605e-12	1.80458e-08	1	135054624	135066732	+	2664	GO:0004908;GO:0004908;GO:0004910;GO:0005737;GO:0010955;GO:0019966;GO:0032690;GO:1900016;GO:2000660;	K04387	GO:0010955//negative regulation of protein processing;GO:0032690//negative regulation of interleukin-1 alpha production;GO:1900016//negative regulation of cytokine production involved in inflammatory response;GO:2000660//negative regulation of interleukin-1-mediated signaling pathway;	GO:0005737//cytoplasm;	GO:0004908//interleukin-1 receptor activity;GO:0004908//interleukin-1 receptor activity;GO:0004910//interleukin-1, type II, blocking receptor activity;GO:0019966//interleukin-1 binding;	ko04060(Cytokine-cytokine receptor interaction)
ENSGALG00000028318	CDKN1A	cyclin dependent kinase inhibitor 1A [Source:NCBI gene;Acc:378914]	250.932	45.5343	456.33	10.0217	3.32505	3.31213e-10	7.2299e-07	26	1599230	1602396	+	2454	GO:0004861;GO:0005634;GO:0007346;GO:0051726;GO:0072331;GO:0004861;GO:0005634;GO:0007346;GO:0051726;GO:0072331;	K06625	GO:0007346//regulation of mitotic cell cycle;GO:0051726//regulation of cell cycle;GO:0072331//signal transduction by p53 class mediator;GO:0007346//regulation of mitotic cell cycle;GO:0051726//regulation of cell cycle;GO:0072331//signal transduction by p53 class mediator;	GO:0005634//nucleus;GO:0005634//nucleus;	GO:0004861//cyclin-dependent protein serine/threonine kinase inhibitor activity;GO:0004861//cyclin-dependent protein serine/threonine kinase inhibitor activity;	ko04218(Cellular senescence);ko04115(p53 signaling pathway);ko04110(Cell cycle);ko04068(FoxO signaling pathway);ko04012(ErbB signaling pathway)
ENSGALG00000038540	ZBTB32	zinc finger and BTB domain containing 32 [Source:NCBI gene;Acc:419759]	224.285	57.3276	391.242	6.82467	2.77076	1.08281e-09	1.5206e-06	24	4498522	4569876	-	2241	GO:0000122;GO:0000978;GO:0001222;GO:0001227;GO:0003677;GO:0005515;GO:0005634;GO:0016604;GO:0016605;GO:0016607;GO:0017053;GO:0030097;GO:0032332;GO:0032991;GO:0042802;GO:0042803;GO:0045600;GO:0045778;GO:0045892;GO:0045893;GO:0051216;GO:0061036;	K10055	GO:0000122//negative regulation of transcription by RNA polymerase II;GO:0030097//hemopoiesis;GO:0032332//positive regulation of chondrocyte differentiation;GO:0045600//positive regulation of fat cell differentiation;GO:0045778//positive regulation of ossification;GO:0045892//negative regulation of transcription, DNA-templated;GO:0045893//positive regulation of transcription, DNA-templated;GO:005…	GO:0005634//nucleus;GO:0016604//nuclear body;GO:0016605//PML body;GO:0016607//nuclear speck;GO:0017053//transcription repressor complex;GO:0032991//protein-containing complex;	GO:0000978//RNA polymerase II cis-regulatory region sequence-specific DNA binding;GO:0001222//transcription corepressor binding;GO:0001227//DNA-binding transcription repressor activity, RNA polymerase II-specific;GO:0003677//DNA binding;GO:0005515//protein binding;GO:0042802//identical protein binding;GO:0042803//protein homodimerization activity;	-
ENSGALG00000024272	S100A12	S100 calcium binding protein A12 [Source:NCBI gene;Acc:426356]	383.097	21.1655	745.028	35.2001	5.13751	1.12781e-09	1.5206e-06	25	3296971	3298411	-	584	GO:0005509;GO:0005509;GO:0005509;GO:0005615;GO:0005634;GO:0005737;GO:0005737;GO:0006805;GO:0031640;GO:0043123;GO:0046872;GO:0048306;GO:0050786;GO:0050832;GO:0061844;	K21128	GO:0006805//xenobiotic metabolic process;GO:0031640//killing of cells of other organism;GO:0043123//positive regulation of I-kappaB kinase/NF-kappaB signaling;GO:0050832//defense response to fungus;GO:0061844//antimicrobial humoral immune response mediated by antimicrobial peptide;	GO:0005615//extracellular space;GO:0005634//nucleus;GO:0005737//cytoplasm;GO:0005737//cytoplasm;	GO:0005509//calcium ion binding;GO:0005509//calcium ion binding;GO:0005509//calcium ion binding;GO:0046872//metal ion binding;GO:0048306//calcium-dependent protein binding;GO:0050786//RAGE receptor binding;	-
ENSGALG00000005360	CA4	carbonic anhydrase 4 [Source:NCBI gene;Acc:417647]	1055.15	85.2863	2025	23.7436	4.56947	2.92355e-07	0.000216245	19	8243835	8262292	-	2746	GO:0004089;GO:0004089;GO:0005791;GO:0005793;GO:0005794;GO:0005802;GO:0005886;GO:0005886;GO:0008270;GO:0009986;GO:0015701;GO:0016020;GO:0016324;GO:0030658;GO:0030667;GO:0031225;GO:0031362;GO:0031526;GO:0046658;GO:0048471;GO:0070062;	K18246	GO:0015701//bicarbonate transport;	GO:0005791//rough endoplasmic reticulum;GO:0005793//endoplasmic reticulum-Golgi intermediate compartment;GO:0005794//Golgi apparatus;GO:0005802//trans-Golgi network;GO:0005886//plasma membrane;GO:0005886//plasma membrane;GO:0009986//cell surface;GO:0016020//membrane;GO:0016324//apical plasma membrane;GO:0030658//transport vesicle membrane;GO:0030667//secretory granule membrane;GO:0031225//anchore…	GO:0004089//carbonate dehydratase activity;GO:0004089//carbonate dehydratase activity;GO:0008270//zinc ion binding;	ko00910(Nitrogen metabolism)
ENSGALG00000000274	GHRHR	growth hormone releasing hormone receptor [Source:NCBI gene;Acc:771308]	26.4733	0	52.9466	Inf	Inf	4.3867e-07	0.000304676	27	4079597	4087573	-	1917	GO:0004888;GO:0004930;GO:0004999;GO:0007166;GO:0007186;GO:0016020;GO:0016021;	K04589	GO:0007166//cell surface receptor signaling pathway;GO:0007186//G protein-coupled receptor signaling pathway;	GO:0016020//membrane;GO:0016021//integral component of membrane;	GO:0004888//transmembrane signaling receptor activity;GO:0004930//G protein-coupled receptor activity;GO:0004999//vasoactive intestinal polypeptide receptor activity;	ko04080(Neuroactive ligand-receptor interaction)
ENSGALG00000006106	TNFRSF6B	TNF receptor superfamily member 6b [Source:NCBI gene;Acc:395096]	104.94	39.3832	170.496	4.32915	2.11408	1.07885e-06	0.000634029	20	9650082	9655443	-	2204	GO:0005515;GO:0005515;	K05143	-	-	GO:0005515//protein binding;GO:0005515//protein binding;	ko04060(Cytokine-cytokine receptor interaction)
ENSGALG00000040971	EGR2	uncharacterized LOC101748577 [Source:NCBI gene;Acc:101748577]	27.8413	5.37799	50.3046	9.35379	3.22555	1.31928e-06	0.000746613	6	8758662	8761245	+	2339	GO:0000976;GO:0000978;GO:0000978;GO:0000978;GO:0000981;GO:0000981;GO:0000981;GO:0001228;GO:0003677;GO:0003677;GO:0003682;GO:0003700;GO:0003700;GO:0005634;GO:0005634;GO:0005654;GO:0005737;GO:0006355;GO:0006357;GO:0006611;GO:0007622;GO:0008045;GO:0010467;GO:0014037;GO:0014040;GO:0016925;GO:0021569;GO:0021612;GO:0021659;GO:0021660;GO:0021665;GO:0021666;GO:0030278;GO:0031625;GO:0031643;GO:0035284;GO:…	-	GO:0006355//regulation of transcription, DNA-templated;GO:0006357//regulation of transcription by RNA polymerase II;GO:0006611//protein export from nucleus;GO:0007622//rhythmic behavior;GO:0008045//motor neuron axon guidance;GO:0010467//gene expression;GO:0014037//Schwann cell differentiation;GO:0014040//positive regulation of Schwann cell differentiation;GO:0016925//protein sumoylation;GO:002156…	GO:0005634//nucleus;GO:0005634//nucleus;GO:0005654//nucleoplasm;GO:0005737//cytoplasm;GO:0043231//intracellular membrane-bounded organelle;	GO:0000976//transcription cis-regulatory region binding;GO:0000978//RNA polymerase II cis-regulatory region sequence-specific DNA binding;GO:0000978//RNA polymerase II cis-regulatory region sequence-specific DNA binding;GO:0000978//RNA polymerase II cis-regulatory region sequence-specific DNA binding;GO:0000981//DNA-binding transcription factor activity, RNA polymerase II-specific;GO:0000981//DNA…	-
ENSGALG00000043044	IL1R1	interleukin 1 receptor type 1 [Source:NCBI gene;Acc:396481]	886.394	365.919	1406.87	3.84475	1.94289	1.72158e-06	0.000907093	1	135111322	135129457	+	1841	GO:0003953;GO:0004908;GO:0004909;GO:0007165;	K04386	GO:0007165//signal transduction;	-	GO:0003953//NAD+ nucleosidase activity;GO:0004908//interleukin-1 receptor activity;GO:0004909//interleukin-1, type I, activating receptor activity;	ko04060(Cytokine-cytokine receptor interaction);ko04010(MAPK signaling pathway)
ENSGALG00000042415	BBS2	Bardet-Biedl syndrome 2 [Source:NCBI gene;Acc:415694]	820.76	349.65	1291.87	3.69476	1.88548	1.80382e-06	0.000908462	11	2128470	2143535	+	2567	GO:0005515;GO:0005902;GO:0007288;GO:0008104;GO:0010629;GO:0014824;GO:0016020;GO:0021756;GO:0021766;GO:0021987;GO:0030534;GO:0031514;GO:0032420;GO:0033210;GO:0033365;GO:0034464;GO:0034464;GO:0038108;GO:0040015;GO:0040018;GO:0042311;GO:0044321;GO:0045444;GO:0045494;GO:0048854;GO:0051216;GO:0060271;GO:0060296;GO:1905515;GO:1905515;	K16747	GO:0007288//sperm axoneme assembly;GO:0008104//protein localization;GO:0010629//negative regulation of gene expression;GO:0014824//artery smooth muscle contraction;GO:0021756//striatum development;GO:0021766//hippocampus development;GO:0021987//cerebral cortex development;GO:0030534//adult behavior;GO:0033210//leptin-mediated signaling pathway;GO:0033365//protein localization to organelle;GO:0038…	GO:0005902//microvillus;GO:0016020//membrane;GO:0031514//motile cilium;GO:0032420//stereocilium;GO:0034464//BBSome;GO:0034464//BBSome;	GO:0005515//protein binding;	-
ENSGALG00000039206	ARID5A	AT rich interactive domain 5A (MRF1-like) [Source:NCBI gene;Acc:101749459]	413.192	175.309	651.075	3.71387	1.89292	2.28007e-06	0.00105574	22	3788778	3793564	-	3298	GO:0003677;GO:0003677;GO:0000122;GO:0002062;GO:0003677;GO:0003682;GO:0003714;GO:0005634;GO:0005654;GO:0005667;GO:0005730;GO:0030331;GO:0032729;GO:0032740;GO:0032755;GO:0032760;GO:0035066;GO:0035613;GO:0042802;GO:0043565;GO:0045944;GO:0046965;GO:0046966;GO:0050681;GO:0071222;GO:0071391;GO:2000318;GO:2000556;	-	GO:0000122//negative regulation of transcription by RNA polymerase II;GO:0002062//chondrocyte differentiation;GO:0032729//positive regulation of interferon-gamma production;GO:0032740//positive regulation of interleukin-17 production;GO:0032755//positive regulation of interleukin-6 production;GO:0032760//positive regulation of tumor necrosis factor production;GO:0035066//positive regulation of hi…	GO:0005634//nucleus;GO:0005654//nucleoplasm;GO:0005667//transcription regulator complex;GO:0005730//nucleolus;	GO:0003677//DNA binding;GO:0003677//DNA binding;GO:0003677//DNA binding;GO:0003682//chromatin binding;GO:0003714//transcription corepressor activity;GO:0030331//estrogen receptor binding;GO:0035613//RNA stem-loop binding;GO:0042802//identical protein binding;GO:0043565//sequence-specific DNA binding;GO:0046965//retinoid X receptor binding;GO:0046966//thyroid hormone receptor binding;GO:0050681//a…	-
ENSGALG00000039264	SLA	Src like adaptor [Source:NCBI gene;Acc:378908]	262.578	107.352	417.805	3.89191	1.96048	2.54144e-06	0.0010787	2	141829134	141867820	-	2971	GO:0005102;GO:0005515;GO:0005737;GO:0005925;GO:0007169;GO:0009966;GO:0009966;GO:0030154;GO:0031234;GO:0043197;GO:0045087;GO:0005102;GO:0005515;GO:0005737;GO:0005925;GO:0007169;GO:0009966;GO:0009966;GO:0030154;GO:0031234;GO:0043197;GO:0045087;GO:0005102;GO:0005515;GO:0005737;GO:0005925;GO:0007169;GO:0009966;GO:0009966;GO:0030154;GO:0031234;GO:0043197;GO:0045087;GO:0005102;GO:0005515;GO:0005737;GO:…	K23698	GO:0007169//transmembrane receptor protein tyrosine kinase signaling pathway;GO:0009966//regulation of signal transduction;GO:0009966//regulation of signal transduction;GO:0030154//cell differentiation;GO:0045087//innate immune response;GO:0007169//transmembrane receptor protein tyrosine kinase signaling pathway;GO:0009966//regulation of signal transduction;GO:0009966//regulation of signal transd…	GO:0005737//cytoplasm;GO:0005925//focal adhesion;GO:0031234//extrinsic component of cytoplasmic side of plasma membrane;GO:0043197//dendritic spine;GO:0005737//cytoplasm;GO:0005925//focal adhesion;GO:0031234//extrinsic component of cytoplasmic side of plasma membrane;GO:0043197//dendritic spine;GO:0005737//cytoplasm;GO:0005925//focal adhesion;GO:0031234//extrinsic component of cytoplasmic side of…	GO:0005102//signaling receptor binding;GO:0005515//protein binding;GO:0005102//signaling receptor binding;GO:0005515//protein binding;GO:0005102//signaling receptor binding;GO:0005515//protein binding;GO:0005102//signaling receptor binding;GO:0005515//protein binding;	-
ENSGALG00000036892	BUB1B	BUB1 mitotic checkpoint serine/threonine kinase B [Source:NCBI gene;Acc:378922]	65.2025	22.6969	107.708	4.74551	2.24656	4.05296e-06	0.00157959	5	824101	848390	+	3720	GO:0000776;GO:0000776;GO:0000940;GO:0004672;GO:0006468;GO:0007091;GO:0007094;GO:0007094;GO:0007094;GO:0050794;GO:0051754;GO:0071459;	K06637	GO:0006468//protein phosphorylation;GO:0007091//metaphase/anaphase transition of mitotic cell cycle;GO:0007094//mitotic spindle assembly checkpoint signaling;GO:0007094//mitotic spindle assembly checkpoint signaling;GO:0007094//mitotic spindle assembly checkpoint signaling;GO:0050794//regulation of cellular process;GO:0051754//meiotic sister chromatid cohesion, centromeric;GO:0071459//protein loc…	GO:0000776//kinetochore;GO:0000776//kinetochore;GO:0000940//outer kinetochore;	GO:0004672//protein kinase activity;	ko04110(Cell cycle)
ENSGALG00000017179	PDGFD	platelet derived growth factor D [Source:NCBI gene;Acc:418978]	94.2299	34.2899	154.17	4.49607	2.16866	4.13504e-06	0.00157959	1	183232405	183372535	+	4810	GO:0005161;GO:0008083;GO:0016020;GO:0048008;GO:0050730;GO:0071230;GO:0005161;GO:0008083;GO:0016020;GO:0048008;	K05450	GO:0048008//platelet-derived growth factor receptor signaling pathway;GO:0050730//regulation of peptidyl-tyrosine phosphorylation;GO:0071230//cellular response to amino acid stimulus;GO:0048008//platelet-derived growth factor receptor signaling pathway;	GO:0016020//membrane;GO:0016020//membrane;	GO:0005161//platelet-derived growth factor receptor binding;GO:0008083//growth factor activity;GO:0005161//platelet-derived growth factor receptor binding;GO:0008083//growth factor activity;	ko04810(Regulation of actin cytoskeleton);ko04540(Gap junction);ko04510(Focal adhesion);ko04020(Calcium signaling pathway);ko04010(MAPK signaling pathway)
ENSGALG00000008048	CPA2	carboxypeptidase A2 [Source:NCBI gene;Acc:416682]	10.4652	0.163365	20.767	127.12	6.99005	5.25311e-06	0.00195774	1	1584921	1594275	+	1989	GO:0004180;GO:0004181;GO:0004181;GO:0005576;GO:0006508;GO:0008270;GO:0008270;	K01298	GO:0006508//proteolysis;	GO:0005576//extracellular region;	GO:0004180//carboxypeptidase activity;GO:0004181//metallocarboxypeptidase activity;GO:0004181//metallocarboxypeptidase activity;GO:0008270//zinc ion binding;GO:0008270//zinc ion binding;	-
ENSGALG00000006508	FGF13	fibroblast growth factor 13 [Source:NCBI gene;Acc:414831]	13.4374	1.76894	25.1059	14.1927	3.82707	6.38764e-06	0.00221825	4	4750152	4964186	-	3403	GO:0005576;GO:0008083;GO:0005576;GO:0008083;GO:0005576;GO:0008083;	K22413	-	GO:0005576//extracellular region;GO:0005576//extracellular region;GO:0005576//extracellular region;	GO:0008083//growth factor activity;GO:0008083//growth factor activity;GO:0008083//growth factor activity;	-
ENSGALG00000002766	MLKL	mixed lineage kinase domain like pseudokinase [Source:NCBI gene;Acc:415686]	34.801	9.47197	60.13	6.3482	2.66635	8.29414e-06	0.0026403	11	1886612	1890948	-	1734	GO:0004672;GO:0005524;GO:0005524;GO:0005524;GO:0005634;GO:0005737;GO:0005737;GO:0005829;GO:0005886;GO:0005886;GO:0006468;GO:0007166;GO:0019901;GO:0030054;GO:0044877;GO:0051607;GO:0070207;GO:0070266;GO:0070266;GO:0097527;GO:0097527;GO:0097528;	K08849	GO:0006468//protein phosphorylation;GO:0007166//cell surface receptor signaling pathway;GO:0051607//defense response to virus;GO:0070207//protein homotrimerization;GO:0070266//necroptotic process;GO:0070266//necroptotic process;GO:0097527//necroptotic signaling pathway;GO:0097527//necroptotic signaling pathway;GO:0097528//execution phase of necroptosis;	GO:0005634//nucleus;GO:0005737//cytoplasm;GO:0005737//cytoplasm;GO:0005829//cytosol;GO:0005886//plasma membrane;GO:0005886//plasma membrane;GO:0030054//cell junction;	GO:0004672//protein kinase activity;GO:0005524//ATP binding;GO:0005524//ATP binding;GO:0005524//ATP binding;GO:0019901//protein kinase binding;GO:0044877//protein-containing complex binding;	ko05132(Salmonella infection);ko04217(Necroptosis)
ENSGALG00000008095	KIF23	kinesin family member 23 [Source:NCBI gene;Acc:415567]	170.637	55.9974	285.278	5.09448	2.34894	9.09082e-06	0.00277824	10	19774820	19792621	+	4026	GO:0003777;GO:0005524;GO:0007018;GO:0008017;GO:1990939;GO:0003777;GO:0005524;GO:0007018;GO:0008017;GO:0045171;GO:1990939;GO:0003777;GO:0005524;GO:0007018;GO:0008017;GO:1990939;GO:0003777;GO:0005524;GO:0007018;GO:0008017;GO:1990939;GO:0003777;GO:0005524;GO:0007018;GO:0008017;GO:1990939;GO:0003777;GO:0005524;GO:0007018;GO:0008017;GO:1990939;	K17387	GO:0007018//microtubule-based movement;GO:0007018//microtubule-based movement;GO:0007018//microtubule-based movement;GO:0007018//microtubule-based movement;GO:0007018//microtubule-based movement;GO:0007018//microtubule-based movement;	GO:0045171//intercellular bridge;	GO:0003777//microtubule motor activity;GO:0005524//ATP binding;GO:0008017//microtubule binding;GO:1990939//microtubule motor activity;GO:0003777//microtubule motor activity;GO:0005524//ATP binding;GO:0008017//microtubule binding;GO:1990939//microtubule motor activity;GO:0003777//microtubule motor activity;GO:0005524//ATP binding;GO:0008017//microtubule binding;GO:1990939//microtubule motor activi…	-
ENSGALG00000003005	CHRNB4	cholinergic receptor nicotinic beta 4 subunit [Source:NCBI gene;Acc:395613]	15.6116	2.56364	28.6595	11.1792	3.48275	9.09111e-06	0.00277824	10	4055376	4067927	+	2522	GO:0001508;GO:0004888;GO:0005216;GO:0005230;GO:0005892;GO:0006811;GO:0006939;GO:0006940;GO:0007165;GO:0007626;GO:0015464;GO:0016021;GO:0022848;GO:0022848;GO:0034220;GO:0035094;GO:0035095;GO:0042391;GO:0045211;GO:0051971;GO:0060084;GO:0060084;GO:0098981;GO:1904315;	K04815	GO:0001508//action potential;GO:0006811//ion transport;GO:0006939//smooth muscle contraction;GO:0006940//regulation of smooth muscle contraction;GO:0007165//signal transduction;GO:0007626//locomotory behavior;GO:0034220//ion transmembrane transport;GO:0035094//response to nicotine;GO:0035095//behavioral response to nicotine;GO:0042391//regulation of membrane potential;GO:0051971//positive regulat…	GO:0005892//acetylcholine-gated channel complex;GO:0016021//integral component of membrane;GO:0045211//postsynaptic membrane;GO:0098981//cholinergic synapse;	GO:0004888//transmembrane signaling receptor activity;GO:0005216//ion channel activity;GO:0005230//extracellular ligand-gated ion channel activity;GO:0015464//acetylcholine receptor activity;GO:0022848//acetylcholine-gated cation-selective channel activity;GO:0022848//acetylcholine-gated cation-selective channel activity;GO:1904315//transmitter-gated ion channel activity involved in regulation of…	ko04080(Neuroactive ligand-receptor interaction)
ENSGALG00000008584	NUSAP1	nucleolar and spindle associated protein 1 [Source:NCBI gene;Acc:423213]	67.6698	25.3826	109.957	4.33198	2.11503	1.06743e-05	0.00319811	5	24796212	24810473	+	2782	GO:0000226;GO:0000281;GO:0005730;GO:0005819;GO:0005874;GO:0008017;GO:0040001;	-	GO:0000226//microtubule cytoskeleton organization;GO:0000281//mitotic cytokinesis;GO:0040001//establishment of mitotic spindle localization;	GO:0005730//nucleolus;GO:0005819//spindle;GO:0005874//microtubule;	GO:0008017//microtubule binding;	-
ENSGALG00000033497	FOXP4	forkhead box protein P4-like [Source:NCBI gene;Acc:100858652]	111.812	44.5373	179.088	4.02107	2.00758	1.20446e-05	0.00353925	26	4844099	4882420	+	3832	GO:0003700;GO:0006355;GO:0043565;GO:0003700;GO:0006355;GO:0043565;GO:0003700;GO:0006355;GO:0043565;GO:0003700;GO:0006355;GO:0043565;GO:0003700;GO:0006355;GO:0043565;	K09409	GO:0006355//regulation of transcription, DNA-templated;GO:0006355//regulation of transcription, DNA-templated;GO:0006355//regulation of transcription, DNA-templated;GO:0006355//regulation of transcription, DNA-templated;GO:0006355//regulation of transcription, DNA-templated;	-	GO:0003700//DNA-binding transcription factor activity;GO:0043565//sequence-specific DNA binding;GO:0003700//DNA-binding transcription factor activity;GO:0043565//sequence-specific DNA binding;GO:0003700//DNA-binding transcription factor activity;GO:0043565//sequence-specific DNA binding;GO:0003700//DNA-binding transcription factor activity;GO:0043565//sequence-specific DNA binding;GO:0003700//DNA…	-
ENSGALG00000015193	CCDC80	coiled-coil domain containing 80 [Source:NCBI gene;Acc:395074]	108.601	40.4381	176.763	4.3712	2.12803	1.25546e-05	0.00355248	1	84661651	84685255	+	5619	-	-	-	-	-	-
ENSGALG00000006110	PLK1	polo like kinase 1 [Source:NCBI gene;Acc:416575]	81.8382	33.3545	130.322	3.90717	1.96612	1.63583e-05	0.00438517	14	7296562	7302521	+	2924	GO:0000070;GO:0000086;GO:0000122;GO:0000132;GO:0000166;GO:0000278;GO:0000278;GO:0000281;GO:0000287;GO:0000775;GO:0000776;GO:0000776;GO:0000779;GO:0000785;GO:0000795;GO:0000922;GO:0000922;GO:0000940;GO:0001578;GO:0004672;GO:0004672;GO:0004672;GO:0004672;GO:0004674;GO:0004674;GO:0004674;GO:0004674;GO:0005515;GO:0005524;GO:0005524;GO:0005524;GO:0005524;GO:0005634;GO:0005634;GO:0005634;GO:0005737;GO:…	K06631	GO:0000070//mitotic sister chromatid segregation;GO:0000086//G2/M transition of mitotic cell cycle;GO:0000122//negative regulation of transcription by RNA polymerase II;GO:0000132//establishment of mitotic spindle orientation;GO:0000278//mitotic cell cycle;GO:0000278//mitotic cell cycle;GO:0000281//mitotic cytokinesis;GO:0001578//microtubule bundle formation;GO:0006468//protein phosphorylation;GO…	GO:0000775//chromosome, centromeric region;GO:0000776//kinetochore;GO:0000776//kinetochore;GO:0000779//condensed chromosome, centromeric region;GO:0000785//chromatin;GO:0000795//synaptonemal complex;GO:0000922//spindle pole;GO:0000922//spindle pole;GO:0000940//outer kinetochore;GO:0005634//nucleus;GO:0005634//nucleus;GO:0005634//nucleus;GO:0005737//cytoplasm;GO:0005813//centrosome;GO:0005813//cen…	GO:0000166//nucleotide binding;GO:0000287//magnesium ion binding;GO:0004672//protein kinase activity;GO:0004672//protein kinase activity;GO:0004672//protein kinase activity;GO:0004672//protein kinase activity;GO:0004674//protein serine/threonine kinase activity;GO:0004674//protein serine/threonine kinase activity;GO:0004674//protein serine/threonine kinase activity;GO:0004674//protein serine/thre…	ko04914(Progesterone-mediated oocyte maturation);ko04114(Oocyte meiosis);ko04110(Cell cycle);ko04068(FoxO signaling pathway)
ENSGALG00000016844	RAB20	RAB20, member RAS oncogene family [Source:HGNC Symbol;Acc:HGNC:18260]	782.452	380.976	1183.93	3.10762	1.63581	2.03625e-05	0.00536445	1	140394688	140425482	-	1635	GO:0003924;GO:0003924;GO:0003924;GO:0005525;GO:0005525;GO:0005794;GO:0006886;GO:0012505;GO:0043231;GO:0045335;GO:0045335;GO:0071346;GO:0090383;GO:0090385;	K07911	GO:0006886//intracellular protein transport;GO:0071346//cellular response to interferon-gamma;GO:0090383//phagosome acidification;GO:0090385//phagosome-lysosome fusion;	GO:0005794//Golgi apparatus;GO:0012505//endomembrane system;GO:0043231//intracellular membrane-bounded organelle;GO:0045335//phagocytic vesicle;GO:0045335//phagocytic vesicle;	GO:0003924//GTPase activity;GO:0003924//GTPase activity;GO:0003924//GTPase activity;GO:0005525//GTP binding;GO:0005525//GTP binding;	-
ENSGALG00000010225	ACSS1B	acyl-CoA synthetase short-chain family member 1B [Source:NCBI gene;Acc:423347]	895.7	418.473	1372.93	3.2808	1.71405	2.70353e-05	0.00655712	5	38054597	38064479	+	2995	GO:0003987;GO:0016208;GO:0019427;	K01895	GO:0019427//acetyl-CoA biosynthetic process from acetate;	-	GO:0003987//acetate-CoA ligase activity;GO:0016208//AMP binding;	ko00640(Propanoate metabolism);ko00630(Glyoxylate and dicarboxylate metabolism);ko00620(Pyruvate metabolism);ko00010(Glycolysis / Gluconeogenesis)
ENSGALG00000006267	TPX2	TPX2, microtubule nucleation factor [Source:NCBI gene;Acc:395081]	156.606	71.226	241.986	3.39744	1.76445	2.76393e-05	0.00659887	20	10034302	10047698	+	4281	GO:0005819;GO:0005874;GO:0032147;GO:0060236;GO:0000922;GO:0005654;GO:0005819;GO:0005819;GO:0005874;GO:0007020;GO:0007026;GO:0015630;GO:0019901;GO:0019901;GO:0032147;GO:0032147;GO:0043203;GO:0045171;GO:0060236;GO:0060236;GO:0061676;GO:0061676;GO:0072686;GO:0090307;GO:0090307;GO:0005819;GO:0005874;GO:0032147;GO:0060236;	K16812	GO:0032147//activation of protein kinase activity;GO:0060236//regulation of mitotic spindle organization;GO:0007020//microtubule nucleation;GO:0007026//negative regulation of microtubule depolymerization;GO:0032147//activation of protein kinase activity;GO:0032147//activation of protein kinase activity;GO:0060236//regulation of mitotic spindle organization;GO:0060236//regulation of mitotic spindl…	GO:0005819//spindle;GO:0005874//microtubule;GO:0000922//spindle pole;GO:0005654//nucleoplasm;GO:0005819//spindle;GO:0005819//spindle;GO:0005874//microtubule;GO:0015630//microtubule cytoskeleton;GO:0043203//axon hillock;GO:0045171//intercellular bridge;GO:0072686//mitotic spindle;GO:0005819//spindle;GO:0005874//microtubule;	GO:0019901//protein kinase binding;GO:0019901//protein kinase binding;GO:0061676//importin-alpha family protein binding;GO:0061676//importin-alpha family protein binding;	-
ENSGALG00000048771	SPAG5	sperm associated antigen 5 [Source:NCBI gene;Acc:771702]	65.8045	25.1038	106.505	4.2426	2.08495	3.06375e-05	0.00709306	19	5889837	5897107	-	4296	GO:0051301;GO:0051988;	-	GO:0051301//cell division;GO:0051988//regulation of attachment of spindle microtubules to kinetochore;	-	-	-
ENSGALG00000033338	GPT2	glutamic--pyruvic transaminase 2 [Source:NCBI gene;Acc:415746]	1980.26	916.964	3043.55	3.31916	1.73082	3.46136e-05	0.00777789	11	7736012	7757979	-	2551	GO:0003824;GO:0004021;GO:0006103;GO:0009058;GO:0030170;GO:0042851;	K00814	GO:0006103//2-oxoglutarate metabolic process;GO:0009058//biosynthetic process;GO:0042851//L-alanine metabolic process;	-	GO:0003824//catalytic activity;GO:0004021//L-alanine:2-oxoglutarate aminotransferase activity;GO:0030170//pyridoxal phosphate binding;	ko00250(Alanine, aspartate and glutamate metabolism);ko00220(Arginine biosynthesis)
ENSGALG00000030502	ADAMTS4	ADAM metallopeptidase with thrombospondin type 1 motif 4 [Source:NCBI gene;Acc:100858999]	18.1564	1.66346	34.6492	20.8296	4.38057	3.73134e-05	0.00826302	25	3958394	3965648	-	1935	GO:0002020;GO:0004222;GO:0005615;GO:0006508;GO:0008233;GO:0008237;GO:0016607;	K07764	GO:0006508//proteolysis;	GO:0005615//extracellular space;GO:0016607//nuclear speck;	GO:0002020//protease binding;GO:0004222//metalloendopeptidase activity;GO:0008233//peptidase activity;GO:0008237//metallopeptidase activity;	-
ENSGALG00000015666	TNIP2	TNFAIP3 interacting protein 2 [Source:NCBI gene;Acc:422884]	437.774	70.8919	804.656	11.3505	3.50468	4.45973e-05	0.0097001	4	82441244	82449180	+	2335	GO:0005654;GO:0005829;GO:0019901;GO:0031593;GO:0043123;GO:0045944;GO:0070530;GO:2000352;	-	GO:0043123//positive regulation of I-kappaB kinase/NF-kappaB signaling;GO:0045944//positive regulation of transcription by RNA polymerase II;GO:2000352//negative regulation of endothelial cell apoptotic process;	GO:0005654//nucleoplasm;GO:0005829//cytosol;	GO:0019901//protein kinase binding;GO:0031593//polyubiquitin modification-dependent protein binding;GO:0070530//K63-linked polyubiquitin modification-dependent protein binding;	-
ENSGALG00000016471	NT5C1B	5'-nucleotidase, cytosolic IB [Source:NCBI gene;Acc:421954]	283.941	134.289	433.593	3.2288	1.691	4.50725e-05	0.0097001	3	100541466	100547451	-	1746	GO:0000166;GO:0000287;GO:0005737;GO:0008253;GO:0009117;	K01081	GO:0009117//nucleotide metabolic process;	GO:0005737//cytoplasm;	GO:0000166//nucleotide binding;GO:0000287//magnesium ion binding;GO:0008253//5'-nucleotidase activity;	ko00760(Nicotinate and nicotinamide metabolism);ko00240(Pyrimidine metabolism);ko00230(Purine metabolism)
ENSGALG00000017186	BIRC3	baculoviral IAP repeat containing 3 [Source:NCBI gene;Acc:374012]	3083.5	1631.58	4535.42	2.77977	1.47497	4.92235e-05	0.010383	1	183926160	183936332	-	4457	GO:0005634;GO:0005634;GO:0005737;GO:0005737;GO:0006915;GO:0016567;GO:0031398;GO:0042981;GO:0042981;GO:0043027;GO:0043066;GO:0043067;GO:0043154;GO:0046872;GO:0051726;GO:0060546;GO:0061630;GO:0005634;GO:0005634;GO:0005737;GO:0005737;GO:0006915;GO:0016567;GO:0031398;GO:0042981;GO:0042981;GO:0043027;GO:0043066;GO:0043067;GO:0043154;GO:0046872;GO:0051726;GO:0060546;GO:0061630;GO:0042981;	K16060	GO:0006915//apoptotic process;GO:0016567//protein ubiquitination;GO:0031398//positive regulation of protein ubiquitination;GO:0042981//regulation of apoptotic process;GO:0042981//regulation of apoptotic process;GO:0043066//negative regulation of apoptotic process;GO:0043067//regulation of programmed cell death;GO:0043154//negative regulation of cysteine-type endopeptidase activity involved in apo…	GO:0005634//nucleus;GO:0005634//nucleus;GO:0005737//cytoplasm;GO:0005737//cytoplasm;GO:0005634//nucleus;GO:0005634//nucleus;GO:0005737//cytoplasm;GO:0005737//cytoplasm;	GO:0043027//cysteine-type endopeptidase inhibitor activity involved in apoptotic process;GO:0046872//metal ion binding;GO:0061630//ubiquitin protein ligase activity;GO:0043027//cysteine-type endopeptidase inhibitor activity involved in apoptotic process;GO:0046872//metal ion binding;GO:0061630//ubiquitin protein ligase activity;	ko05168(Herpes simplex virus 1 infection);ko05132(Salmonella infection);ko04621(NOD-like receptor signaling pathway);ko04510(Focal adhesion);ko04217(Necroptosis);ko04210(Apoptosis);ko04120(Ubiquitin mediated proteolysis)
ENSGALG00000013886	LDLRAD4	low density lipoprotein receptor class A domain containing 4 [Source:NCBI gene;Acc:421044]	582.783	288.465	877.101	3.04057	1.60434	6.56516e-05	0.0126982	2	96632938	96858886	-	2018	GO:0005515;GO:0010719;GO:0010991;GO:0030336;GO:0030512;GO:0030512;GO:0030512;GO:0043231;GO:0060394;GO:0070412;GO:0070412;GO:0030512;GO:0070412;GO:0030512;GO:0070412;GO:0030512;GO:0070412;GO:0030512;GO:0070412;	-	GO:0010719//negative regulation of epithelial to mesenchymal transition;GO:0010991//negative regulation of SMAD protein complex assembly;GO:0030336//negative regulation of cell migration;GO:0030512//negative regulation of transforming growth factor beta receptor signaling pathway;GO:0030512//negative regulation of transforming growth factor beta receptor signaling pathway;GO:0030512//negative reg…	GO:0043231//intracellular membrane-bounded organelle;	GO:0005515//protein binding;GO:0070412//R-SMAD binding;GO:0070412//R-SMAD binding;GO:0070412//R-SMAD binding;GO:0070412//R-SMAD binding;GO:0070412//R-SMAD binding;GO:0070412//R-SMAD binding;	-
ENSGALG00000009433	BAG3	BCL2 associated athanogene 3 [Source:NCBI gene;Acc:423931]	709.386	324.237	1094.54	3.37573	1.7552	8.69437e-05	0.0158155	6	31229092	31246998	+	2262	GO:0000774;GO:0005515;GO:0005634;GO:0005737;GO:0005829;GO:0005886;GO:0008625;GO:0010664;GO:0010664;GO:0030018;GO:0034605;GO:0034620;GO:0042307;GO:0044877;GO:0046716;GO:0046716;GO:0046827;GO:0050821;GO:0050821;GO:0051087;GO:0051087;GO:0071260;GO:0097192;GO:0097201;GO:0101031;GO:1905337;GO:0005515;GO:0051087;	K09557	GO:0008625//extrinsic apoptotic signaling pathway via death domain receptors;GO:0010664//negative regulation of striated muscle cell apoptotic process;GO:0010664//negative regulation of striated muscle cell apoptotic process;GO:0034605//cellular response to heat;GO:0034620//cellular response to unfolded protein;GO:0042307//positive regulation of protein import into nucleus;GO:0046716//muscle cell…	GO:0005634//nucleus;GO:0005737//cytoplasm;GO:0005829//cytosol;GO:0005886//plasma membrane;GO:0030018//Z disc;GO:0101031//chaperone complex;	GO:0000774//adenyl-nucleotide exchange factor activity;GO:0005515//protein binding;GO:0044877//protein-containing complex binding;GO:0051087//chaperone binding;GO:0051087//chaperone binding;GO:0005515//protein binding;GO:0051087//chaperone binding;	-
ENSGALG00000004037	DNA2	DNA replication helicase/nuclease 2 [Source:NCBI gene;Acc:423688]	26.025	8.61211	43.438	5.04383	2.33452	0.000103515	0.0186084	6	11315563	11330111	-	3266	GO:0000076;GO:0000076;GO:0000166;GO:0000723;GO:0000729;GO:0000729;GO:0000781;GO:0003677;GO:0003677;GO:0003678;GO:0003723;GO:0003824;GO:0004386;GO:0004386;GO:0004386;GO:0004518;GO:0004518;GO:0004519;GO:0005524;GO:0005634;GO:0005634;GO:0005654;GO:0005737;GO:0005739;GO:0005739;GO:0005760;GO:0005760;GO:0006260;GO:0006260;GO:0006264;GO:0006264;GO:0006281;GO:0006284;GO:0006284;GO:0006974;GO:0008152;GO:…	K10742	GO:0000076//DNA replication checkpoint signaling;GO:0000076//DNA replication checkpoint signaling;GO:0000723//telomere maintenance;GO:0000729//DNA double-strand break processing;GO:0000729//DNA double-strand break processing;GO:0006260//DNA replication;GO:0006260//DNA replication;GO:0006264//mitochondrial DNA replication;GO:0006264//mitochondrial DNA replication;GO:0006281//DNA repair;GO:0006284/…	GO:0000781//chromosome, telomeric region;GO:0005634//nucleus;GO:0005634//nucleus;GO:0005654//nucleoplasm;GO:0005737//cytoplasm;GO:0005739//mitochondrion;GO:0005739//mitochondrion;GO:0005760//gamma DNA polymerase complex;GO:0005760//gamma DNA polymerase complex;GO:0042645//mitochondrial nucleoid;	GO:0000166//nucleotide binding;GO:0003677//DNA binding;GO:0003677//DNA binding;GO:0003678//DNA helicase activity;GO:0003723//RNA binding;GO:0003824//catalytic activity;GO:0004386//helicase activity;GO:0004386//helicase activity;GO:0004386//helicase activity;GO:0004518//nuclease activity;GO:0004518//nuclease activity;GO:0004519//endonuclease activity;GO:0005524//ATP binding;GO:0016787//hydrolase a…	ko03030(DNA replication)
ENSGALG00000015144	ZFAND5	zinc finger AN1-type containing 5 [Source:NCBI gene;Acc:427254]	514.432	271.318	757.547	2.79211	1.48135	0.000109761	0.0193143	Z	35747523	35762090	-	2689	GO:0003677;GO:0008270;GO:0003677;GO:0008270;GO:0003677;GO:0008270;	K24687	-	-	GO:0003677//DNA binding;GO:0008270//zinc ion binding;GO:0003677//DNA binding;GO:0008270//zinc ion binding;GO:0003677//DNA binding;GO:0008270//zinc ion binding;	-
ENSGALG00000010122	SH2D4A	SH2 domain containing 4A [Source:NCBI gene;Acc:422487]	202.944	61.5836	344.305	5.59086	2.48307	0.000119826	0.0208062	4	34067371	34079449	+	2314	GO:0005737;GO:0005829;GO:0019902;	-	-	GO:0005737//cytoplasm;GO:0005829//cytosol;	GO:0019902//phosphatase binding;	-
ENSGALG00000019690	WDR86	WD repeat domain 86 [Source:NCBI gene;Acc:770203]	285.468	35.0013	535.934	15.3118	3.93658	0.000135941	0.0227658	2	6292140	6311275	-	2256	GO:0005515;	K24756	-	-	GO:0005515//protein binding;	-
ENSGALG00000010900	SPC25	SPC25, NDC80 kinetochore complex component [Source:NCBI gene;Acc:424172]	70.8641	26.9361	114.792	4.26165	2.09141	0.000142003	0.023083	7	18928191	18932697	+	2321	GO:0000776;GO:0005829;GO:0007052;GO:0007059;GO:0007059;GO:0031262;GO:0031262;	K11550	GO:0007052//mitotic spindle organization;GO:0007059//chromosome segregation;GO:0007059//chromosome segregation;	GO:0000776//kinetochore;GO:0005829//cytosol;GO:0031262//Ndc80 complex;GO:0031262//Ndc80 complex;	-	-
ENSGALG00000016446	ATP6V1C2	ATPase H+ transporting V1 subunit C2 [Source:NCBI gene;Acc:421939]	36.7775	13.2419	60.3131	4.55473	2.18736	0.00014393	0.02315	3	96909880	96926659	+	1883	GO:0015078;GO:0030177;GO:0033180;GO:0042802;GO:0046961;GO:1902600;GO:0015078;GO:0033180;GO:1902600;	K02148	GO:0030177//positive regulation of Wnt signaling pathway;GO:1902600//proton transmembrane transport;GO:1902600//proton transmembrane transport;	GO:0033180//proton-transporting V-type ATPase, V1 domain;GO:0033180//proton-transporting V-type ATPase, V1 domain;	GO:0015078//proton transmembrane transporter activity;GO:0042802//identical protein binding;GO:0046961//proton-transporting ATPase activity, rotational mechanism;GO:0015078//proton transmembrane transporter activity;	ko04150(mTOR signaling pathway);ko04145(Phagosome);ko00190(Oxidative phosphorylation)
ENSGALG00000045185	KNL1	kinetochore scaffold 1 [Source:NCBI gene;Acc:423007]	36.8591	13.2998	60.4185	4.5428	2.18358	0.000146489	0.0233162	5	1160612	1170940	+	2211	GO:0008608;GO:0034501;	-	GO:0008608//attachment of spindle microtubules to kinetochore;GO:0034501//protein localization to kinetochore;	-	-	-
ENSGALG00000027483	GLRX	glutaredoxin [Source:NCBI gene;Acc:396069]	870.466	455.142	1285.79	2.82503	1.49827	0.000148289	0.0233593	Z	57547979	57556623	+	825	GO:0004362;GO:0005634;GO:0005737;GO:0045838;GO:0047485;GO:0097573;GO:2000651;	K03676	GO:0045838//positive regulation of membrane potential;GO:2000651//positive regulation of sodium ion transmembrane transporter activity;	GO:0005634//nucleus;GO:0005737//cytoplasm;	GO:0004362//glutathione-disulfide reductase (NADPH) activity;GO:0047485//protein N-terminus binding;GO:0097573//glutathione oxidoreductase activity;	-
ENSGALG00000000081	IL4I1	interleukin 4 induced 1 [Source:NCBI gene;Acc:417039]	305.853	137.803	473.902	3.43898	1.78198	0.000150606	0.0234822	16	2367597	2478250	+	2924	GO:0001716;GO:0009063;GO:0016491;GO:0016491;GO:0016491;GO:0016491;GO:0046592;GO:0001716;GO:0009063;GO:0016491;GO:0016491;GO:0016491;GO:0016491;GO:0046592;	K03334	GO:0009063//cellular amino acid catabolic process;GO:0009063//cellular amino acid catabolic process;	-	GO:0001716//L-amino-acid oxidase activity;GO:0016491//oxidoreductase activity;GO:0016491//oxidoreductase activity;GO:0016491//oxidoreductase activity;GO:0016491//oxidoreductase activity;GO:0046592//polyamine oxidase activity;GO:0001716//L-amino-acid oxidase activity;GO:0016491//oxidoreductase activity;GO:0016491//oxidoreductase activity;GO:0016491//oxidoreductase activity;GO:0016491//oxidoreducta…	ko00400(Phenylalanine, tyrosine and tryptophan biosynthesis);ko00380(Tryptophan metabolism);ko00360(Phenylalanine metabolism);ko00350(Tyrosine metabolism);ko00280(Valine, leucine and isoleucine degradation);ko00270(Cysteine and methionine metabolism);ko00250(Alanine, aspartate and glutamate metabolism)
ENSGALG00000025996	MKI67	marker of proliferation Ki-67 [Source:NCBI gene;Acc:423963]	56.5584	19.177	93.9399	4.89858	2.29236	0.000180231	0.0267766	6	34319708	34339712	+	7895	GO:0005515;GO:0005515;	K17582	-	-	GO:0005515//protein binding;GO:0005515//protein binding;	-
ENSGALG00000016852	TNFSF13B	tumor necrosis factor superfamily member 13b [Source:NCBI gene;Acc:374229]	63.9679	27.661	100.275	3.62513	1.85803	0.000182249	0.0267766	1	141624410	141643190	-	3967	GO:0005164;GO:0005515;GO:0006955;GO:0016020;	K05476	GO:0006955//immune response;	GO:0016020//membrane;	GO:0005164//tumor necrosis factor receptor binding;GO:0005515//protein binding;	ko04672(Intestinal immune network for IgA production);ko04060(Cytokine-cytokine receptor interaction)
ENSGALG00000043257	LYG4	lysozyme g-like [Source:NCBI gene;Acc:418700]	300.968	96.1609	505.776	5.25968	2.39498	0.000189815	0.027362	1	133819265	133823382	-	1342	GO:0003796;GO:0009253;GO:0016998;	-	GO:0009253//peptidoglycan catabolic process;GO:0016998//cell wall macromolecule catabolic process;	-	GO:0003796//lysozyme activity;	-
ENSGALG00000015154	TRPM6	transient receptor potential cation channel subfamily M member 6 [Source:HGNC Symbol;Acc:HGNC:17995]	13.4481	1.59119	25.3051	15.9033	3.99125	0.000194736	0.0278091	Z	36720674	36812329	-	7994	GO:0004674;GO:0004674;GO:0005216;GO:0005216;GO:0005261;GO:0005261;GO:0005261;GO:0005261;GO:0005262;GO:0005524;GO:0005524;GO:0005886;GO:0005887;GO:0006468;GO:0006468;GO:0006811;GO:0006811;GO:0006811;GO:0006812;GO:0006812;GO:0006816;GO:0009636;GO:0016020;GO:0016020;GO:0016020;GO:0016021;GO:0016021;GO:0016021;GO:0016301;GO:0016310;GO:0016324;GO:0016324;GO:0016740;GO:0030001;GO:0030001;GO:0031526;GO:…	K04981	GO:0006468//protein phosphorylation;GO:0006468//protein phosphorylation;GO:0006811//ion transport;GO:0006811//ion transport;GO:0006811//ion transport;GO:0006812//cation transport;GO:0006812//cation transport;GO:0006816//calcium ion transport;GO:0009636//response to toxic substance;GO:0016310//phosphorylation;GO:0030001//metal ion transport;GO:0030001//metal ion transport;GO:0051262//protein tetra…	GO:0005886//plasma membrane;GO:0005887//integral component of plasma membrane;GO:0016020//membrane;GO:0016020//membrane;GO:0016020//membrane;GO:0016021//integral component of membrane;GO:0016021//integral component of membrane;GO:0016021//integral component of membrane;GO:0016324//apical plasma membrane;GO:0016324//apical plasma membrane;GO:0031526//brush border membrane;GO:0005886//plasma membra…	GO:0004674//protein serine/threonine kinase activity;GO:0004674//protein serine/threonine kinase activity;GO:0005216//ion channel activity;GO:0005216//ion channel activity;GO:0005261//cation channel activity;GO:0005261//cation channel activity;GO:0005261//cation channel activity;GO:0005261//cation channel activity;GO:0005262//calcium channel activity;GO:0005524//ATP binding;GO:0005524//ATP bindin…	-
ENSGALG00000028451	MT4	metallothionein 4 [Source:NCBI gene;Acc:396212]	38079	11265.8	64892.3	5.76013	2.5261	0.000213941	0.0294617	11	2118766	2120425	-	524	GO:0005634;GO:0005737;GO:0006882;GO:0008270;GO:0010273;GO:0032496;GO:0046872;GO:0046872;GO:0046872;GO:0046872;GO:0070555;GO:0071276;GO:0071280;GO:0071294;	K14739	GO:0006882//cellular zinc ion homeostasis;GO:0010273//detoxification of copper ion;GO:0032496//response to lipopolysaccharide;GO:0070555//response to interleukin-1;GO:0071276//cellular response to cadmium ion;GO:0071280//cellular response to copper ion;GO:0071294//cellular response to zinc ion;	GO:0005634//nucleus;GO:0005737//cytoplasm;	GO:0008270//zinc ion binding;GO:0046872//metal ion binding;GO:0046872//metal ion binding;GO:0046872//metal ion binding;GO:0046872//metal ion binding;	-
ENSGALG00000030025	FABP4	fatty acid binding protein 4 [Source:NCBI gene;Acc:374165]	52.9359	7.44791	98.4239	13.215	3.7241	0.000214022	0.0294617	2	121349992	121353429	-	689	GO:0005324;GO:0005504;GO:0005634;GO:0005737;GO:0006469;GO:0008289;GO:0009617;GO:0015909;GO:0036041;GO:0042632;GO:0045892;GO:0050727;GO:0050729;GO:0050872;GO:0051427;GO:0071285;GO:0071356;GO:0120162;	K08753	GO:0006469//negative regulation of protein kinase activity;GO:0009617//response to bacterium;GO:0015909//long-chain fatty acid transport;GO:0042632//cholesterol homeostasis;GO:0045892//negative regulation of transcription, DNA-templated;GO:0050727//regulation of inflammatory response;GO:0050729//positive regulation of inflammatory response;GO:0050872//white fat cell differentiation;GO:0071285//ce…	GO:0005634//nucleus;GO:0005737//cytoplasm;	GO:0005324//long-chain fatty acid transporter activity;GO:0005504//fatty acid binding;GO:0008289//lipid binding;GO:0036041//long-chain fatty acid binding;GO:0051427//hormone receptor binding;	ko03320(PPAR signaling pathway)
ENSGALG00000015209	NFIL3	nuclear factor, interleukin 3 regulated [Source:NCBI gene;Acc:395326]	974.1	499.596	1448.6	2.89955	1.53583	0.0002452	0.0322988	Z	44356123	44369961	-	4151	GO:0000122;GO:0000977;GO:0000978;GO:0000978;GO:0001227;GO:0001779;GO:0003700;GO:0005634;GO:0006351;GO:0006355;GO:0006366;GO:0006955;GO:0007623;GO:0010628;GO:0042802;GO:0045892;GO:0045892;GO:0045893;GO:0071353;	K09059	GO:0000122//negative regulation of transcription by RNA polymerase II;GO:0001779//natural killer cell differentiation;GO:0006351//transcription, DNA-templated;GO:0006355//regulation of transcription, DNA-templated;GO:0006366//transcription by RNA polymerase II;GO:0006955//immune response;GO:0007623//circadian rhythm;GO:0010628//positive regulation of gene expression;GO:0045892//negative regulatio…	GO:0005634//nucleus;	GO:0000977//RNA polymerase II transcription regulatory region sequence-specific DNA binding;GO:0000978//RNA polymerase II cis-regulatory region sequence-specific DNA binding;GO:0000978//RNA polymerase II cis-regulatory region sequence-specific DNA binding;GO:0001227//DNA-binding transcription repressor activity, RNA polymerase II-specific;GO:0003700//DNA-binding transcription factor activity;GO:0…	-
ENSGALG00000011266	PPM1K	protein phosphatase, Mg2+/Mn2+ dependent 1K [Source:NCBI gene;Acc:422614]	138.673	51.9466	225.399	4.33905	2.11738	0.000261814	0.0333327	4	46994913	47009784	-	3440	GO:0005739;GO:0016791;GO:0043169;GO:0016791;GO:0043169;GO:0016791;GO:0043169;	K17505	-	GO:0005739//mitochondrion;	GO:0016791//phosphatase activity;GO:0043169//cation binding;GO:0016791//phosphatase activity;GO:0043169//cation binding;GO:0016791//phosphatase activity;GO:0043169//cation binding;	-
ENSGALG00000027765	MRC6	macrophage mannose receptor 1-like [Source:NCBI gene;Acc:771876]	14.0041	1.61868	26.3896	16.3031	4.02708	0.000263866	0.0333327	2	19463738	19494337	-	3850	-	K06560	-	-	-	ko04145(Phagosome)
ENSGALG00000007536	LOC424919	deoxyribodipyrimidine photo-lyase-like [Source:NCBI gene;Acc:424919]	90.2625	41.9392	138.586	3.30445	1.72441	0.000268484	0.0333327	9	15157571	15163391	+	1785	GO:0003904;GO:0006281;GO:0003904;GO:0006281;GO:0003677;GO:0003904;GO:0003904;GO:0003904;GO:0006281;GO:0006281;GO:0006281;GO:0006974;GO:0016829;GO:0018298;GO:0003904;GO:0006281;	K01669	GO:0006281//DNA repair;GO:0006281//DNA repair;GO:0006281//DNA repair;GO:0006281//DNA repair;GO:0006281//DNA repair;GO:0006974//cellular response to DNA damage stimulus;GO:0018298//protein-chromophore linkage;GO:0006281//DNA repair;	-	GO:0003904//deoxyribodipyrimidine photo-lyase activity;GO:0003904//deoxyribodipyrimidine photo-lyase activity;GO:0003677//DNA binding;GO:0003904//deoxyribodipyrimidine photo-lyase activity;GO:0003904//deoxyribodipyrimidine photo-lyase activity;GO:0003904//deoxyribodipyrimidine photo-lyase activity;GO:0016829//lyase activity;GO:0003904//deoxyribodipyrimidine photo-lyase activity;	-
ENSGALG00000009977	SMAD1	SMAD family member 1 [Source:NCBI gene;Acc:395680]	801.809	440.574	1163.04	2.63984	1.40045	0.000268634	0.0333327	4	31116058	31162776	+	3338	GO:0000978;GO:0000981;GO:0003677;GO:0005515;GO:0005634;GO:0005634;GO:0005667;GO:0005667;GO:0005737;GO:0006355;GO:0006355;GO:0007179;GO:0007179;GO:0007179;GO:0009653;GO:0030154;GO:0030509;GO:0031410;GO:0046872;GO:0060395;GO:0070411;GO:0071144;GO:0000165;GO:0000978;GO:0000978;GO:0000978;GO:0000981;GO:0000981;GO:0001228;GO:0001649;GO:0001657;GO:0001710;GO:0002051;GO:0003677;GO:0003700;GO:0003700;GO:…	K04676	GO:0006355//regulation of transcription, DNA-templated;GO:0006355//regulation of transcription, DNA-templated;GO:0007179//transforming growth factor beta receptor signaling pathway;GO:0007179//transforming growth factor beta receptor signaling pathway;GO:0007179//transforming growth factor beta receptor signaling pathway;GO:0009653//anatomical structure morphogenesis;GO:0030154//cell differentiat…	GO:0005634//nucleus;GO:0005634//nucleus;GO:0005667//transcription regulator complex;GO:0005667//transcription regulator complex;GO:0005737//cytoplasm;GO:0031410//cytoplasmic vesicle;GO:0071144//heteromeric SMAD protein complex;GO:0005634//nucleus;GO:0005634//nucleus;GO:0005634//nucleus;GO:0005634//nucleus;GO:0005637//nuclear inner membrane;GO:0005667//transcription regulator complex;GO:0005667//t…	GO:0000978//RNA polymerase II cis-regulatory region sequence-specific DNA binding;GO:0000981//DNA-binding transcription factor activity, RNA polymerase II-specific;GO:0003677//DNA binding;GO:0005515//protein binding;GO:0046872//metal ion binding;GO:0070411//I-SMAD binding;GO:0000978//RNA polymerase II cis-regulatory region sequence-specific DNA binding;GO:0000978//RNA polymerase II cis-regulatory…	ko04350(TGF-beta signaling pathway)
ENSGALG00000040180	CEBPD	CCAAT/enhancer binding protein delta [Source:NCBI gene;Acc:107052707]	769.647	412.449	1126.85	2.73209	1.45	0.000270501	0.0333327	2	107911432	107912427	-	909	GO:0000976;GO:0000978;GO:0001228;GO:0002244;GO:0003677;GO:0003700;GO:0005634;GO:0006355;GO:0006357;GO:0042802;GO:0045444;GO:0045669;GO:0045892;GO:0045944;GO:0048839;GO:1990837;	-	GO:0002244//hematopoietic progenitor cell differentiation;GO:0006355//regulation of transcription, DNA-templated;GO:0006357//regulation of transcription by RNA polymerase II;GO:0045444//fat cell differentiation;GO:0045669//positive regulation of osteoblast differentiation;GO:0045892//negative regulation of transcription, DNA-templated;GO:0045944//positive regulation of transcription by RNA polyme…	GO:0005634//nucleus;	GO:0000976//transcription cis-regulatory region binding;GO:0000978//RNA polymerase II cis-regulatory region sequence-specific DNA binding;GO:0001228//DNA-binding transcription activator activity, RNA polymerase II-specific;GO:0003677//DNA binding;GO:0003700//DNA-binding transcription factor activity;GO:0042802//identical protein binding;GO:1990837//sequence-specific double-stranded DNA binding;	-
ENSGALG00000002525	RASGEF1A	RasGEF domain family member 1A [Source:NCBI gene;Acc:423631]	77.433	36.9512	117.915	3.1911	1.67405	0.000284455	0.0339568	6	5430790	5475162	+	4457	GO:0005085;GO:0005085;GO:0007264;GO:0016477;GO:0046579;GO:0005085;GO:0007264;GO:0005085;GO:0007264;GO:0005085;GO:0007264;	-	GO:0007264//small GTPase mediated signal transduction;GO:0016477//cell migration;GO:0046579//positive regulation of Ras protein signal transduction;GO:0007264//small GTPase mediated signal transduction;GO:0007264//small GTPase mediated signal transduction;GO:0007264//small GTPase mediated signal transduction;	-	GO:0005085//guanyl-nucleotide exchange factor activity;GO:0005085//guanyl-nucleotide exchange factor activity;GO:0005085//guanyl-nucleotide exchange factor activity;GO:0005085//guanyl-nucleotide exchange factor activity;GO:0005085//guanyl-nucleotide exchange factor activity;	-
ENSGALG00000025759	TFDP2	transcription factor Dp-2 [Source:NCBI gene;Acc:424780]	125.322	64.0031	186.641	2.91612	1.54405	0.000288803	0.0342086	9	10491970	10546388	-	9006	GO:0005667;GO:0006355;GO:0051726;GO:0003677;GO:0005634;GO:0005667;GO:0005667;GO:0006355;GO:0006355;GO:0050794;GO:0051726;GO:0051726;GO:0005667;GO:0006355;GO:0051726;GO:0000977;GO:0001228;GO:0005654;GO:0005667;GO:0006355;GO:0019904;GO:0045892;GO:0045944;GO:0051726;GO:0072686;GO:0090575;GO:0005667;GO:0006355;GO:0051726;	K09392	GO:0006355//regulation of transcription, DNA-templated;GO:0051726//regulation of cell cycle;GO:0006355//regulation of transcription, DNA-templated;GO:0006355//regulation of transcription, DNA-templated;GO:0050794//regulation of cellular process;GO:0051726//regulation of cell cycle;GO:0051726//regulation of cell cycle;GO:0006355//regulation of transcription, DNA-templated;GO:0051726//regulation of…	GO:0005667//transcription regulator complex;GO:0005634//nucleus;GO:0005667//transcription regulator complex;GO:0005667//transcription regulator complex;GO:0005667//transcription regulator complex;GO:0005654//nucleoplasm;GO:0005667//transcription regulator complex;GO:0072686//mitotic spindle;GO:0090575//RNA polymerase II transcription regulator complex;GO:0005667//transcription regulator complex;	GO:0003677//DNA binding;GO:0000977//RNA polymerase II transcription regulatory region sequence-specific DNA binding;GO:0001228//DNA-binding transcription activator activity, RNA polymerase II-specific;GO:0019904//protein domain specific binding;	ko04110(Cell cycle)
ENSGALG00000033171	TGM4	transglutaminase 4 [Source:NCBI gene;Acc:420706]	445.792	25.4441	866.14	34.0409	5.0892	0.000293056	0.0344454	2	43102691	43113228	-	2521	GO:0003810;GO:0005737;GO:0005794;GO:0018149;GO:0062023;GO:0003810;GO:0018149;	K05621	GO:0018149//peptide cross-linking;GO:0018149//peptide cross-linking;	GO:0005737//cytoplasm;GO:0005794//Golgi apparatus;GO:0062023//collagen-containing extracellular matrix;	GO:0003810//protein-glutamine gamma-glutamyltransferase activity;GO:0003810//protein-glutamine gamma-glutamyltransferase activity;	-
ENSGALG00000005259	VIPR1	vasoactive intestinal peptide receptor 1 [Source:NCBI gene;Acc:395329]	436.484	189.735	683.233	3.60099	1.84839	0.00034892	0.0401775	2	1815087	1919770	+	1819	GO:0004888;GO:0004930;GO:0004999;GO:0007166;GO:0007186;GO:0016020;GO:0016021;GO:0004888;GO:0004930;GO:0004999;GO:0004999;GO:0007166;GO:0007186;GO:0007187;GO:0016020;GO:0016021;GO:0017046;GO:0043235;	K04589	GO:0007166//cell surface receptor signaling pathway;GO:0007186//G protein-coupled receptor signaling pathway;GO:0007166//cell surface receptor signaling pathway;GO:0007186//G protein-coupled receptor signaling pathway;GO:0007187//G protein-coupled receptor signaling pathway, coupled to cyclic nucleotide second messenger;	GO:0016020//membrane;GO:0016021//integral component of membrane;GO:0016020//membrane;GO:0016021//integral component of membrane;GO:0043235//receptor complex;	GO:0004888//transmembrane signaling receptor activity;GO:0004930//G protein-coupled receptor activity;GO:0004999//vasoactive intestinal polypeptide receptor activity;GO:0004888//transmembrane signaling receptor activity;GO:0004930//G protein-coupled receptor activity;GO:0004999//vasoactive intestinal polypeptide receptor activity;GO:0004999//vasoactive intestinal polypeptide receptor activity;GO:…	ko04080(Neuroactive ligand-receptor interaction)
ENSGALG00000003433	DPEP2	dipeptidase 2-like [Source:NCBI gene;Acc:107054267]	102.454	49.6796	155.228	3.12457	1.64366	0.000354279	0.0403983	11	3459157	3474477	+	3116	GO:0006508;GO:0070573;	K01273	GO:0006508//proteolysis;	-	GO:0070573//metallodipeptidase activity;	-
ENSGALG00000013867	PTPN2	protein tyrosine phosphatase, non-receptor type 2 [Source:NCBI gene;Acc:396409]	434.053	237.491	630.615	2.65532	1.40888	0.00041041	0.0455335	2	97013090	97047494	+	2573	GO:0004725;GO:0006470;GO:0016311;GO:0016791;	K18026	GO:0006470//protein dephosphorylation;GO:0016311//dephosphorylation;	-	GO:0004725//protein tyrosine phosphatase activity;GO:0016791//phosphatase activity;	-
ENSGALG00000016785	IL1RL1	interleukin 1 receptor like 1 [Source:NCBI gene;Acc:374136]	1803.17	98.0463	3508.29	35.7819	5.16116	0.000425247	0.0460835	1	135176642	135199850	+	3234	GO:0002113;GO:0002826;GO:0003953;GO:0004908;GO:0005829;GO:0005886;GO:0005925;GO:0007165;GO:0009897;GO:0032689;GO:0032722;GO:0032754;GO:0043032;GO:0050729;GO:0003953;GO:0004908;GO:0007165;GO:0004908;	K05171	GO:0002826//negative regulation of T-helper 1 type immune response;GO:0007165//signal transduction;GO:0032689//negative regulation of interferon-gamma production;GO:0032722//positive regulation of chemokine production;GO:0032754//positive regulation of interleukin-5 production;GO:0043032//positive regulation of macrophage activation;GO:0050729//positive regulation of inflammatory response;GO:0007…	GO:0005829//cytosol;GO:0005886//plasma membrane;GO:0005925//focal adhesion;GO:0009897//external side of plasma membrane;	GO:0002113//interleukin-33 binding;GO:0003953//NAD+ nucleosidase activity;GO:0004908//interleukin-1 receptor activity;GO:0003953//NAD+ nucleosidase activity;GO:0004908//interleukin-1 receptor activity;GO:0004908//interleukin-1 receptor activity;	ko04060(Cytokine-cytokine receptor interaction)
ENSGALG00000007082	CREM	cAMP responsive element modulator [Source:NCBI gene;Acc:378903]	884.959	452.785	1317.13	2.90896	1.5405	0.000434683	0.0467743	2	13012790	13044927	-	3179	GO:0003677;GO:0003700;GO:0005634;GO:0006355;GO:0003677;GO:0003677;GO:0003677;GO:0003700;GO:0003700;GO:0005515;GO:0005634;GO:0005634;GO:0005634;GO:0006355;GO:0006355;GO:0003677;GO:0003677;GO:0003677;GO:0003700;GO:0003700;GO:0005515;GO:0005634;GO:0005634;GO:0005634;GO:0006355;GO:0006355;GO:0003677;GO:0003700;GO:0005515;GO:0005634;GO:0006355;GO:0003677;GO:0003700;GO:0005515;GO:0005634;GO:0006355;	K09052	GO:0006355//regulation of transcription, DNA-templated;GO:0006355//regulation of transcription, DNA-templated;GO:0006355//regulation of transcription, DNA-templated;GO:0006355//regulation of transcription, DNA-templated;GO:0006355//regulation of transcription, DNA-templated;GO:0006355//regulation of transcription, DNA-templated;GO:0006355//regulation of transcription, DNA-templated;	GO:0005634//nucleus;GO:0005634//nucleus;GO:0005634//nucleus;GO:0005634//nucleus;GO:0005634//nucleus;GO:0005634//nucleus;GO:0005634//nucleus;GO:0005634//nucleus;GO:0005634//nucleus;	GO:0003677//DNA binding;GO:0003700//DNA-binding transcription factor activity;GO:0003677//DNA binding;GO:0003677//DNA binding;GO:0003677//DNA binding;GO:0003700//DNA-binding transcription factor activity;GO:0003700//DNA-binding transcription factor activity;GO:0005515//protein binding;GO:0003677//DNA binding;GO:0003677//DNA binding;GO:0003677//DNA binding;GO:0003700//DNA-binding transcription fac…	ko04261(Adrenergic signaling in cardiomyocytes)
ENSGALG00000027454	CENPW	centromere protein W [Source:NCBI gene;Acc:421716]	63.3461	23.6563	103.036	4.35554	2.12285	0.000450132	0.048098	3	59672610	59679644	-	1359	GO:0000278;GO:0000278;GO:0000278;GO:0000278;GO:0000775;GO:0000775;GO:0000776;GO:0000776;GO:0000776;GO:0003677;GO:0003677;GO:0003677;GO:0005515;GO:0005634;GO:0005654;GO:0005654;GO:0005694;GO:0007049;GO:0007059;GO:0007059;GO:0046982;GO:0046982;GO:0051276;GO:0051301;GO:0051382;GO:0051382;GO:0051382;GO:0051382;	-	GO:0000278//mitotic cell cycle;GO:0000278//mitotic cell cycle;GO:0000278//mitotic cell cycle;GO:0000278//mitotic cell cycle;GO:0007049//cell cycle;GO:0007059//chromosome segregation;GO:0007059//chromosome segregation;GO:0051276//chromosome organization;GO:0051301//cell division;GO:0051382//kinetochore assembly;GO:0051382//kinetochore assembly;GO:0051382//kinetochore assembly;GO:0051382//kinetocho…	GO:0000775//chromosome, centromeric region;GO:0000775//chromosome, centromeric region;GO:0000776//kinetochore;GO:0000776//kinetochore;GO:0000776//kinetochore;GO:0005634//nucleus;GO:0005654//nucleoplasm;GO:0005654//nucleoplasm;GO:0005694//chromosome;	GO:0003677//DNA binding;GO:0003677//DNA binding;GO:0003677//DNA binding;GO:0005515//protein binding;GO:0046982//protein heterodimerization activity;GO:0046982//protein heterodimerization activity;	-
ENSGALG00000033471	CALD1	caldesmon 1 [Source:NCBI gene;Acc:373965]	335.554	121.308	549.8	4.53227	2.18024	0.00046664	0.0495157	1	62359691	62455538	+	1749	GO:0003779;GO:0005516;GO:0005886;GO:0006936;GO:0015629;GO:0016020;GO:0017022;GO:0030478;	K12327	GO:0006936//muscle contraction;	GO:0005886//plasma membrane;GO:0015629//actin cytoskeleton;GO:0016020//membrane;GO:0030478//actin cap;	GO:0003779//actin binding;GO:0005516//calmodulin binding;GO:0017022//myosin binding;	ko04270(Vascular smooth muscle contraction)
ENSGALG00000014425	NCAPG	non-SMC condensin I complex subunit G [Source:NCBI gene;Acc:422822]	55.228	24.4789	85.9771	3.5123	1.81242	0.000485815	0.0511949	4	75726455	75920712	-	3478	GO:0000796;GO:0007076;GO:0000779;GO:0000793;GO:0000796;GO:0000796;GO:0000796;GO:0005737;GO:0007076;GO:0007076;	-	GO:0007076//mitotic chromosome condensation;GO:0007076//mitotic chromosome condensation;GO:0007076//mitotic chromosome condensation;	GO:0000796//condensin complex;GO:0000779//condensed chromosome, centromeric region;GO:0000793//condensed chromosome;GO:0000796//condensin complex;GO:0000796//condensin complex;GO:0000796//condensin complex;GO:0005737//cytoplasm;	-	-
ENSGALG00000005451	HELLS	helicase, lymphoid-specific [Source:NCBI gene;Acc:423750]	138.322	70.6931	205.951	2.91331	1.54266	0.000515536	0.0516746	6	17320779	17341233	-	2951	GO:0005524;GO:0070615;GO:0000775;GO:0001655;GO:0001822;GO:0003682;GO:0005524;GO:0005634;GO:0005721;GO:0006306;GO:0006342;GO:0006346;GO:0010216;GO:0031508;GO:0043066;GO:0046651;GO:0070615;GO:1990830;GO:2001243;GO:0005524;GO:0070615;	-	GO:0001655//urogenital system development;GO:0001822//kidney development;GO:0006306//DNA methylation;GO:0006342//heterochromatin assembly;GO:0006346//DNA methylation-dependent heterochromatin assembly;GO:0010216//maintenance of DNA methylation;GO:0031508//pericentric heterochromatin assembly;GO:0043066//negative regulation of apoptotic process;GO:0046651//lymphocyte proliferation;GO:1990830//cell…	GO:0000775//chromosome, centromeric region;GO:0005634//nucleus;GO:0005721//pericentric heterochromatin;	GO:0005524//ATP binding;GO:0070615//ATP-dependent chromatin remodeler activity;GO:0003682//chromatin binding;GO:0005524//ATP binding;GO:0070615//ATP-dependent chromatin remodeler activity;GO:0005524//ATP binding;GO:0070615//ATP-dependent chromatin remodeler activity;	-
ENSGALG00000014918	RFX6	regulatory factor X6 [Source:NCBI gene;Acc:421737]	22.5012	7.46501	37.5374	5.02845	2.33011	0.000518362	0.0516746	3	63709871	63742912	-	2751	GO:0000976;GO:0000977;GO:0001228;GO:0003309;GO:0003310;GO:0003311;GO:0003677;GO:0003700;GO:0005634;GO:0005634;GO:0006355;GO:0031018;GO:0035774;GO:0042593;GO:0042593;GO:0045893;GO:0045944;GO:0050796;GO:0050796;GO:0090104;	K19521	GO:0003309//type B pancreatic cell differentiation;GO:0003310//pancreatic A cell differentiation;GO:0003311//pancreatic D cell differentiation;GO:0006355//regulation of transcription, DNA-templated;GO:0031018//endocrine pancreas development;GO:0035774//positive regulation of insulin secretion involved in cellular response to glucose stimulus;GO:0042593//glucose homeostasis;GO:0042593//glucose hom…	GO:0005634//nucleus;GO:0005634//nucleus;	GO:0000976//transcription cis-regulatory region binding;GO:0000977//RNA polymerase II transcription regulatory region sequence-specific DNA binding;GO:0001228//DNA-binding transcription activator activity, RNA polymerase II-specific;GO:0003677//DNA binding;GO:0003700//DNA-binding transcription factor activity;	-
ENSGALG00000004860	RASD1	ras related dexamethasone induced 1 [Source:NCBI gene;Acc:416507]	6582.1	3971.48	9192.72	2.31468	1.21081	0.000557026	0.0535379	14	5183631	5185545	-	1706	GO:0003924;GO:0005525;GO:0016529;	K07843	-	GO:0016529//sarcoplasmic reticulum;	GO:0003924//GTPase activity;GO:0005525//GTP binding;	-
ENSGALG00000034271	UHRF1	ubiquitin like with PHD and ring finger domains 1 [Source:NCBI gene;Acc:420154]	192.326	109.432	275.22	2.51498	1.33055	0.000557103	0.0535379	28	4931452	4945091	-	4127	GO:0000122;GO:0000122;GO:0000785;GO:0000785;GO:0000791;GO:0000792;GO:0000792;GO:0000987;GO:0004842;GO:0005515;GO:0005634;GO:0005634;GO:0005654;GO:0005657;GO:0005657;GO:0006511;GO:0008270;GO:0008327;GO:0010216;GO:0010216;GO:0010390;GO:0016363;GO:0016574;GO:0031493;GO:0032270;GO:0035064;GO:0035064;GO:0042393;GO:0042802;GO:0044729;GO:0044729;GO:0050678;GO:0051865;GO:0051865;GO:0061630;	K10638	GO:0000122//negative regulation of transcription by RNA polymerase II;GO:0000122//negative regulation of transcription by RNA polymerase II;GO:0006511//ubiquitin-dependent protein catabolic process;GO:0010216//maintenance of DNA methylation;GO:0010216//maintenance of DNA methylation;GO:0010390//histone monoubiquitination;GO:0016574//histone ubiquitination;GO:0032270//positive regulation of cellul…	GO:0000785//chromatin;GO:0000785//chromatin;GO:0000791//euchromatin;GO:0000792//heterochromatin;GO:0000792//heterochromatin;GO:0005634//nucleus;GO:0005634//nucleus;GO:0005654//nucleoplasm;GO:0005657//replication fork;GO:0005657//replication fork;GO:0016363//nuclear matrix;	GO:0000987//cis-regulatory region sequence-specific DNA binding;GO:0004842//ubiquitin-protein transferase activity;GO:0005515//protein binding;GO:0008270//zinc ion binding;GO:0008327//methyl-CpG binding;GO:0031493//nucleosomal histone binding;GO:0035064//methylated histone binding;GO:0035064//methylated histone binding;GO:0042393//histone binding;GO:0042802//identical protein binding;GO:0044729//…	-
ENSGALG00000026207	CNTF	ciliary neurotrophic factor [Source:NCBI gene;Acc:396488]	94.7828	40.8862	148.679	3.63642	1.86252	0.000568277	0.053862	5	17171471	17173042	-	1449	GO:0005125;GO:0005127;GO:0005127;GO:0005127;GO:0005138;GO:0005615;GO:0005737;GO:0007399;GO:0008083;GO:0008083;GO:0008083;GO:0008284;GO:0010628;GO:0030154;GO:0030424;GO:0042531;GO:0042531;GO:0043524;GO:0043524;GO:0043524;GO:0043524;GO:0044877;GO:0048143;GO:0048680;GO:0070120;GO:0070120;GO:0070120;GO:0070120;	K05420	GO:0007399//nervous system development;GO:0008284//positive regulation of cell population proliferation;GO:0010628//positive regulation of gene expression;GO:0030154//cell differentiation;GO:0042531//positive regulation of tyrosine phosphorylation of STAT protein;GO:0042531//positive regulation of tyrosine phosphorylation of STAT protein;GO:0043524//negative regulation of neuron apoptotic process…	GO:0005615//extracellular space;GO:0005737//cytoplasm;GO:0030424//axon;	GO:0005125//cytokine activity;GO:0005127//ciliary neurotrophic factor receptor binding;GO:0005127//ciliary neurotrophic factor receptor binding;GO:0005127//ciliary neurotrophic factor receptor binding;GO:0005138//interleukin-6 receptor binding;GO:0008083//growth factor activity;GO:0008083//growth factor activity;GO:0008083//growth factor activity;GO:0044877//protein-containing complex binding;	ko04060(Cytokine-cytokine receptor interaction)
ENSGALG00000012165	DLGAP5	DLG associated protein 5 [Source:NCBI gene;Acc:423555]	58.3285	28.1991	88.4579	3.13691	1.64934	0.000574575	0.053862	5	56433608	56454798	+	2887	GO:0005634;GO:0005739;GO:0005829;GO:0023052;GO:0031616;GO:0034451;	K16804	GO:0023052//signaling;	GO:0005634//nucleus;GO:0005739//mitochondrion;GO:0005829//cytosol;GO:0031616//spindle pole centrosome;GO:0034451//centriolar satellite;	-	-
ENSGALG00000004195	KIF4B	kinesin family member 4B [Source:NCBI gene;Acc:395823]	145.381	68.6803	222.081	3.23354	1.69312	0.00058555	0.0541299	4	1269816	1286882	+	4450	GO:0000281;GO:0003777;GO:0005524;GO:0005654;GO:0007018;GO:0008017;GO:0030496;GO:0051256;GO:1990939;GO:0003777;GO:0005524;GO:0007018;GO:0008017;GO:1990939;GO:0003777;GO:0005524;GO:0007018;GO:0008017;GO:1990939;	K10395	GO:0000281//mitotic cytokinesis;GO:0007018//microtubule-based movement;GO:0051256//mitotic spindle midzone assembly;GO:0007018//microtubule-based movement;GO:0007018//microtubule-based movement;	GO:0005654//nucleoplasm;GO:0030496//midbody;	GO:0003777//microtubule motor activity;GO:0005524//ATP binding;GO:0008017//microtubule binding;GO:1990939//microtubule motor activity;GO:0003777//microtubule motor activity;GO:0005524//ATP binding;GO:0008017//microtubule binding;GO:1990939//microtubule motor activity;GO:0003777//microtubule motor activity;GO:0005524//ATP binding;GO:0008017//microtubule binding;GO:1990939//microtubule motor activi…	-
ENSGALG00000014692	LMNB1	lamin B1 [Source:NCBI gene;Acc:396223]	86.5669	45.4114	127.722	2.81256	1.49189	0.000645277	0.0585501	Z	56417094	56440973	+	2822	GO:0003690;GO:0005634;GO:0005634;GO:0005635;GO:0005635;GO:0005637;GO:0005638;GO:0005638;GO:0005652;GO:0005654;GO:0016363;GO:0031965;GO:0043274;GO:1990837;	K07611	-	GO:0005634//nucleus;GO:0005634//nucleus;GO:0005635//nuclear envelope;GO:0005635//nuclear envelope;GO:0005637//nuclear inner membrane;GO:0005638//lamin filament;GO:0005638//lamin filament;GO:0005652//nuclear lamina;GO:0005654//nucleoplasm;GO:0016363//nuclear matrix;GO:0031965//nuclear membrane;	GO:0003690//double-stranded DNA binding;GO:0043274//phospholipase binding;GO:1990837//sequence-specific double-stranded DNA binding;	ko04210(Apoptosis)
ENSGALG00000035028	NAB2	NGFI-A binding protein 2 [Source:NCBI gene;Acc:100873158]	83.028	37.9615	128.095	3.37433	1.7546	0.000647576	0.0585501	33	6827441	6840335	-	2319	GO:0001958;GO:0003712;GO:0005634;GO:0005634;GO:0006355;GO:0006355;GO:0014037;GO:0016480;GO:0042552;GO:0042802;GO:0045682;GO:0045892;GO:0003712;GO:0005634;GO:0006355;GO:0045892;	-	GO:0001958//endochondral ossification;GO:0006355//regulation of transcription, DNA-templated;GO:0006355//regulation of transcription, DNA-templated;GO:0014037//Schwann cell differentiation;GO:0016480//negative regulation of transcription by RNA polymerase III;GO:0042552//myelination;GO:0045682//regulation of epidermis development;GO:0045892//negative regulation of transcription, DNA-templated;GO:…	GO:0005634//nucleus;GO:0005634//nucleus;GO:0005634//nucleus;	GO:0003712//transcription coregulator activity;GO:0042802//identical protein binding;GO:0003712//transcription coregulator activity;	-
ENSGALG00000001304	TMEM52	transmembrane protein 52 [Source:NCBI gene;Acc:419401]	118.303	64.8307	171.776	2.64961	1.40578	0.000652612	0.0586583	21	1909587	1916282	+	4457	-	-	-	-	-	-
ENSGALG00000050332	-	-	108.99	56.8526	161.127	2.83412	1.5029	0.000681076	0.0601552	14	2745676	2753557	+	3555	GO:0016020;GO:0016021;GO:0016021;GO:0016021;	-	-	GO:0016020//membrane;GO:0016021//integral component of membrane;GO:0016021//integral component of membrane;GO:0016021//integral component of membrane;	-	-
ENSGALG00000001662	ATP10B	ATPase phospholipid transporting 10B (putative) [Source:NCBI gene;Acc:416159]	7.51214	0.598811	14.4255	24.0902	4.59037	0.000713935	0.062695	13	8418800	8471899	+	5446	GO:0000166;GO:0000287;GO:0005215;GO:0005524;GO:0015914;GO:0016021;GO:0140326;GO:0140603;GO:0000166;GO:0000287;GO:0005215;GO:0005524;GO:0005783;GO:0015914;GO:0016021;GO:0097212;GO:0140326;GO:0140345;GO:0140351;GO:0140603;GO:1905103;GO:1990531;	K01530	GO:0015914//phospholipid transport;GO:0015914//phospholipid transport;GO:0097212//lysosomal membrane organization;	GO:0016021//integral component of membrane;GO:0005783//endoplasmic reticulum;GO:0016021//integral component of membrane;GO:1905103//integral component of lysosomal membrane;GO:1990531//phospholipid-translocating ATPase complex;	GO:0000166//nucleotide binding;GO:0000287//magnesium ion binding;GO:0005215//transporter activity;GO:0005524//ATP binding;GO:0140326//ATPase-coupled intramembrane lipid transporter activity;GO:0140603//obsolete ATP hydrolysis activity;GO:0000166//nucleotide binding;GO:0000287//magnesium ion binding;GO:0005215//transporter activity;GO:0005524//ATP binding;GO:0140326//ATPase-coupled intramembrane l…	-
ENSGALG00000036645	KIF15	kinesin family member 15 [Source:NCBI gene;Acc:420708]	40.5398	16.7082	64.3715	3.85269	1.94587	0.000735884	0.0635094	2	43128699	43164052	-	4723	GO:0005524;GO:0007018;GO:0008017;GO:1990939;	K10400	GO:0007018//microtubule-based movement;	-	GO:0005524//ATP binding;GO:0008017//microtubule binding;GO:1990939//microtubule motor activity;	-
ENSGALG00000035207	TDO2	tryptophan 2,3-dioxygenase [Source:NCBI gene;Acc:422409]	5643.77	3334.92	7952.62	2.38465	1.25378	0.000754715	0.0640669	4	20868112	20906890	+	2358	GO:0004833;GO:0004833;GO:0019441;GO:0019441;GO:0020037;GO:0020037;GO:0042802;GO:0046872;GO:0051289;	K00453	GO:0019441//tryptophan catabolic process to kynurenine;GO:0019441//tryptophan catabolic process to kynurenine;GO:0051289//protein homotetramerization;	-	GO:0004833//tryptophan 2,3-dioxygenase activity;GO:0004833//tryptophan 2,3-dioxygenase activity;GO:0020037//heme binding;GO:0020037//heme binding;GO:0042802//identical protein binding;GO:0046872//metal ion binding;	ko00380(Tryptophan metabolism)
ENSGALG00000041459	DDIT4	DNA damage inducible transcript 4 [Source:HGNC Symbol;Acc:HGNC:24944]	179.701	95.5219	263.88	2.76251	1.46598	0.000869807	0.0713332	6	12170562	12174718	-	639	GO:0001666;GO:0001666;GO:0001666;GO:0005737;GO:0005737;GO:0005737;GO:0005739;GO:0005829;GO:0006915;GO:0009968;GO:0009968;GO:0032006;GO:0032007;GO:0032007;GO:0032007;GO:0032984;GO:0042771;GO:0045820;GO:0051607;GO:0071549;GO:0071889;GO:0071889;GO:0072593;	-	GO:0001666//response to hypoxia;GO:0001666//response to hypoxia;GO:0001666//response to hypoxia;GO:0006915//apoptotic process;GO:0009968//negative regulation of signal transduction;GO:0009968//negative regulation of signal transduction;GO:0032006//regulation of TOR signaling;GO:0032007//negative regulation of TOR signaling;GO:0032007//negative regulation of TOR signaling;GO:0032007//negative regu…	GO:0005737//cytoplasm;GO:0005737//cytoplasm;GO:0005737//cytoplasm;GO:0005739//mitochondrion;GO:0005829//cytosol;	GO:0071889//14-3-3 protein binding;GO:0071889//14-3-3 protein binding;	-
ENSGALG00000002769	DNAJC12	DnaJ heat shock protein family (Hsp40) member C12 [Source:NCBI gene;Acc:423647]	631.653	355.38	907.925	2.5548	1.35321	0.000873044	0.0713332	6	7337219	7349970	+	3448	GO:0005737;	K09532	-	GO:0005737//cytoplasm;	-	-
ENSGALG00000015874	TTK	TTK protein kinase [Source:NCBI gene;Acc:421849]	15.3023	4.82293	25.7818	5.34567	2.41837	0.000878617	0.0713332	3	79204850	79232930	-	2820	GO:0000776;GO:0004672;GO:0004712;GO:0004712;GO:0005515;GO:0005524;GO:0005737;GO:0006468;GO:0007093;GO:0007094;GO:0016321;GO:0018105;GO:0018107;GO:0018108;GO:0033316;GO:0034501;GO:0034502;GO:0042802;GO:0043515;GO:0046777;GO:0051304;GO:1903096;GO:0004672;GO:0004712;GO:0005515;GO:0005524;GO:0006468;GO:0007093;GO:0051304;GO:0004672;GO:0004712;GO:0005515;GO:0005524;GO:0006468;GO:0007093;GO:0051304;	K08866	GO:0006468//protein phosphorylation;GO:0007093//mitotic cell cycle checkpoint signaling;GO:0007094//mitotic spindle assembly checkpoint signaling;GO:0016321//female meiosis chromosome segregation;GO:0018105//peptidyl-serine phosphorylation;GO:0018107//peptidyl-threonine phosphorylation;GO:0018108//peptidyl-tyrosine phosphorylation;GO:0033316//meiotic spindle assembly checkpoint signaling;GO:00345…	GO:0000776//kinetochore;GO:0005737//cytoplasm;	GO:0004672//protein kinase activity;GO:0004712//protein serine/threonine/tyrosine kinase activity;GO:0004712//protein serine/threonine/tyrosine kinase activity;GO:0005515//protein binding;GO:0005524//ATP binding;GO:0042802//identical protein binding;GO:0043515//kinetochore binding;GO:0004672//protein kinase activity;GO:0004712//protein serine/threonine/tyrosine kinase activity;GO:0005515//protein…	ko04110(Cell cycle)
ENSGALG00000009068	ITPKB	inositol-trisphosphate 3-kinase C [Source:NCBI gene;Acc:416743]	389.648	176.628	602.668	3.41207	1.77065	0.000882328	0.0713332	3	12635777	12683252	+	2241	GO:0000165;GO:0001932;GO:0002262;GO:0005634;GO:0005829;GO:0007166;GO:0008440;GO:0008440;GO:0016020;GO:0016301;GO:0030217;GO:0032957;GO:0032958;GO:0033030;GO:0035726;GO:0045059;GO:0045061;GO:0045638;GO:0046579;GO:0046638;GO:0071277;GO:0016301;GO:0032958;	-	GO:0000165//MAPK cascade;GO:0001932//regulation of protein phosphorylation;GO:0002262//myeloid cell homeostasis;GO:0007166//cell surface receptor signaling pathway;GO:0030217//T cell differentiation;GO:0032957//inositol trisphosphate metabolic process;GO:0032958//inositol phosphate biosynthetic process;GO:0033030//negative regulation of neutrophil apoptotic process;GO:0035726//common myeloid prog…	GO:0005634//nucleus;GO:0005829//cytosol;GO:0016020//membrane;	GO:0008440//inositol-1,4,5-trisphosphate 3-kinase activity;GO:0008440//inositol-1,4,5-trisphosphate 3-kinase activity;GO:0016301//kinase activity;GO:0016301//kinase activity;	-
ENSGALG00000004161	CCNB1	cyclin B1 [Source:NCBI gene;Acc:415400]	151.417	80.687	222.148	2.75321	1.46111	0.000902459	0.0725767	10	7264609	7272826	-	1813	GO:0000079;GO:0000307;GO:0005634;GO:0005737;GO:0005737;GO:0005813;GO:0005813;GO:0005829;GO:0007049;GO:0007057;GO:0008315;GO:0015630;GO:0016020;GO:0016538;GO:0040008;GO:0043029;GO:0044772;GO:0048538;GO:0051301;GO:0060317;	K21770	GO:0000079//regulation of cyclin-dependent protein serine/threonine kinase activity;GO:0007049//cell cycle;GO:0007057//spindle assembly involved in female meiosis I;GO:0008315//G2/MI transition of meiotic cell cycle;GO:0040008//regulation of growth;GO:0043029//T cell homeostasis;GO:0044772//mitotic cell cycle phase transition;GO:0048538//thymus development;GO:0051301//cell division;GO:0060317//ca…	GO:0000307//cyclin-dependent protein kinase holoenzyme complex;GO:0005634//nucleus;GO:0005737//cytoplasm;GO:0005737//cytoplasm;GO:0005813//centrosome;GO:0005813//centrosome;GO:0005829//cytosol;GO:0015630//microtubule cytoskeleton;GO:0016020//membrane;	GO:0016538//cyclin-dependent protein serine/threonine kinase regulator activity;	ko04914(Progesterone-mediated oocyte maturation);ko04218(Cellular senescence);ko04115(p53 signaling pathway);ko04114(Oocyte meiosis);ko04110(Cell cycle);ko04068(FoxO signaling pathway)
ENSGALG00000019514	CNDP2	CNDP dipeptidase 2 (metallopeptidase M20 family) [Source:NCBI gene;Acc:421013]	1698.99	1001.44	2396.54	2.39308	1.25887	0.000936305	0.0747523	2	91847137	91861414	-	3092	GO:0016787;GO:0070573;GO:0005654;GO:0005829;GO:0006508;GO:0008233;GO:0016787;GO:0016805;	K08660	GO:0006508//proteolysis;	GO:0005654//nucleoplasm;GO:0005829//cytosol;	GO:0016787//hydrolase activity;GO:0070573//metallodipeptidase activity;GO:0008233//peptidase activity;GO:0016787//hydrolase activity;GO:0016805//dipeptidase activity;	ko00410(beta-Alanine metabolism);ko00340(Histidine metabolism);ko00330(Arginine and proline metabolism)
ENSGALG00000032143	CRISPLD2	cysteine rich secretory protein LCCL domain containing 2 [Source:NCBI gene;Acc:415818]	64.9963	18.9343	111.058	5.86545	2.55224	0.000952259	0.0753913	11	16909051	16934252	+	2352	GO:0005576;GO:0005539;GO:0005576;GO:0008201;GO:0030133;GO:0030198;GO:0031012;GO:0060325;	K24243	GO:0030198//extracellular matrix organization;GO:0060325//face morphogenesis;	GO:0005576//extracellular region;GO:0005576//extracellular region;GO:0030133//transport vesicle;GO:0031012//extracellular matrix;	GO:0005539//glycosaminoglycan binding;GO:0008201//heparin binding;	-
ENSGALG00000016620	PNOC	prepronociceptin [Source:NCBI gene;Acc:422019]	3.66477	0	7.32955	Inf	Inf	0.00096088	0.0756817	3	105680855	105684242	-	600	GO:0007218;GO:0007268;	-	GO:0007218//neuropeptide signaling pathway;GO:0007268//chemical synaptic transmission;	-	-	-
ENSGALG00000000102	UBE2T	ubiquitin conjugating enzyme E2 T [Source:NCBI gene;Acc:421149]	28.9489	12.2009	45.6968	3.74536	1.9051	0.000995655	0.0775976	26	1099146	1102387	+	933	GO:0003682;GO:0004842;GO:0005654;GO:0005730;GO:0006281;GO:0006513;GO:0006974;GO:0031625;GO:0035519;GO:0044314;GO:0051865;GO:0061631;GO:0070534;GO:0070936;GO:0070979;GO:0085020;	K13960	GO:0006281//DNA repair;GO:0006513//protein monoubiquitination;GO:0006974//cellular response to DNA damage stimulus;GO:0035519//protein K29-linked ubiquitination;GO:0044314//protein K27-linked ubiquitination;GO:0051865//protein autoubiquitination;GO:0070534//protein K63-linked ubiquitination;GO:0070936//protein K48-linked ubiquitination;GO:0070979//protein K11-linked ubiquitination;GO:0085020//pro…	GO:0005654//nucleoplasm;GO:0005730//nucleolus;	GO:0003682//chromatin binding;GO:0004842//ubiquitin-protein transferase activity;GO:0031625//ubiquitin protein ligase binding;GO:0061631//ubiquitin conjugating enzyme activity;	ko03460(Fanconi anemia pathway)
ENSGALG00000017031	TPTE	transmembrane phosphatase with tensin homology [Source:NCBI gene;Acc:418885]	61.9808	26.8147	97.1468	3.62289	1.85714	0.00100044	0.0775976	1	171811132	171827960	+	1979	GO:0004725;GO:0004725;GO:0004725;GO:0005216;GO:0005216;GO:0005634;GO:0005829;GO:0005886;GO:0006470;GO:0006470;GO:0006470;GO:0006811;GO:0006811;GO:0008138;GO:0008285;GO:0014065;GO:0016020;GO:0016020;GO:0016020;GO:0016021;GO:0016311;GO:0016311;GO:0016311;GO:0016314;GO:0016314;GO:0016314;GO:0016791;GO:0016791;GO:0034220;GO:0035335;GO:0042995;GO:0046856;GO:0048870;GO:0051896;GO:0055085;GO:0055085;GO:…	K18079	GO:0006470//protein dephosphorylation;GO:0006470//protein dephosphorylation;GO:0006470//protein dephosphorylation;GO:0006811//ion transport;GO:0006811//ion transport;GO:0008285//negative regulation of cell population proliferation;GO:0014065//phosphatidylinositol 3-kinase signaling;GO:0016311//dephosphorylation;GO:0016311//dephosphorylation;GO:0016311//dephosphorylation;GO:0034220//ion transmembr…	GO:0005634//nucleus;GO:0005829//cytosol;GO:0005886//plasma membrane;GO:0016020//membrane;GO:0016020//membrane;GO:0016020//membrane;GO:0016021//integral component of membrane;GO:0042995//cell projection;GO:0005634//nucleus;GO:0005829//cytosol;GO:0005886//plasma membrane;GO:0016020//membrane;GO:0016020//membrane;GO:0016020//membrane;GO:0016021//integral component of membrane;GO:0042995//cell projec…	GO:0004725//protein tyrosine phosphatase activity;GO:0004725//protein tyrosine phosphatase activity;GO:0004725//protein tyrosine phosphatase activity;GO:0005216//ion channel activity;GO:0005216//ion channel activity;GO:0008138//protein tyrosine/serine/threonine phosphatase activity;GO:0016314//phosphatidylinositol-3,4,5-trisphosphate 3-phosphatase activity;GO:0016314//phosphatidylinositol-3,4,5-t…	-
ENSGALG00000006639	CEP55	centrosomal protein 55 [Source:NCBI gene;Acc:423804]	11.1138	2.76779	19.4599	7.03084	2.8137	0.00102398	0.0786713	6	21375204	21388540	-	2108	GO:0000281;GO:0000281;GO:0005813;GO:0005886;GO:0014066;GO:0030496;GO:0030496;GO:0034451;GO:0042802;GO:0045171;GO:0045184;GO:0061952;GO:0090543;GO:1904888;	K16456	GO:0000281//mitotic cytokinesis;GO:0000281//mitotic cytokinesis;GO:0014066//regulation of phosphatidylinositol 3-kinase signaling;GO:0045184//establishment of protein localization;GO:0061952//midbody abscission;GO:1904888//cranial skeletal system development;	GO:0005813//centrosome;GO:0005886//plasma membrane;GO:0030496//midbody;GO:0030496//midbody;GO:0034451//centriolar satellite;GO:0045171//intercellular bridge;GO:0090543//Flemming body;	GO:0042802//identical protein binding;	-
ENSGALG00000007537	INCENP	inner centromere protein [Source:NCBI gene;Acc:396270]	129.435	72.2176	186.653	2.58459	1.36994	0.00102458	0.0786713	5	17337682	17356167	+	4599	GO:0000070;GO:1902412;GO:0000070;GO:1902412;	K11515	GO:0000070//mitotic sister chromatid segregation;GO:1902412//regulation of mitotic cytokinesis;GO:0000070//mitotic sister chromatid segregation;GO:1902412//regulation of mitotic cytokinesis;	-	-	-
ENSGALG00000002781	BRCA1	BRCA1, DNA repair associated [Source:NCBI gene;Acc:373983]	24.3166	9.98362	38.6496	3.8713	1.95282	0.00103339	0.0789513	27	7970099	7990457	-	5560	GO:0000724;GO:0000800;GO:0000976;GO:0003677;GO:0003713;GO:0003723;GO:0004842;GO:0004842;GO:0005634;GO:0005634;GO:0005654;GO:0005737;GO:0005886;GO:0006281;GO:0006301;GO:0006302;GO:0006357;GO:0006974;GO:0007059;GO:0007095;GO:0008270;GO:0008630;GO:0010212;GO:0010575;GO:0010628;GO:0016567;GO:0016604;GO:0019899;GO:0031398;GO:0031436;GO:0031625;GO:0032991;GO:0033147;GO:0035066;GO:0043627;GO:0045717;GO:…	K10605	GO:0000724//double-strand break repair via homologous recombination;GO:0006281//DNA repair;GO:0006301//postreplication repair;GO:0006302//double-strand break repair;GO:0006357//regulation of transcription by RNA polymerase II;GO:0006974//cellular response to DNA damage stimulus;GO:0007059//chromosome segregation;GO:0007095//mitotic G2 DNA damage checkpoint signaling;GO:0008630//intrinsic apoptoti…	GO:0000800//lateral element;GO:0005634//nucleus;GO:0005634//nucleus;GO:0005654//nucleoplasm;GO:0005737//cytoplasm;GO:0005886//plasma membrane;GO:0016604//nuclear body;GO:0031436//BRCA1-BARD1 complex;GO:0032991//protein-containing complex;GO:0070531//BRCA1-A complex;GO:1990904//ribonucleoprotein complex;GO:0005634//nucleus;	GO:0000976//transcription cis-regulatory region binding;GO:0003677//DNA binding;GO:0003713//transcription coactivator activity;GO:0003723//RNA binding;GO:0004842//ubiquitin-protein transferase activity;GO:0004842//ubiquitin-protein transferase activity;GO:0008270//zinc ion binding;GO:0019899//enzyme binding;GO:0031625//ubiquitin protein ligase binding;GO:0046872//metal ion binding;GO:0070063//RNA…	ko04120(Ubiquitin mediated proteolysis);ko03460(Fanconi anemia pathway);ko03440(Homologous recombination)
ENSGALG00000011476	SEPTIN11	septin 11 [Source:NCBI gene;Acc:422635]	203.025	116.804	289.246	2.47633	1.3082	0.00107255	0.0811317	4	49658327	49708196	-	2352	GO:0001725;GO:0005525;GO:0031105;GO:0005525;	K16939	-	GO:0001725//stress fiber;GO:0031105//septin complex;	GO:0005525//GTP binding;GO:0005525//GTP binding;	-
ENSGALG00000010203	HECTD3L	E3 ubiquitin-protein ligase HECTD3-like [Source:NCBI gene;Acc:424588]	869.466	500.826	1238.11	2.47213	1.30576	0.00108627	0.0814761	8	21270375	21276714	-	2664	GO:0004842;GO:0004842;GO:0004842;GO:0004842;GO:0009987;GO:0016567;	K12233	GO:0009987//cellular process;GO:0016567//protein ubiquitination;	-	GO:0004842//ubiquitin-protein transferase activity;GO:0004842//ubiquitin-protein transferase activity;GO:0004842//ubiquitin-protein transferase activity;GO:0004842//ubiquitin-protein transferase activity;	-
ENSGALG00000052151	GDF15	growth differentiation factor 15 [Source:NCBI gene;Acc:101748931]	101.256	55.0825	147.43	2.67653	1.42037	0.00124038	0.0910778	28	4050992	4054225	-	2523	GO:0008083;	-	-	-	GO:0008083//growth factor activity;	-
ENSGALG00000054793	NCAPH2	non-SMC condensin II complex subunit H2 [Source:NCBI gene;Acc:426276]	56.1414	27.3566	84.9262	3.10442	1.63432	0.00124576	0.0910778	1	1291724	1300691	+	2184	GO:0000793;GO:0000796;GO:0005634;GO:0005654;GO:0005694;GO:0007076;GO:0007143;GO:0010032;GO:0030054;GO:0030261;GO:0033077;GO:0045171;GO:0051306;GO:0051309;	-	GO:0007076//mitotic chromosome condensation;GO:0007143//female meiotic nuclear division;GO:0010032//meiotic chromosome condensation;GO:0030261//chromosome condensation;GO:0033077//T cell differentiation in thymus;GO:0051306//mitotic sister chromatid separation;GO:0051309//female meiosis chromosome separation;	GO:0000793//condensed chromosome;GO:0000796//condensin complex;GO:0005634//nucleus;GO:0005654//nucleoplasm;GO:0005694//chromosome;GO:0030054//cell junction;GO:0045171//intercellular bridge;	-	-
ENSGALG00000045842	CDCA2	cell division cycle associated 2 [Source:NCBI gene;Acc:419524]	15.8963	5.43085	26.3617	4.85406	2.27919	0.00128348	0.0929457	22	951962	961772	-	2971	GO:0035307;GO:0051301;GO:0035307;GO:0051301;	-	GO:0035307//positive regulation of protein dephosphorylation;GO:0051301//cell division;GO:0035307//positive regulation of protein dephosphorylation;GO:0051301//cell division;	-	-	-
ENSGALG00000038433	SPON2	spondin 2 [Source:NCBI gene;Acc:422905]	1118.85	86.0881	2151.61	24.9931	4.64346	0.00129037	0.0930037	4	84851297	84898911	+	3146	GO:0001530;GO:0002448;GO:0003823;GO:0005615;GO:0008228;GO:0031012;GO:0032496;GO:0032755;GO:0032760;GO:0042742;GO:0043152;GO:0045087;GO:0050832;GO:0051607;GO:0060907;GO:0071222;	K24428	GO:0002448//mast cell mediated immunity;GO:0008228//opsonization;GO:0032496//response to lipopolysaccharide;GO:0032755//positive regulation of interleukin-6 production;GO:0032760//positive regulation of tumor necrosis factor production;GO:0042742//defense response to bacterium;GO:0043152//induction of bacterial agglutination;GO:0045087//innate immune response;GO:0050832//defense response to fungu…	GO:0005615//extracellular space;GO:0031012//extracellular matrix;	GO:0001530//lipopolysaccharide binding;GO:0003823//antigen binding;	-
ENSGALG00000003438	NUF2	NUF2, NDC80 kinetochore complex component [Source:NCBI gene;Acc:395135]	47.065	16.7346	77.3954	4.62486	2.20941	0.00130194	0.0930654	8	5837470	5849103	-	2115	GO:0000776;GO:0000776;GO:0005654;GO:0005829;GO:0031262;GO:0031262;	K11548	-	GO:0000776//kinetochore;GO:0000776//kinetochore;GO:0005654//nucleoplasm;GO:0005829//cytosol;GO:0031262//Ndc80 complex;GO:0031262//Ndc80 complex;	-	-
ENSGALG00000014264	NSUN7	NOP2/Sun RNA methyltransferase family member 7 [Source:NCBI gene;Acc:422782]	20.8237	2.18694	39.4604	18.0436	4.17342	0.0013034	0.0930654	4	68814202	68825528	-	2166	GO:0008168;	-	-	-	GO:0008168//methyltransferase activity;	-
ENSGALG00000002479	MAT1A	methionine adenosyltransferase 1A [Source:NCBI gene;Acc:423628]	24079.3	14711.7	33446.9	2.2735	1.18491	0.00132458	0.0941376	6	5149739	5166480	+	2131	GO:0004478;GO:0004478;GO:0005524;GO:0006556;GO:0006556;GO:0009087;GO:0042802;GO:0051289;	K00789	GO:0006556//S-adenosylmethionine biosynthetic process;GO:0006556//S-adenosylmethionine biosynthetic process;GO:0009087//methionine catabolic process;GO:0051289//protein homotetramerization;	-	GO:0004478//methionine adenosyltransferase activity;GO:0004478//methionine adenosyltransferase activity;GO:0005524//ATP binding;GO:0042802//identical protein binding;	ko00270(Cysteine and methionine metabolism)
ENSGALG00000006331	STAMBPL1	STAM binding protein like 1 [Source:NCBI gene;Acc:100859108]	45.9266	22.3544	69.4988	3.10896	1.63643	0.00146174	0.101524	6	20042684	20062218	+	1944	GO:0005515;GO:0008237;GO:0016579;GO:0061578;GO:0070122;GO:0070536;	K11867	GO:0016579//protein deubiquitination;GO:0070536//protein K63-linked deubiquitination;	-	GO:0005515//protein binding;GO:0008237//metallopeptidase activity;GO:0061578//Lys63-specific deubiquitinase activity;GO:0070122//isopeptidase activity;	-
ENSGALG00000011914	CENPM	centromere protein M [Source:NCBI gene;Acc:417982]	28.4678	10.0822	46.8533	4.64713	2.21634	0.00151415	0.104689	1	49462031	49468047	+	1866	GO:0000775;GO:0005634;GO:0005694;GO:0005829;	K11505	-	GO:0000775//chromosome, centromeric region;GO:0005634//nucleus;GO:0005694//chromosome;GO:0005829//cytosol;	-	-
ENSGALG00000010748	EXO1	exonuclease 1 [Source:NCBI gene;Acc:421505]	11.1846	2.90374	19.4655	6.70361	2.74494	0.00155283	0.105925	3	35824198	35839291	-	2410	GO:0002455;GO:0003677;GO:0003677;GO:0003682;GO:0003824;GO:0004518;GO:0005634;GO:0005654;GO:0005886;GO:0006281;GO:0006298;GO:0006310;GO:0016446;GO:0016604;GO:0016788;GO:0035312;GO:0035312;GO:0045145;GO:0045190;GO:0048256;GO:0051908;	K10746	GO:0002455//humoral immune response mediated by circulating immunoglobulin;GO:0006281//DNA repair;GO:0006298//mismatch repair;GO:0006310//DNA recombination;GO:0016446//somatic hypermutation of immunoglobulin genes;GO:0045190//isotype switching;	GO:0005634//nucleus;GO:0005654//nucleoplasm;GO:0005886//plasma membrane;GO:0016604//nuclear body;	GO:0003677//DNA binding;GO:0003677//DNA binding;GO:0003682//chromatin binding;GO:0003824//catalytic activity;GO:0004518//nuclease activity;GO:0016788//hydrolase activity, acting on ester bonds;GO:0035312//5'-3' exodeoxyribonuclease activity;GO:0035312//5'-3' exodeoxyribonuclease activity;GO:0045145//single-stranded DNA 5'-3' exodeoxyribonuclease activity;GO:0048256//flap endonuclease activity;GO:…	ko03430(Mismatch repair)
ENSGALG00000027165	RSFR	leukocyte ribonuclease A-2 [Source:NCBI gene;Acc:423668]	834.797	458.763	1210.83	2.63934	1.40018	0.00160816	0.109212	6	9958422	9959631	-	738	GO:0001525;GO:0003676;GO:0003676;GO:0004518;GO:0004519;GO:0004540;GO:0004540;GO:0005576;GO:0005737;GO:0016787;GO:0050829;GO:0050830;GO:0090305;GO:0090501;	-	GO:0001525//angiogenesis;GO:0050829//defense response to Gram-negative bacterium;GO:0050830//defense response to Gram-positive bacterium;GO:0090305//nucleic acid phosphodiester bond hydrolysis;GO:0090501//RNA phosphodiester bond hydrolysis;	GO:0005576//extracellular region;GO:0005737//cytoplasm;	GO:0003676//nucleic acid binding;GO:0003676//nucleic acid binding;GO:0004518//nuclease activity;GO:0004519//endonuclease activity;GO:0004540//ribonuclease activity;GO:0004540//ribonuclease activity;GO:0016787//hydrolase activity;	-
ENSGALG00000014854	MYL12A	myosin, light chain 12A, regulatory, non-sarcomeric [Source:NCBI gene;Acc:396284]	1127.18	659.583	1594.77	2.41785	1.27372	0.00173289	0.115627	2	100880899	100889848	-	3623	GO:0005509;GO:0005509;GO:0016459;GO:0046872;GO:0005509;	K12757	-	GO:0016459//myosin complex;	GO:0005509//calcium ion binding;GO:0005509//calcium ion binding;GO:0046872//metal ion binding;GO:0005509//calcium ion binding;	ko05132(Salmonella infection);ko04810(Regulation of actin cytoskeleton);ko04530(Tight junction);ko04510(Focal adhesion)
ENSGALG00000028501	DCK	deoxycytidine kinase [Source:NCBI gene;Acc:422648]	95.1755	51.836	138.515	2.67218	1.41802	0.0017731	0.117591	4	50129586	50140105	+	2194	GO:0004136;GO:0004137;GO:0004138;GO:0005524;GO:0005654;GO:0006139;GO:0006220;GO:0019136;GO:0042803;GO:0106383;	K00893	GO:0006139//nucleobase-containing compound metabolic process;GO:0006220//pyrimidine nucleotide metabolic process;GO:0106383//dAMP salvage;	GO:0005654//nucleoplasm;	GO:0004136//deoxyadenosine kinase activity;GO:0004137//deoxycytidine kinase activity;GO:0004138//deoxyguanosine kinase activity;GO:0005524//ATP binding;GO:0019136//deoxynucleoside kinase activity;GO:0042803//protein homodimerization activity;	ko00240(Pyrimidine metabolism);ko00230(Purine metabolism)
ENSGALG00000010702	ADSS	adenylosuccinate synthase [Source:NCBI gene;Acc:428579]	394.543	231.632	557.454	2.40664	1.26702	0.00177772	0.117591	3	34865405	34930518	+	2592	GO:0004019;GO:0004019;GO:0004019;GO:0005525;GO:0005737;GO:0006164;GO:0006164;GO:0006167;GO:0006167;GO:0006167;GO:0044208;GO:0004019;GO:0005525;GO:0005737;GO:0006164;GO:0006167;	K01939	GO:0006164//purine nucleotide biosynthetic process;GO:0006164//purine nucleotide biosynthetic process;GO:0006167//AMP biosynthetic process;GO:0006167//AMP biosynthetic process;GO:0006167//AMP biosynthetic process;GO:0044208//'de novo' AMP biosynthetic process;GO:0006164//purine nucleotide biosynthetic process;GO:0006167//AMP biosynthetic process;	GO:0005737//cytoplasm;GO:0005737//cytoplasm;	GO:0004019//adenylosuccinate synthase activity;GO:0004019//adenylosuccinate synthase activity;GO:0004019//adenylosuccinate synthase activity;GO:0005525//GTP binding;GO:0004019//adenylosuccinate synthase activity;GO:0005525//GTP binding;	ko00250(Alanine, aspartate and glutamate metabolism);ko00230(Purine metabolism)
ENSGALG00000032430	IPO5	RAN binding protein 6 [Source:NCBI gene;Acc:418783]	1810.35	1050.18	2570.52	2.44768	1.29141	0.00182662	0.119788	1	146550352	146587988	-	3965	GO:0005515;GO:0005634;GO:0005737;GO:0006606;GO:0006607;GO:0006610;GO:0042307;GO:0061608;GO:0071230;	-	GO:0006606//protein import into nucleus;GO:0006607//NLS-bearing protein import into nucleus;GO:0006610//ribosomal protein import into nucleus;GO:0042307//positive regulation of protein import into nucleus;GO:0071230//cellular response to amino acid stimulus;	GO:0005634//nucleus;GO:0005737//cytoplasm;	GO:0005515//protein binding;GO:0061608//nuclear import signal receptor activity;	-
ENSGALG00000003584	KPNA2	karyopherin subunit alpha 2 [Source:NCBI gene;Acc:417420]	277.6	154.823	400.376	2.58602	1.37073	0.00188761	0.123259	18	6978815	6984489	-	2198	GO:0005515;GO:0005654;GO:0005737;GO:0005829;GO:0006606;GO:0006607;GO:0008139;GO:0042826;GO:0061608;GO:0075506;GO:0098892;GO:0098978;GO:0099527;GO:1903902;GO:0005515;GO:0005737;GO:0006606;GO:0061608;	K15043	GO:0006606//protein import into nucleus;GO:0006607//NLS-bearing protein import into nucleus;GO:0075506//entry of viral genome into host nucleus through nuclear pore complex via importin;GO:0099527//postsynapse to nucleus signaling pathway;GO:1903902//positive regulation of viral life cycle;GO:0006606//protein import into nucleus;	GO:0005654//nucleoplasm;GO:0005737//cytoplasm;GO:0005829//cytosol;GO:0098892//extrinsic component of postsynaptic specialization membrane;GO:0098978//glutamatergic synapse;GO:0005737//cytoplasm;	GO:0005515//protein binding;GO:0008139//nuclear localization sequence binding;GO:0042826//histone deacetylase binding;GO:0061608//nuclear import signal receptor activity;GO:0005515//protein binding;GO:0061608//nuclear import signal receptor activity;	ko05164(Influenza A);ko03013(Nucleocytoplasmic transport)
ENSGALG00000028256	CCL19	C-C motif chemokine ligand 19 [Source:NCBI gene;Acc:427406]	341.558	202.173	480.944	2.37888	1.25028	0.0019647	0.127206	Z	8363698	8366694	-	1810	GO:0005576;GO:0006955;GO:0008009;	K05512	GO:0006955//immune response;	GO:0005576//extracellular region;	GO:0008009//chemokine activity;	ko04060(Cytokine-cytokine receptor interaction)
ENSGALG00000034213	TNFRSF1B	TNF receptor superfamily member 1B [Source:NCBI gene;Acc:395083]	312.855	194.952	430.758	2.20956	1.14376	0.00200714	0.128862	21	5453941	5467117	-	2892	GO:0005031;GO:0005515;GO:0006954;	K05141	GO:0006954//inflammatory response;	-	GO:0005031//tumor necrosis factor-activated receptor activity;GO:0005515//protein binding;	ko04920(Adipocytokine signaling pathway);ko04060(Cytokine-cytokine receptor interaction)
ENSGALG00000032398	ASPM	abnormal spindle microtubule assembly [Source:NCBI gene;Acc:424354]	122.779	68.9975	176.56	2.55893	1.35554	0.0021207	0.133648	8	2987284	3025151	+	12149	GO:0000922;GO:0001764;GO:0002052;GO:0005515;GO:0005516;GO:0005634;GO:0005737;GO:0005874;GO:0007051;GO:0007051;GO:0007283;GO:0007420;GO:0008584;GO:0021873;GO:0021987;GO:0030496;GO:0036449;GO:0045665;GO:0045769;GO:0048477;GO:0048589;GO:0051445;GO:0051653;GO:0051661;GO:0072687;GO:0090263;GO:0090306;GO:0097150;GO:0097431;GO:0097431;GO:0005515;GO:0007051;GO:0005515;GO:0007051;	K16743	GO:0001764//neuron migration;GO:0002052//positive regulation of neuroblast proliferation;GO:0007051//spindle organization;GO:0007051//spindle organization;GO:0007283//spermatogenesis;GO:0007420//brain development;GO:0008584//male gonad development;GO:0021873//forebrain neuroblast division;GO:0021987//cerebral cortex development;GO:0045665//negative regulation of neuron differentiation;GO:0045769/…	GO:0000922//spindle pole;GO:0005634//nucleus;GO:0005737//cytoplasm;GO:0005874//microtubule;GO:0030496//midbody;GO:0036449//microtubule minus-end;GO:0072687//meiotic spindle;GO:0097431//mitotic spindle pole;GO:0097431//mitotic spindle pole;	GO:0005515//protein binding;GO:0005516//calmodulin binding;GO:0005515//protein binding;GO:0005515//protein binding;	-
ENSGALG00000014753	CENPK	centromere protein K [Source:NCBI gene;Acc:427162]	30.163	12.3755	47.9505	3.87461	1.95405	0.00212543	0.133648	Z	20549041	20570488	-	1646	GO:0005634;GO:0051382;	K11503	GO:0051382//kinetochore assembly;	GO:0005634//nucleus;	-	-
ENSGALG00000041577	ITGA4	integrin subunit alpha 4 [Source:NCBI gene;Acc:424121]	30.2086	13.0269	47.3904	3.63789	1.8631	0.00216598	0.135086	7	14320204	14351730	-	3066	GO:0003366;GO:0005886;GO:0007155;GO:0007159;GO:0007160;GO:0008305;GO:0009986;GO:0019960;GO:0033631;GO:0034113;GO:0034446;GO:0034669;GO:0035987;GO:0043113;GO:0050839;GO:0050901;GO:0090074;GO:0140039;GO:1904646;GO:1905564;GO:2000353;	K06483	GO:0003366//cell-matrix adhesion involved in ameboidal cell migration;GO:0007155//cell adhesion;GO:0007159//leukocyte cell-cell adhesion;GO:0007160//cell-matrix adhesion;GO:0033631//cell-cell adhesion mediated by integrin;GO:0034113//heterotypic cell-cell adhesion;GO:0034446//substrate adhesion-dependent cell spreading;GO:0035987//endodermal cell differentiation;GO:0043113//receptor clustering;GO…	GO:0005886//plasma membrane;GO:0008305//integrin complex;GO:0009986//cell surface;GO:0034669//integrin alpha4-beta7 complex;	GO:0019960//C-X3-C chemokine binding;GO:0050839//cell adhesion molecule binding;	ko04810(Regulation of actin cytoskeleton);ko04672(Intestinal immune network for IgA production);ko04514(Cell adhesion molecules);ko04512(ECM-receptor interaction);ko04510(Focal adhesion)
ENSGALG00000002786	PSTPIP1	proline-serine-threonine phosphatase interacting protein 1 [Source:NCBI gene;Acc:415349]	112.032	46.2857	177.778	3.84089	1.94144	0.00224736	0.138466	10	3594815	3641597	-	3281	GO:0005515;GO:0042802;GO:0005515;GO:0005515;	K12804	-	-	GO:0005515//protein binding;GO:0042802//identical protein binding;GO:0005515//protein binding;GO:0005515//protein binding;	ko04621(NOD-like receptor signaling pathway)
ENSGALG00000054723	AMOTL2	angiomotin like 2 [Source:NCBI gene;Acc:424863]	100.721	57.4854	143.957	2.50424	1.32437	0.00229531	0.140297	9	4625172	4641190	+	2641	GO:0001525;GO:0003365;GO:0005886;GO:0005923;GO:0030036;GO:0030334;GO:0031410;GO:0035329;GO:0001525;GO:0003365;GO:0005886;GO:0005923;GO:0030036;GO:0030334;GO:0031410;GO:0035329;	-	GO:0001525//angiogenesis;GO:0003365//establishment of cell polarity involved in ameboidal cell migration;GO:0030036//actin cytoskeleton organization;GO:0030334//regulation of cell migration;GO:0035329//hippo signaling;GO:0001525//angiogenesis;GO:0003365//establishment of cell polarity involved in ameboidal cell migration;GO:0030036//actin cytoskeleton organization;GO:0030334//regulation of cell m…	GO:0005886//plasma membrane;GO:0005923//bicellular tight junction;GO:0031410//cytoplasmic vesicle;GO:0005886//plasma membrane;GO:0005923//bicellular tight junction;GO:0031410//cytoplasmic vesicle;	-	-
ENSGALG00000018557	SOD3	superoxide dismutase 3, extracellular [Source:NCBI gene;Acc:422810]	1140.32	514.664	1765.98	3.43133	1.77877	0.00247981	0.147836	4	73665483	73667513	-	1455	GO:0001666;GO:0004784;GO:0004784;GO:0005507;GO:0005615;GO:0006801;GO:0046872;GO:0062023;GO:0062023;	K16627	GO:0001666//response to hypoxia;GO:0006801//superoxide metabolic process;	GO:0005615//extracellular space;GO:0062023//collagen-containing extracellular matrix;GO:0062023//collagen-containing extracellular matrix;	GO:0004784//superoxide dismutase activity;GO:0004784//superoxide dismutase activity;GO:0005507//copper ion binding;GO:0046872//metal ion binding;	-
ENSGALG00000006805	PLSCR1	phospholipid scramblase 1 [Source:NCBI gene;Acc:424883]	1068.85	292.088	1845.61	6.3187	2.65963	0.0024978	0.147932	9	11715875	11727846	-	1609	GO:0000287;GO:0001228;GO:0001618;GO:0004518;GO:0005154;GO:0005509;GO:0005634;GO:0005654;GO:0005730;GO:0005737;GO:0005794;GO:0005829;GO:0005886;GO:0005887;GO:0006915;GO:0008270;GO:0010288;GO:0010628;GO:0017121;GO:0017121;GO:0017124;GO:0017128;GO:0017128;GO:0019899;GO:0032791;GO:0035456;GO:0042609;GO:0045071;GO:0045089;GO:0045121;GO:0045340;GO:0045944;GO:0048471;GO:0050765;GO:0051607;GO:0062023;GO:…	-	GO:0006915//apoptotic process;GO:0010288//response to lead ion;GO:0010628//positive regulation of gene expression;GO:0017121//plasma membrane phospholipid scrambling;GO:0017121//plasma membrane phospholipid scrambling;GO:0035456//response to interferon-beta;GO:0045071//negative regulation of viral genome replication;GO:0045089//positive regulation of innate immune response;GO:0045944//positive re…	GO:0005634//nucleus;GO:0005654//nucleoplasm;GO:0005730//nucleolus;GO:0005737//cytoplasm;GO:0005794//Golgi apparatus;GO:0005829//cytosol;GO:0005886//plasma membrane;GO:0005887//integral component of plasma membrane;GO:0045121//membrane raft;GO:0048471//perinuclear region of cytoplasm;GO:0062023//collagen-containing extracellular matrix;	GO:0000287//magnesium ion binding;GO:0001228//DNA-binding transcription activator activity, RNA polymerase II-specific;GO:0001618//virus receptor activity;GO:0004518//nuclease activity;GO:0005154//epidermal growth factor receptor binding;GO:0005509//calcium ion binding;GO:0008270//zinc ion binding;GO:0017124//SH3 domain binding;GO:0017128//phospholipid scramblase activity;GO:0017128//phospholipid…	-
ENSGALG00000001231	SAMHD1	SAM and HD domain containing deoxynucleoside triphosphate triphosphohydrolase 1 [Source:NCBI gene;Acc:419125]	583.52	288.835	878.204	3.04051	1.60431	0.00252279	0.148723	20	630016	655765	-	3688	GO:0000166;GO:0000724;GO:0000724;GO:0002376;GO:0003676;GO:0003676;GO:0003697;GO:0003697;GO:0003723;GO:0003723;GO:0003824;GO:0005525;GO:0005634;GO:0005634;GO:0005634;GO:0005654;GO:0005694;GO:0005886;GO:0006203;GO:0006203;GO:0006203;GO:0006260;GO:0006281;GO:0006974;GO:0006974;GO:0008152;GO:0008270;GO:0008270;GO:0008832;GO:0008832;GO:0008832;GO:0009264;GO:0009264;GO:0016446;GO:0016787;GO:0016793;GO:…	K22544	GO:0000724//double-strand break repair via homologous recombination;GO:0000724//double-strand break repair via homologous recombination;GO:0002376//immune system process;GO:0006203//dGTP catabolic process;GO:0006203//dGTP catabolic process;GO:0006203//dGTP catabolic process;GO:0006260//DNA replication;GO:0006281//DNA repair;GO:0006974//cellular response to DNA damage stimulus;GO:0006974//cellular…	GO:0005634//nucleus;GO:0005634//nucleus;GO:0005634//nucleus;GO:0005654//nucleoplasm;GO:0005694//chromosome;GO:0005886//plasma membrane;GO:0035861//site of double-strand break;GO:0035861//site of double-strand break;GO:0097197//tetraspanin-enriched microdomain;	GO:0000166//nucleotide binding;GO:0003676//nucleic acid binding;GO:0003676//nucleic acid binding;GO:0003697//single-stranded DNA binding;GO:0003697//single-stranded DNA binding;GO:0003723//RNA binding;GO:0003723//RNA binding;GO:0003824//catalytic activity;GO:0005525//GTP binding;GO:0008270//zinc ion binding;GO:0008270//zinc ion binding;GO:0008832//dGTPase activity;GO:0008832//dGTPase activity;GO:…	-
ENSGALG00000005099	ORM1	orosomucoid 1 (ovoglycoprotein) [Source:NCBI gene;Acc:395220]	172400	91839.8	252961	2.75437	1.46172	0.00254036	0.148723	17	5160792	5162562	+	813	GO:0002682;GO:0002682;GO:0005576;GO:0005615;GO:0005615;GO:0005615;	K17308	GO:0002682//regulation of immune system process;GO:0002682//regulation of immune system process;	GO:0005576//extracellular region;GO:0005615//extracellular space;GO:0005615//extracellular space;GO:0005615//extracellular space;	-	-
ENSGALG00000009268	FGG	fibrinogen gamma chain [Source:NCBI gene;Acc:395837]	160547	104860	216235	2.06213	1.04413	0.00258161	0.149214	4	20332665	20338478	-	2200	GO:0005102;GO:0005102;GO:0005198;GO:0005577;GO:0005577;GO:0005615;GO:0007160;GO:0007596;GO:0009306;GO:0009897;GO:0009986;GO:0030168;GO:0031091;GO:0031639;GO:0034116;GO:0034622;GO:0042730;GO:0045907;GO:0045921;GO:0050714;GO:0050839;GO:0051258;GO:0051258;GO:0051592;GO:0070374;GO:0070527;GO:0072378;GO:0090277;GO:1902042;GO:2000352;	K03905	GO:0007160//cell-matrix adhesion;GO:0007596//blood coagulation;GO:0009306//protein secretion;GO:0030168//platelet activation;GO:0031639//plasminogen activation;GO:0034116//positive regulation of heterotypic cell-cell adhesion;GO:0034622//cellular protein-containing complex assembly;GO:0042730//fibrinolysis;GO:0045907//positive regulation of vasoconstriction;GO:0045921//positive regulation of exoc…	GO:0005577//fibrinogen complex;GO:0005577//fibrinogen complex;GO:0005615//extracellular space;GO:0009897//external side of plasma membrane;GO:0009986//cell surface;GO:0031091//platelet alpha granule;	GO:0005102//signaling receptor binding;GO:0005102//signaling receptor binding;GO:0005198//structural molecule activity;GO:0050839//cell adhesion molecule binding;	-
ENSGALG00000012546	MCM5	minichromosome maintenance complex component 5 [Source:NCBI gene;Acc:418058]	144.046	84.5306	203.561	2.40813	1.26791	0.00260977	0.149824	1	52093781	52114911	-	2716	GO:0000166;GO:0000727;GO:0003677;GO:0003677;GO:0003677;GO:0003678;GO:0003688;GO:0003688;GO:0003688;GO:0003697;GO:0004386;GO:0005524;GO:0005524;GO:0005524;GO:0005634;GO:0005634;GO:0005634;GO:0005634;GO:0005654;GO:0006260;GO:0006260;GO:0006260;GO:0006270;GO:0006270;GO:0006270;GO:0006270;GO:0007049;GO:0016787;GO:0016887;GO:0017116;GO:0032508;GO:0032508;GO:0042555;GO:0042555;GO:0042555;GO:0042555;GO:…	K02209	GO:0000727//double-strand break repair via break-induced replication;GO:0006260//DNA replication;GO:0006260//DNA replication;GO:0006260//DNA replication;GO:0006270//DNA replication initiation;GO:0006270//DNA replication initiation;GO:0006270//DNA replication initiation;GO:0006270//DNA replication initiation;GO:0007049//cell cycle;GO:0032508//DNA duplex unwinding;GO:0032508//DNA duplex unwinding;G…	GO:0005634//nucleus;GO:0005634//nucleus;GO:0005634//nucleus;GO:0005634//nucleus;GO:0005654//nucleoplasm;GO:0042555//MCM complex;GO:0042555//MCM complex;GO:0042555//MCM complex;GO:0042555//MCM complex;GO:0042555//MCM complex;GO:0043229//intracellular organelle;GO:0005634//nucleus;GO:0042555//MCM complex;GO:0005634//nucleus;GO:0005634//nucleus;GO:0005634//nucleus;GO:0005634//nucleus;GO:0042555//MCM…	GO:0000166//nucleotide binding;GO:0003677//DNA binding;GO:0003677//DNA binding;GO:0003677//DNA binding;GO:0003678//DNA helicase activity;GO:0003688//DNA replication origin binding;GO:0003688//DNA replication origin binding;GO:0003688//DNA replication origin binding;GO:0003697//single-stranded DNA binding;GO:0004386//helicase activity;GO:0005524//ATP binding;GO:0005524//ATP binding;GO:0005524//ATP…	ko04110(Cell cycle);ko03030(DNA replication)
ENSGALG00000009360	CAPN2	calpain 2 [Source:NCBI gene;Acc:395963]	35.8156	14.0398	57.5914	4.10201	2.03633	0.00262781	0.149824	3	17779866	17799623	-	2302	GO:0000785;GO:0004198;GO:0004198;GO:0004198;GO:0005509;GO:0005634;GO:0005737;GO:0005764;GO:0005783;GO:0005794;GO:0005829;GO:0005829;GO:0005886;GO:0006508;GO:0006508;GO:0007520;GO:0008233;GO:0031143;GO:0045121;GO:0051493;GO:0051603;GO:0071230;GO:0097038;	K03853	GO:0006508//proteolysis;GO:0006508//proteolysis;GO:0007520//myoblast fusion;GO:0051493//regulation of cytoskeleton organization;GO:0051603//proteolysis involved in cellular protein catabolic process;GO:0071230//cellular response to amino acid stimulus;	GO:0000785//chromatin;GO:0005634//nucleus;GO:0005737//cytoplasm;GO:0005764//lysosome;GO:0005783//endoplasmic reticulum;GO:0005794//Golgi apparatus;GO:0005829//cytosol;GO:0005829//cytosol;GO:0005886//plasma membrane;GO:0031143//pseudopodium;GO:0045121//membrane raft;GO:0097038//perinuclear endoplasmic reticulum;	GO:0004198//calcium-dependent cysteine-type endopeptidase activity;GO:0004198//calcium-dependent cysteine-type endopeptidase activity;GO:0004198//calcium-dependent cysteine-type endopeptidase activity;GO:0005509//calcium ion binding;GO:0008233//peptidase activity;	ko04510(Focal adhesion);ko04218(Cellular senescence);ko04217(Necroptosis);ko04210(Apoptosis);ko04141(Protein processing in endoplasmic reticulum)
ENSGALG00000000632	CHTF8	chromosome transmission fidelity factor 8 [Source:NCBI gene;Acc:769609]	8.7909	1.93215	15.6497	8.09962	3.01785	0.00265114	0.150035	11	18913184	18914832	-	1065	GO:0007064;GO:0031390;GO:0003689;GO:0007064;GO:0017116;GO:0031390;GO:0031390;GO:1900264;	K11270	GO:0007064//mitotic sister chromatid cohesion;GO:0007064//mitotic sister chromatid cohesion;GO:1900264//positive regulation of DNA-directed DNA polymerase activity;	GO:0031390//Ctf18 RFC-like complex;GO:0031390//Ctf18 RFC-like complex;GO:0031390//Ctf18 RFC-like complex;	GO:0003689//DNA clamp loader activity;GO:0017116//single-stranded DNA helicase activity;	-
ENSGALG00000053121	CCLi9	chemokine ah221 [Source:NCBI gene;Acc:417536]	19.546	6.9931	32.099	4.59009	2.19852	0.00270344	0.151555	19	4963041	4964040	-	576	GO:0002548;GO:0005125;GO:0005576;GO:0005576;GO:0005615;GO:0005615;GO:0005615;GO:0005615;GO:0006954;GO:0006954;GO:0006954;GO:0006955;GO:0006955;GO:0007186;GO:0008009;GO:0008009;GO:0008009;GO:0009615;GO:0009615;GO:0030593;GO:0031726;GO:0031726;GO:0031729;GO:0031729;GO:0031730;GO:0031730;GO:0043547;GO:0048020;GO:0048247;GO:0070098;GO:0070098;GO:0070098;GO:0070374;GO:0071346;GO:0071347;GO:0071356;	-	GO:0002548//monocyte chemotaxis;GO:0006954//inflammatory response;GO:0006954//inflammatory response;GO:0006954//inflammatory response;GO:0006955//immune response;GO:0006955//immune response;GO:0007186//G protein-coupled receptor signaling pathway;GO:0009615//response to virus;GO:0009615//response to virus;GO:0030593//neutrophil chemotaxis;GO:0043547//positive regulation of GTPase activity;GO:0048…	GO:0005576//extracellular region;GO:0005576//extracellular region;GO:0005615//extracellular space;GO:0005615//extracellular space;GO:0005615//extracellular space;GO:0005615//extracellular space;	GO:0005125//cytokine activity;GO:0008009//chemokine activity;GO:0008009//chemokine activity;GO:0008009//chemokine activity;GO:0031726//CCR1 chemokine receptor binding;GO:0031726//CCR1 chemokine receptor binding;GO:0031729//CCR4 chemokine receptor binding;GO:0031729//CCR4 chemokine receptor binding;GO:0031730//CCR5 chemokine receptor binding;GO:0031730//CCR5 chemokine receptor binding;GO:0048020//…	-
ENSGALG00000039170	LHFPL5	lipoma HMGIC fusion partner-like 5 [Source:NCBI gene;Acc:378916]	34.117	9.57944	58.6546	6.12297	2.61423	0.00270703	0.151555	26	103162	106478	+	1541	GO:0005886;GO:0005886;GO:0005886;GO:0007605;GO:0007605;GO:0016020;GO:0016020;GO:0016021;GO:0016324;GO:0032421;GO:0032426;GO:0050910;GO:0050974;GO:0060088;GO:0005886;GO:0005886;GO:0007605;GO:0016020;GO:0016020;GO:0016021;GO:0050974;	K23893	GO:0007605//sensory perception of sound;GO:0007605//sensory perception of sound;GO:0050910//detection of mechanical stimulus involved in sensory perception of sound;GO:0050974//detection of mechanical stimulus involved in sensory perception;GO:0060088//auditory receptor cell stereocilium organization;GO:0007605//sensory perception of sound;GO:0050974//detection of mechanical stimulus involved in …	GO:0005886//plasma membrane;GO:0005886//plasma membrane;GO:0005886//plasma membrane;GO:0016020//membrane;GO:0016020//membrane;GO:0016021//integral component of membrane;GO:0016324//apical plasma membrane;GO:0032421//stereocilium bundle;GO:0032426//stereocilium tip;GO:0005886//plasma membrane;GO:0005886//plasma membrane;GO:0016020//membrane;GO:0016020//membrane;GO:0016021//integral component of me…	-	-
ENSGALG00000039576	KNSTRN	kinetochore-localized astrin/SPAG5 binding protein [Source:NCBI gene;Acc:426704]	67.0715	36.4751	97.6678	2.67766	1.42097	0.00272385	0.151899	5	1014454	1019743	+	1373	GO:0000070;GO:0000226;GO:0000776;GO:0000776;GO:0001726;GO:0005886;GO:0007051;GO:0007051;GO:0007059;GO:0007059;GO:0016477;GO:0034451;GO:0035371;GO:0042803;GO:0051010;GO:0051988;GO:0051988;GO:0071364;GO:0072686;	-	GO:0000070//mitotic sister chromatid segregation;GO:0000226//microtubule cytoskeleton organization;GO:0007051//spindle organization;GO:0007051//spindle organization;GO:0007059//chromosome segregation;GO:0007059//chromosome segregation;GO:0016477//cell migration;GO:0051988//regulation of attachment of spindle microtubules to kinetochore;GO:0051988//regulation of attachment of spindle microtubules …	GO:0000776//kinetochore;GO:0000776//kinetochore;GO:0001726//ruffle;GO:0005886//plasma membrane;GO:0034451//centriolar satellite;GO:0035371//microtubule plus-end;GO:0072686//mitotic spindle;	GO:0042803//protein homodimerization activity;GO:0051010//microtubule plus-end binding;	-
ENSGALG00000023760	CHIA	chitinase, acidic [Source:NCBI gene;Acc:395072]	3407.27	1664.13	5150.4	3.09494	1.62991	0.0027389	0.152183	26	5081076	5100133	-	2953	GO:0004553;GO:0005576;GO:0005975;GO:0008061;GO:0004553;GO:0005576;GO:0005975;GO:0008061;GO:0004553;GO:0005576;GO:0005975;GO:0008061;GO:0005576;GO:0005975;GO:0008061;GO:0004553;GO:0005576;GO:0005975;GO:0008061;GO:0004553;GO:0005576;GO:0005975;GO:0008061;	K01183	GO:0005975//carbohydrate metabolic process;GO:0005975//carbohydrate metabolic process;GO:0005975//carbohydrate metabolic process;GO:0005975//carbohydrate metabolic process;GO:0005975//carbohydrate metabolic process;GO:0005975//carbohydrate metabolic process;	GO:0005576//extracellular region;GO:0005576//extracellular region;GO:0005576//extracellular region;GO:0005576//extracellular region;GO:0005576//extracellular region;GO:0005576//extracellular region;	GO:0004553//hydrolase activity, hydrolyzing O-glycosyl compounds;GO:0008061//chitin binding;GO:0004553//hydrolase activity, hydrolyzing O-glycosyl compounds;GO:0008061//chitin binding;GO:0004553//hydrolase activity, hydrolyzing O-glycosyl compounds;GO:0008061//chitin binding;GO:0008061//chitin binding;GO:0004553//hydrolase activity, hydrolyzing O-glycosyl compounds;GO:0008061//chitin binding;GO:0…	ko00520(Amino sugar and nucleotide sugar metabolism)
ENSGALG00000026380	UBE2C	ubiquitin conjugating enzyme E2 U (putative) [Source:NCBI gene;Acc:100859413]	98.7859	39.3198	158.252	4.02473	2.00889	0.00284849	0.155752	20	10508145	10509354	+	801	GO:0000151;GO:0004842;GO:0005680;GO:0005829;GO:0005886;GO:0006511;GO:0010458;GO:0010994;GO:0016567;GO:0031145;GO:0031536;GO:0044389;GO:0061631;GO:0070936;GO:0070979;	-	GO:0006511//ubiquitin-dependent protein catabolic process;GO:0010458//exit from mitosis;GO:0010994//free ubiquitin chain polymerization;GO:0016567//protein ubiquitination;GO:0031145//anaphase-promoting complex-dependent catabolic process;GO:0031536//positive regulation of exit from mitosis;GO:0070936//protein K48-linked ubiquitination;GO:0070979//protein K11-linked ubiquitination;	GO:0000151//ubiquitin ligase complex;GO:0005680//anaphase-promoting complex;GO:0005829//cytosol;GO:0005886//plasma membrane;	GO:0004842//ubiquitin-protein transferase activity;GO:0044389//ubiquitin-like protein ligase binding;GO:0061631//ubiquitin conjugating enzyme activity;	-
ENSGALG00000015691	SMC2	structural maintenance of chromosomes 2 [Source:NCBI gene;Acc:396156]	49.6597	20.9802	78.3392	3.73395	1.9007	0.0028541	0.155752	Z	66668700	66692579	-	4199	GO:0000228;GO:0000793;GO:0000796;GO:0005515;GO:0005524;GO:0005634;GO:0005654;GO:0005694;GO:0005730;GO:0005737;GO:0007076;GO:0016887;GO:0051276;GO:0005515;GO:0005524;GO:0005694;GO:0016887;GO:0051276;	K06674	GO:0007076//mitotic chromosome condensation;GO:0051276//chromosome organization;GO:0051276//chromosome organization;	GO:0000228//nuclear chromosome;GO:0000793//condensed chromosome;GO:0000796//condensin complex;GO:0005634//nucleus;GO:0005654//nucleoplasm;GO:0005694//chromosome;GO:0005730//nucleolus;GO:0005737//cytoplasm;GO:0005694//chromosome;	GO:0005515//protein binding;GO:0005524//ATP binding;GO:0016887//ATP hydrolysis activity;GO:0005515//protein binding;GO:0005524//ATP binding;GO:0016887//ATP hydrolysis activity;	-
ENSGALG00000002507	MBL2	mannose binding lectin 2 [Source:NCBI gene;Acc:374267]	8199.04	5227.32	11170.8	2.137	1.09559	0.00286768	0.1558	6	5216200	5224380	-	1551	GO:0001867;GO:0002376;GO:0005537;GO:0005576;GO:0005576;GO:0005581;GO:0005615;GO:0005771;GO:0005791;GO:0006958;GO:0030246;GO:0043129;GO:0045087;GO:0050766;	K03991	GO:0001867//complement activation, lectin pathway;GO:0002376//immune system process;GO:0006958//complement activation, classical pathway;GO:0043129//surfactant homeostasis;GO:0045087//innate immune response;GO:0050766//positive regulation of phagocytosis;	GO:0005576//extracellular region;GO:0005576//extracellular region;GO:0005581//collagen trimer;GO:0005615//extracellular space;GO:0005771//multivesicular body;GO:0005791//rough endoplasmic reticulum;	GO:0005537//mannose binding;GO:0030246//carbohydrate binding;	ko04145(Phagosome)
ENSGALG00000038032	DUT	deoxyuridine triphosphatase [Source:NCBI gene;Acc:769338]	205.482	121.995	288.97	2.3687	1.2441	0.00291454	0.157364	10	10589918	10600015	+	2931	GO:0000287;GO:0004170;GO:0006226;GO:0046081;GO:0000287;GO:0004170;GO:0004170;GO:0005634;GO:0005654;GO:0006226;GO:0006231;GO:0046081;GO:0000287;GO:0000287;GO:0000287;GO:0004170;GO:0004170;GO:0004170;GO:0004170;GO:0006226;GO:0006226;GO:0006226;GO:0009117;GO:0016787;GO:0046081;GO:0046081;GO:0046081;GO:0046872;	K01520	GO:0006226//dUMP biosynthetic process;GO:0046081//dUTP catabolic process;GO:0006226//dUMP biosynthetic process;GO:0006231//dTMP biosynthetic process;GO:0046081//dUTP catabolic process;GO:0006226//dUMP biosynthetic process;GO:0006226//dUMP biosynthetic process;GO:0006226//dUMP biosynthetic process;GO:0009117//nucleotide metabolic process;GO:0046081//dUTP catabolic process;GO:0046081//dUTP cataboli…	GO:0005634//nucleus;GO:0005654//nucleoplasm;	GO:0000287//magnesium ion binding;GO:0004170//dUTP diphosphatase activity;GO:0000287//magnesium ion binding;GO:0004170//dUTP diphosphatase activity;GO:0004170//dUTP diphosphatase activity;GO:0000287//magnesium ion binding;GO:0000287//magnesium ion binding;GO:0000287//magnesium ion binding;GO:0004170//dUTP diphosphatase activity;GO:0004170//dUTP diphosphatase activity;GO:0004170//dUTP diphosphatas…	ko00983(Drug metabolism - other enzymes);ko00240(Pyrimidine metabolism)
ENSGALG00000041923	ESPL1	extra spindle pole bodies like 1, separase [Source:NCBI gene;Acc:425536]	46.8352	24.3511	69.3194	2.84666	1.50927	0.00294224	0.157492	33	7234736	7246033	+	6676	GO:0000070;GO:0004197;GO:0005634;GO:0005813;GO:0006508;	K02365	GO:0000070//mitotic sister chromatid segregation;GO:0006508//proteolysis;	GO:0005634//nucleus;GO:0005813//centrosome;	GO:0004197//cysteine-type endopeptidase activity;	ko04114(Oocyte meiosis);ko04110(Cell cycle)
ENSGALG00000008604	TMEM255A	transmembrane protein 255A [Source:NCBI gene;Acc:107052097]	365.063	165.636	564.49	3.40801	1.76893	0.00300264	0.159307	4	16450062	16472364	+	1606	GO:0009617;	-	GO:0009617//response to bacterium;	-	-	-
ENSGALG00000005011	SHC4	SHC adaptor protein 4 [Source:NCBI gene;Acc:426482]	14.6918	4.94802	24.4356	4.93845	2.30406	0.00305337	0.159546	10	10820876	10835698	-	2377	GO:0008284;GO:0030971;GO:0048863;	-	GO:0008284//positive regulation of cell population proliferation;GO:0048863//stem cell differentiation;	-	GO:0030971//receptor tyrosine kinase binding;	-
ENSGALG00000006341	SLC25A48	solute carrier family 25 member 48 [Source:NCBI gene;Acc:416308]	26.6735	9.90296	43.4441	4.38698	2.13323	0.00308715	0.159787	13	15959333	15976071	-	1748	GO:0055085;	K15124	GO:0055085//transmembrane transport;	-	-	-
ENSGALG00000006992	MMP9	matrix metallopeptidase 9 [Source:NCBI gene;Acc:395387]	10.1561	2.66519	17.6471	6.62132	2.72712	0.00309534	0.159787	20	10572557	10576665	+	2617	GO:0001501;GO:0001503;GO:0001934;GO:0004175;GO:0004222;GO:0004222;GO:0004222;GO:0005615;GO:0006508;GO:0006508;GO:0008233;GO:0008233;GO:0008237;GO:0008237;GO:0008270;GO:0030198;GO:0030335;GO:0030574;GO:0030574;GO:0031012;GO:0034614;GO:0035987;GO:0042802;GO:0043065;GO:0043066;GO:0043388;GO:0045742;GO:0050900;GO:0051549;GO:0071276;GO:0071492;GO:0090200;GO:1900122;GO:1904645;GO:1904707;GO:2000697;GO:…	K01403	GO:0001501//skeletal system development;GO:0001503//ossification;GO:0001934//positive regulation of protein phosphorylation;GO:0006508//proteolysis;GO:0006508//proteolysis;GO:0030198//extracellular matrix organization;GO:0030335//positive regulation of cell migration;GO:0030574//collagen catabolic process;GO:0030574//collagen catabolic process;GO:0034614//cellular response to reactive oxygen spec…	GO:0005615//extracellular space;GO:0031012//extracellular matrix;GO:0031012//extracellular matrix;	GO:0004175//endopeptidase activity;GO:0004222//metalloendopeptidase activity;GO:0004222//metalloendopeptidase activity;GO:0004222//metalloendopeptidase activity;GO:0008233//peptidase activity;GO:0008233//peptidase activity;GO:0008237//metallopeptidase activity;GO:0008237//metallopeptidase activity;GO:0008270//zinc ion binding;GO:0042802//identical protein binding;GO:0004222//metalloendopeptidase …	-
ENSGALG00000009157	ECT2	epithelial cell transforming 2 [Source:NCBI gene;Acc:424983]	41.9403	21.0437	62.8368	2.98601	1.57822	0.0031202	0.159989	9	19381072	19406302	-	4675	GO:0005085;GO:0005096;GO:0005634;GO:0005737;GO:0035556;GO:0043547;GO:2000431;GO:0000281;GO:0000281;GO:0000902;GO:0005085;GO:0005085;GO:0005085;GO:0005096;GO:0005096;GO:0005096;GO:0005634;GO:0005634;GO:0005634;GO:0005634;GO:0005634;GO:0005654;GO:0005737;GO:0005737;GO:0005737;GO:0005737;GO:0005829;GO:0005911;GO:0005923;GO:0005938;GO:0007399;GO:0016604;GO:0030496;GO:0031267;GO:0032147;GO:0032154;GO:…	K20704	GO:0035556//intracellular signal transduction;GO:0043547//positive regulation of GTPase activity;GO:2000431//regulation of cytokinesis, actomyosin contractile ring assembly;GO:0000281//mitotic cytokinesis;GO:0000281//mitotic cytokinesis;GO:0000902//cell morphogenesis;GO:0007399//nervous system development;GO:0032147//activation of protein kinase activity;GO:0032467//positive regulation of cytokin…	GO:0005634//nucleus;GO:0005737//cytoplasm;GO:0005634//nucleus;GO:0005634//nucleus;GO:0005634//nucleus;GO:0005634//nucleus;GO:0005634//nucleus;GO:0005654//nucleoplasm;GO:0005737//cytoplasm;GO:0005737//cytoplasm;GO:0005737//cytoplasm;GO:0005737//cytoplasm;GO:0005829//cytosol;GO:0005911//cell-cell junction;GO:0005923//bicellular tight junction;GO:0005938//cell cortex;GO:0016604//nuclear body;GO:0030…	GO:0005085//guanyl-nucleotide exchange factor activity;GO:0005096//GTPase activator activity;GO:0005085//guanyl-nucleotide exchange factor activity;GO:0005085//guanyl-nucleotide exchange factor activity;GO:0005085//guanyl-nucleotide exchange factor activity;GO:0005096//GTPase activator activity;GO:0005096//GTPase activator activity;GO:0005096//GTPase activator activity;GO:0031267//small GTPase bi…	-
ENSGALG00000004613	P2RX5	purinergic receptor P2X 5 [Source:NCBI gene;Acc:395507]	65.0096	35.2002	94.819	2.6937	1.42959	0.00319494	0.162729	19	6774396	6787281	+	4493	GO:0001614;GO:0004931;GO:0005216;GO:0005524;GO:0005887;GO:0006811;GO:0016020;GO:0033198;GO:0098655;GO:0000166;GO:0001614;GO:0001614;GO:0001614;GO:0004931;GO:0004931;GO:0004931;GO:0004931;GO:0004931;GO:0005216;GO:0005216;GO:0005524;GO:0005524;GO:0005524;GO:0005639;GO:0005887;GO:0005887;GO:0005887;GO:0006811;GO:0006811;GO:0006811;GO:0007165;GO:0015267;GO:0016020;GO:0016020;GO:0016020;GO:0016021;GO:…	K05219	GO:0006811//ion transport;GO:0033198//response to ATP;GO:0098655//cation transmembrane transport;GO:0006811//ion transport;GO:0006811//ion transport;GO:0006811//ion transport;GO:0007165//signal transduction;GO:0033198//response to ATP;GO:0033198//response to ATP;GO:0035590//purinergic nucleotide receptor signaling pathway;GO:0060079//excitatory postsynaptic potential;GO:0065008//regulation of bio…	GO:0005887//integral component of plasma membrane;GO:0016020//membrane;GO:0005639//integral component of nuclear inner membrane;GO:0005887//integral component of plasma membrane;GO:0005887//integral component of plasma membrane;GO:0005887//integral component of plasma membrane;GO:0016020//membrane;GO:0016020//membrane;GO:0016020//membrane;GO:0016021//integral component of membrane;GO:0098794//pos…	GO:0001614//purinergic nucleotide receptor activity;GO:0004931//extracellularly ATP-gated cation channel activity;GO:0005216//ion channel activity;GO:0005524//ATP binding;GO:0000166//nucleotide binding;GO:0001614//purinergic nucleotide receptor activity;GO:0001614//purinergic nucleotide receptor activity;GO:0001614//purinergic nucleotide receptor activity;GO:0004931//extracellularly ATP-gated cat…	ko04080(Neuroactive ligand-receptor interaction);ko04020(Calcium signaling pathway)
ENSGALG00000013033	CMBL	carboxymethylenebutenolidase homolog [Source:NCBI gene;Acc:420928]	1244.32	771.223	1717.43	2.22689	1.15503	0.00328116	0.165466	2	78356447	78363091	+	1180	GO:0016787;	-	-	-	GO:0016787//hydrolase activity;	-
ENSGALG00000009958	ABCG8	ATP binding cassette subfamily G member 8 [Source:NCBI gene;Acc:421402]	119.542	51.498	187.587	3.6426	1.86497	0.00335839	0.168803	3	25344295	25359387	+	1938	GO:0005524;GO:0005524;GO:0005887;GO:0007588;GO:0007588;GO:0010949;GO:0015914;GO:0015918;GO:0016020;GO:0016324;GO:0016324;GO:0016887;GO:0033344;GO:0033344;GO:0042626;GO:0042632;GO:0042632;GO:0043190;GO:0043235;GO:0043235;GO:0045796;GO:0046982;GO:0046982;GO:0055092;GO:0120020;GO:0120020;GO:0140359;	K05684	GO:0007588//excretion;GO:0007588//excretion;GO:0010949//negative regulation of intestinal phytosterol absorption;GO:0015914//phospholipid transport;GO:0015918//sterol transport;GO:0033344//cholesterol efflux;GO:0033344//cholesterol efflux;GO:0042632//cholesterol homeostasis;GO:0042632//cholesterol homeostasis;GO:0045796//negative regulation of intestinal cholesterol absorption;GO:0055092//sterol …	GO:0005887//integral component of plasma membrane;GO:0016020//membrane;GO:0016324//apical plasma membrane;GO:0016324//apical plasma membrane;GO:0043190//ATP-binding cassette (ABC) transporter complex;GO:0043235//receptor complex;GO:0043235//receptor complex;	GO:0005524//ATP binding;GO:0005524//ATP binding;GO:0016887//ATP hydrolysis activity;GO:0042626//ATPase-coupled transmembrane transporter activity;GO:0046982//protein heterodimerization activity;GO:0046982//protein heterodimerization activity;GO:0120020//cholesterol transfer activity;GO:0120020//cholesterol transfer activity;GO:0140359//ABC-type transporter activity;	ko02010(ABC transporters)
ENSGALG00000014729	DEPDC1B	DEP domain containing 1B [Source:NCBI gene;Acc:427152]	15.2679	5.59697	24.9388	4.45577	2.15567	0.00340549	0.169498	Z	18855387	18874705	-	2793	GO:0007165;GO:0016477;GO:0030177;GO:0035556;	-	GO:0007165//signal transduction;GO:0016477//cell migration;GO:0030177//positive regulation of Wnt signaling pathway;GO:0035556//intracellular signal transduction;	-	-	-
ENSGALG00000037777	MSC	musculin [Source:NCBI gene;Acc:420179]	10.5257	1.25432	19.7971	15.7831	3.98031	0.00341969	0.169652	2	117209361	117210782	-	870	GO:0000122;GO:0000978;GO:0000978;GO:0001227;GO:0005634;GO:0005654;GO:0014707;GO:0046983;GO:0060021;GO:1990830;GO:1990837;	K09072	GO:0000122//negative regulation of transcription by RNA polymerase II;GO:0014707//branchiomeric skeletal muscle development;GO:0060021//roof of mouth development;GO:1990830//cellular response to leukemia inhibitory factor;	GO:0005634//nucleus;GO:0005654//nucleoplasm;	GO:0000978//RNA polymerase II cis-regulatory region sequence-specific DNA binding;GO:0000978//RNA polymerase II cis-regulatory region sequence-specific DNA binding;GO:0001227//DNA-binding transcription repressor activity, RNA polymerase II-specific;GO:0046983//protein dimerization activity;GO:1990837//sequence-specific double-stranded DNA binding;	-
ENSGALG00000013155	PCBP2	poly(rC) binding protein 2 [Source:NCBI gene;Acc:420965]	149.961	25.5466	274.375	10.7402	3.42495	0.00358626	0.175635	2	85442153	85618905	+	5114	GO:0003676;GO:0003723;GO:0003676;GO:0003723;GO:0003676;GO:0003723;GO:0003676;GO:0003723;GO:0003676;GO:0003723;	-	-	-	GO:0003676//nucleic acid binding;GO:0003723//RNA binding;GO:0003676//nucleic acid binding;GO:0003723//RNA binding;GO:0003676//nucleic acid binding;GO:0003723//RNA binding;GO:0003676//nucleic acid binding;GO:0003723//RNA binding;GO:0003676//nucleic acid binding;GO:0003723//RNA binding;	-
ENSGALG00000031301	TULP1	tubby like protein 1 [Source:NCBI gene;Acc:395321]	41.3056	0.844321	81.7669	96.8434	6.59758	0.00362083	0.176034	26	69390	73128	-	1634	GO:0001750;GO:0001895;GO:0001917;GO:0005546;GO:0005576;GO:0005829;GO:0005886;GO:0006910;GO:0016192;GO:0016358;GO:0042462;GO:0042995;GO:0043679;GO:0045202;GO:0045494;GO:0050766;GO:0050908;GO:0051015;GO:0060041;GO:1903546;	K19600	GO:0001895//retina homeostasis;GO:0006910//phagocytosis, recognition;GO:0016192//vesicle-mediated transport;GO:0016358//dendrite development;GO:0042462//eye photoreceptor cell development;GO:0045494//photoreceptor cell maintenance;GO:0050766//positive regulation of phagocytosis;GO:0050908//detection of light stimulus involved in visual perception;GO:0060041//retina development in camera-type eye;…	GO:0001750//photoreceptor outer segment;GO:0001917//photoreceptor inner segment;GO:0005576//extracellular region;GO:0005829//cytosol;GO:0005886//plasma membrane;GO:0042995//cell projection;GO:0043679//axon terminus;GO:0045202//synapse;	GO:0005546//phosphatidylinositol-4,5-bisphosphate binding;GO:0051015//actin filament binding;	-
ENSGALG00000008950	EHD4	EH domain containing 4 [Source:NCBI gene;Acc:100859860]	28.401	12.7641	44.0379	3.45014	1.78666	0.00362636	0.176034	5	25532127	25551896	-	1724	GO:0005509;GO:0005515;GO:0005525;GO:0005783;GO:0032456;GO:0032456;GO:0048471;GO:0051260;GO:0055038;GO:0005509;GO:0005515;GO:0005525;GO:0032456;	K12477	GO:0032456//endocytic recycling;GO:0032456//endocytic recycling;GO:0051260//protein homooligomerization;GO:0032456//endocytic recycling;	GO:0005783//endoplasmic reticulum;GO:0048471//perinuclear region of cytoplasm;GO:0055038//recycling endosome membrane;	GO:0005509//calcium ion binding;GO:0005515//protein binding;GO:0005525//GTP binding;GO:0005509//calcium ion binding;GO:0005515//protein binding;GO:0005525//GTP binding;	ko04144(Endocytosis)
ENSGALG00000031244	ADCY6	adenylate cyclase 6 [Source:NCBI gene;Acc:395340]	223.822	133.197	314.447	2.36077	1.23926	0.0036405	0.176034	7	26948199	27144911	-	5540	GO:0001973;GO:0004016;GO:0004016;GO:0004016;GO:0005886;GO:0005886;GO:0005929;GO:0006171;GO:0006171;GO:0007189;GO:0007189;GO:0007191;GO:0007195;GO:0007204;GO:0007626;GO:0008179;GO:0009190;GO:0016020;GO:0016021;GO:0016849;GO:0035556;GO:0045111;GO:0050885;GO:0061178;GO:0097110;GO:1904322;GO:0004016;GO:0005886;GO:0006171;GO:0009190;GO:0016849;GO:0035556;	K08045	GO:0001973//G protein-coupled adenosine receptor signaling pathway;GO:0006171//cAMP biosynthetic process;GO:0006171//cAMP biosynthetic process;GO:0007189//adenylate cyclase-activating G protein-coupled receptor signaling pathway;GO:0007189//adenylate cyclase-activating G protein-coupled receptor signaling pathway;GO:0007191//adenylate cyclase-activating dopamine receptor signaling pathway;GO:0007…	GO:0005886//plasma membrane;GO:0005886//plasma membrane;GO:0005929//cilium;GO:0016020//membrane;GO:0016021//integral component of membrane;GO:0045111//intermediate filament cytoskeleton;GO:0005886//plasma membrane;	GO:0004016//adenylate cyclase activity;GO:0004016//adenylate cyclase activity;GO:0004016//adenylate cyclase activity;GO:0008179//adenylate cyclase binding;GO:0016849//phosphorus-oxygen lyase activity;GO:0097110//scaffold protein binding;GO:0004016//adenylate cyclase activity;GO:0016849//phosphorus-oxygen lyase activity;	ko04916(Melanogenesis);ko04914(Progesterone-mediated oocyte maturation);ko04912(GnRH signaling pathway);ko04540(Gap junction);ko04371(Apelin signaling pathway);ko04270(Vascular smooth muscle contraction);ko04261(Adrenergic signaling in cardiomyocytes);ko04114(Oocyte meiosis);ko00230(Purine metabolism)
ENSGALG00000025881	CSF2RB	colony stimulating factor 2 receptor beta common subunit [Source:NCBI gene;Acc:101750812]	47.7218	24.0629	71.3806	2.96642	1.56872	0.0036706	0.176911	1	51541954	51569755	-	3698	GO:0005515;GO:0005515;	-	-	-	GO:0005515//protein binding;GO:0005515//protein binding;	-
ENSGALG00000033300	CORO1B	coronin-1B-like [Source:NCBI gene;Acc:107056441]	192.625	115.706	269.544	2.32956	1.22006	0.00377994	0.180492	5	217280	222627	-	2395	GO:0001725;GO:0005515;GO:0005737;GO:0005829;GO:0005884;GO:0005886;GO:0016477;GO:0030027;GO:0030036;GO:0031252;GO:0031529;GO:0034316;GO:0035767;GO:0036120;GO:0042060;GO:0042802;GO:0048471;GO:0051015;GO:0051017;GO:0071672;GO:0071933;GO:0071944;GO:0090135;GO:1902463;GO:2000394;GO:0005515;	-	GO:0016477//cell migration;GO:0030036//actin cytoskeleton organization;GO:0031529//ruffle organization;GO:0034316//negative regulation of Arp2/3 complex-mediated actin nucleation;GO:0035767//endothelial cell chemotaxis;GO:0036120//cellular response to platelet-derived growth factor stimulus;GO:0042060//wound healing;GO:0051017//actin filament bundle assembly;GO:0071672//negative regulation of smo…	GO:0001725//stress fiber;GO:0005737//cytoplasm;GO:0005829//cytosol;GO:0005884//actin filament;GO:0005886//plasma membrane;GO:0030027//lamellipodium;GO:0031252//cell leading edge;GO:0048471//perinuclear region of cytoplasm;GO:0071944//cell periphery;	GO:0005515//protein binding;GO:0042802//identical protein binding;GO:0051015//actin filament binding;GO:0071933//Arp2/3 complex binding;GO:0005515//protein binding;	-
ENSGALG00000016059	ETS2	ETS proto-oncogene 2, transcription factor [Source:NCBI gene;Acc:396250]	187.992	113.321	262.664	2.31788	1.21281	0.00381247	0.180915	1	109131453	109144592	+	2406	GO:0000981;GO:0001569;GO:0003677;GO:0003700;GO:0003700;GO:0005634;GO:0005634;GO:0006355;GO:0006355;GO:0006357;GO:0030154;GO:0043565;GO:0043565;GO:0060982;GO:0000122;GO:0000977;GO:0000978;GO:0000981;GO:0001227;GO:0001569;GO:0001712;GO:0003677;GO:0003700;GO:0003700;GO:0005634;GO:0005634;GO:0005654;GO:0005829;GO:0005886;GO:0006355;GO:0006355;GO:0006357;GO:0007498;GO:0019904;GO:0030154;GO:0043565;GO:…	K21932	GO:0001569//branching involved in blood vessel morphogenesis;GO:0006355//regulation of transcription, DNA-templated;GO:0006355//regulation of transcription, DNA-templated;GO:0006357//regulation of transcription by RNA polymerase II;GO:0030154//cell differentiation;GO:0060982//coronary artery morphogenesis;GO:0000122//negative regulation of transcription by RNA polymerase II;GO:0001569//branching …	GO:0005634//nucleus;GO:0005634//nucleus;GO:0005634//nucleus;GO:0005634//nucleus;GO:0005654//nucleoplasm;GO:0005829//cytosol;GO:0005886//plasma membrane;	GO:0000981//DNA-binding transcription factor activity, RNA polymerase II-specific;GO:0003677//DNA binding;GO:0003700//DNA-binding transcription factor activity;GO:0003700//DNA-binding transcription factor activity;GO:0043565//sequence-specific DNA binding;GO:0043565//sequence-specific DNA binding;GO:0000977//RNA polymerase II transcription regulatory region sequence-specific DNA binding;GO:000097…	-
ENSGALG00000011962	NDNF	neuron-derived neurotrophic factor [Source:NCBI gene;Acc:422672]	19.5998	5.55954	33.64	6.05087	2.59714	0.00384121	0.180971	4	54187801	54205828	+	2479	GO:0001525;GO:0001764;GO:0002931;GO:0005515;GO:0005539;GO:0005576;GO:0005615;GO:0007263;GO:0008201;GO:0010811;GO:0010976;GO:0019800;GO:0021828;GO:0030198;GO:0031012;GO:0043524;GO:0044344;GO:0061042;GO:0071456;GO:2000352;	-	GO:0001525//angiogenesis;GO:0001764//neuron migration;GO:0002931//response to ischemia;GO:0007263//nitric oxide mediated signal transduction;GO:0010811//positive regulation of cell-substrate adhesion;GO:0010976//positive regulation of neuron projection development;GO:0019800//peptide cross-linking via chondroitin 4-sulfate glycosaminoglycan;GO:0021828//gonadotrophin-releasing hormone neuronal mig…	GO:0005576//extracellular region;GO:0005615//extracellular space;GO:0031012//extracellular matrix;	GO:0005515//protein binding;GO:0005539//glycosaminoglycan binding;GO:0008201//heparin binding;	-
ENSGALG00000015780	PNRC1	proline rich nuclear receptor coactivator 1 [Source:NCBI gene;Acc:421817]	11235.7	7161.24	15310.2	2.13793	1.09622	0.00384769	0.180971	3	75829783	75832053	-	1734	-	K18774	-	-	-	-
ENSGALG00000040089	HPS3	HPS3, biogenesis of lysosomal organelles complex 2 subunit 1 [Source:NCBI gene;Acc:425047]	403.931	256.09	551.772	2.1546	1.10742	0.00384918	0.180971	9	24057105	24083265	-	3310	GO:0031084;	K20190	-	GO:0031084//BLOC-2 complex;	-	-
ENSGALG00000002789	MAP2	microtubule associated protein 2 [Source:NCBI gene;Acc:424001]	8.69744	1.96534	15.4295	7.85083	2.97285	0.00389274	0.181899	7	2471804	2577364	+	6572	GO:0001578;GO:0015631;GO:0021954;GO:0001578;GO:0015631;GO:0021954;GO:0001578;GO:0015631;GO:0021954;GO:0001578;GO:0015631;GO:0021954;GO:0001578;GO:0015631;GO:0021954;	K10430	GO:0001578//microtubule bundle formation;GO:0021954//central nervous system neuron development;GO:0001578//microtubule bundle formation;GO:0021954//central nervous system neuron development;GO:0001578//microtubule bundle formation;GO:0021954//central nervous system neuron development;GO:0001578//microtubule bundle formation;GO:0021954//central nervous system neuron development;GO:0001578//microtu…	-	GO:0015631//tubulin binding;GO:0015631//tubulin binding;GO:0015631//tubulin binding;GO:0015631//tubulin binding;GO:0015631//tubulin binding;	-
ENSGALG00000007944	HECW2	HECT, C2 and WW domain containing E3 ubiquitin protein ligase 2 [Source:NCBI gene;Acc:424050]	20.486	8.57773	32.3942	3.77655	1.91707	0.00391969	0.1826	7	9813840	9920479	-	6310	GO:0004842;GO:0005515;GO:0030071;GO:0072686;	K12168	GO:0030071//regulation of mitotic metaphase/anaphase transition;	GO:0072686//mitotic spindle;	GO:0004842//ubiquitin-protein transferase activity;GO:0005515//protein binding;	-
ENSGALG00000012885	BCL2	BCL2, apoptosis regulator [Source:NCBI gene;Acc:396282]	35.2931	17.8441	52.742	2.95571	1.5635	0.00413146	0.190147	2	67837316	67924872	+	2852	GO:0000209;GO:0000902;GO:0001503;GO:0001541;GO:0001656;GO:0001657;GO:0001658;GO:0001662;GO:0001776;GO:0001782;GO:0001822;GO:0001836;GO:0001952;GO:0002020;GO:0002260;GO:0002320;GO:0002326;GO:0002360;GO:0002520;GO:0002931;GO:0003014;GO:0005634;GO:0005634;GO:0005654;GO:0005737;GO:0005737;GO:0005739;GO:0005739;GO:0005741;GO:0005783;GO:0005783;GO:0005789;GO:0005789;GO:0005829;GO:0006470;GO:0006582;GO:…	K02161	GO:0000209//protein polyubiquitination;GO:0000902//cell morphogenesis;GO:0001503//ossification;GO:0001541//ovarian follicle development;GO:0001656//metanephros development;GO:0001657//ureteric bud development;GO:0001658//branching involved in ureteric bud morphogenesis;GO:0001662//behavioral fear response;GO:0001776//leukocyte homeostasis;GO:0001782//B cell homeostasis;GO:0001822//kidney developm…	GO:0005634//nucleus;GO:0005634//nucleus;GO:0005654//nucleoplasm;GO:0005737//cytoplasm;GO:0005737//cytoplasm;GO:0005739//mitochondrion;GO:0005739//mitochondrion;GO:0005741//mitochondrial outer membrane;GO:0005783//endoplasmic reticulum;GO:0005783//endoplasmic reticulum;GO:0005789//endoplasmic reticulum membrane;GO:0005789//endoplasmic reticulum membrane;GO:0005829//cytosol;GO:0016020//membrane;GO:…	GO:0002020//protease binding;GO:0015267//channel activity;GO:0016248//channel inhibitor activity;GO:0019903//protein phosphatase binding;GO:0031625//ubiquitin protein ligase binding;GO:0042802//identical protein binding;GO:0043565//sequence-specific DNA binding;GO:0046982//protein heterodimerization activity;GO:0051434//BH3 domain binding;GO:0051721//protein phosphatase 2A binding;GO:0140297//DNA…	ko05168(Herpes simplex virus 1 infection);ko05132(Salmonella infection);ko04621(NOD-like receptor signaling pathway);ko04510(Focal adhesion);ko04340(Hedgehog signaling pathway);ko04261(Adrenergic signaling in cardiomyocytes);ko04217(Necroptosis);ko04210(Apoptosis);ko04141(Protein processing in endoplasmic reticulum);ko04140(Autophagy - animal);ko04115(p53 signaling pathway)
ENSGALG00000019553	SERPINB10B	serpin peptidase inhibitor, clade B (ovalbumin), member 10 B [Source:NCBI gene;Acc:395715]	42.9152	0.744813	85.0855	114.237	6.83589	0.00414568	0.190228	2	67656284	67662678	-	2120	GO:0000785;GO:0003677;GO:0004867;GO:0004867;GO:0004867;GO:0005615;GO:0005615;GO:0005615;GO:0005634;GO:0005654;GO:0005694;GO:0006325;GO:0010466;GO:0010951;GO:0030261;GO:0030261;GO:0030414;GO:0031490;GO:0043362;GO:0000785;GO:0003677;GO:0004867;GO:0004867;GO:0004867;GO:0005615;GO:0005615;GO:0005615;GO:0005634;GO:0005654;GO:0005694;GO:0006325;GO:0010466;GO:0010951;GO:0030261;GO:0030261;GO:0030414;GO:…	K13963	GO:0006325//chromatin organization;GO:0010466//negative regulation of peptidase activity;GO:0010951//negative regulation of endopeptidase activity;GO:0030261//chromosome condensation;GO:0030261//chromosome condensation;GO:0043362//nucleate erythrocyte maturation;GO:0006325//chromatin organization;GO:0010466//negative regulation of peptidase activity;GO:0010951//negative regulation of endopeptidas…	GO:0000785//chromatin;GO:0005615//extracellular space;GO:0005615//extracellular space;GO:0005615//extracellular space;GO:0005634//nucleus;GO:0005654//nucleoplasm;GO:0005694//chromosome;GO:0000785//chromatin;GO:0005615//extracellular space;GO:0005615//extracellular space;GO:0005615//extracellular space;GO:0005634//nucleus;GO:0005654//nucleoplasm;GO:0005694//chromosome;	GO:0003677//DNA binding;GO:0004867//serine-type endopeptidase inhibitor activity;GO:0004867//serine-type endopeptidase inhibitor activity;GO:0004867//serine-type endopeptidase inhibitor activity;GO:0030414//peptidase inhibitor activity;GO:0031490//chromatin DNA binding;GO:0003677//DNA binding;GO:0004867//serine-type endopeptidase inhibitor activity;GO:0004867//serine-type endopeptidase inhibitor …	-
ENSGALG00000017128	SKA3	spindle and kinetochore associated complex subunit 3 [Source:NCBI gene;Acc:418948]	36.9424	19.127	54.7578	2.86286	1.51746	0.00421962	0.191535	1	179931545	179940988	+	1975	GO:0000278;GO:0000776;GO:0000940;GO:0000940;GO:0005813;GO:0005829;GO:0005876;GO:0007059;GO:0007059;GO:0031110;GO:0072686;	-	GO:0000278//mitotic cell cycle;GO:0007059//chromosome segregation;GO:0007059//chromosome segregation;GO:0031110//regulation of microtubule polymerization or depolymerization;	GO:0000776//kinetochore;GO:0000940//outer kinetochore;GO:0000940//outer kinetochore;GO:0005813//centrosome;GO:0005829//cytosol;GO:0005876//spindle microtubule;GO:0072686//mitotic spindle;	-	-
ENSGALG00000005540	MICAL2	microtubule associated monooxygenase, calponin and LIM domain containing 2 [Source:NCBI gene;Acc:423031]	116.789	25.7617	207.816	8.06687	3.01201	0.00422431	0.191535	5	8242174	8358807	-	5915	GO:0003779;GO:0005515;GO:0005634;GO:0010735;GO:0030042;GO:0043914;GO:0071949;GO:0003779;GO:0005515;GO:0005634;GO:0010735;GO:0030042;GO:0043914;GO:0071949;GO:0003779;GO:0005515;GO:0005634;GO:0010735;GO:0030042;GO:0043914;GO:0071949;	-	GO:0010735//positive regulation of transcription via serum response element binding;GO:0030042//actin filament depolymerization;GO:0010735//positive regulation of transcription via serum response element binding;GO:0030042//actin filament depolymerization;GO:0010735//positive regulation of transcription via serum response element binding;GO:0030042//actin filament depolymerization;	GO:0005634//nucleus;GO:0005634//nucleus;GO:0005634//nucleus;	GO:0003779//actin binding;GO:0005515//protein binding;GO:0043914//NADPH:sulfur oxidoreductase activity;GO:0071949//FAD binding;GO:0003779//actin binding;GO:0005515//protein binding;GO:0043914//NADPH:sulfur oxidoreductase activity;GO:0071949//FAD binding;GO:0003779//actin binding;GO:0005515//protein binding;GO:0043914//NADPH:sulfur oxidoreductase activity;GO:0071949//FAD binding;	-
ENSGALG00000010915	IL6	interleukin 6 [Source:NCBI gene;Acc:395337]	7.26163	1.35189	13.1714	9.74294	3.28436	0.00429733	0.194015	2	30863310	30866004	+	1339	GO:0005125;GO:0005125;GO:0005125;GO:0005125;GO:0005125;GO:0005138;GO:0005138;GO:0005576;GO:0005576;GO:0005576;GO:0005615;GO:0005615;GO:0005615;GO:0005615;GO:0005896;GO:0006953;GO:0006955;GO:0006955;GO:0007165;GO:0008083;GO:0008083;GO:0008284;GO:0010573;GO:0014823;GO:0042593;GO:0046427;GO:0050796;GO:0070092;GO:0070102;GO:0070417;GO:0072540;GO:0072540;GO:0072574;GO:0097421;GO:1904894;GO:0005125;GO:…	K05405	GO:0006953//acute-phase response;GO:0006955//immune response;GO:0006955//immune response;GO:0007165//signal transduction;GO:0008284//positive regulation of cell population proliferation;GO:0010573//vascular endothelial growth factor production;GO:0014823//response to activity;GO:0042593//glucose homeostasis;GO:0046427//positive regulation of receptor signaling pathway via JAK-STAT;GO:0050796//reg…	GO:0005576//extracellular region;GO:0005576//extracellular region;GO:0005576//extracellular region;GO:0005615//extracellular space;GO:0005615//extracellular space;GO:0005615//extracellular space;GO:0005615//extracellular space;GO:0005896//interleukin-6 receptor complex;GO:0005576//extracellular region;GO:0005615//extracellular space;GO:0005576//extracellular region;GO:0005615//extracellular space;	GO:0005125//cytokine activity;GO:0005125//cytokine activity;GO:0005125//cytokine activity;GO:0005125//cytokine activity;GO:0005125//cytokine activity;GO:0005138//interleukin-6 receptor binding;GO:0005138//interleukin-6 receptor binding;GO:0008083//growth factor activity;GO:0008083//growth factor activity;GO:0005125//cytokine activity;GO:0005138//interleukin-6 receptor binding;GO:0005125//cytokine…	ko05168(Herpes simplex virus 1 infection);ko05164(Influenza A);ko05132(Salmonella infection);ko04672(Intestinal immune network for IgA production);ko04625(C-type lectin receptor signaling pathway);ko04623(Cytosolic DNA-sensing pathway);ko04621(NOD-like receptor signaling pathway);ko04620(Toll-like receptor signaling pathway);ko04218(Cellular senescence);ko04068(FoxO signaling pathway);ko04060(Cyt…
ENSGALG00000003003	CCL20	C-C motif chemokine ligand 20 [Source:NCBI gene;Acc:395082]	32.2611	6.93217	57.5901	8.30766	3.05444	0.00431709	0.194015	9	9693543	9695640	+	836	GO:0002548;GO:0005125;GO:0005576;GO:0005576;GO:0005576;GO:0005615;GO:0005615;GO:0006935;GO:0006935;GO:0006954;GO:0006955;GO:0006955;GO:0007186;GO:0008009;GO:0008009;GO:0008009;GO:0016477;GO:0030593;GO:0031731;GO:0035584;GO:0042379;GO:0043547;GO:0048020;GO:0048247;GO:0050794;GO:0060326;GO:0070098;GO:0070374;GO:0071346;GO:0071347;GO:0071356;GO:2000406;	K14625	GO:0002548//monocyte chemotaxis;GO:0006935//chemotaxis;GO:0006935//chemotaxis;GO:0006954//inflammatory response;GO:0006955//immune response;GO:0006955//immune response;GO:0007186//G protein-coupled receptor signaling pathway;GO:0016477//cell migration;GO:0030593//neutrophil chemotaxis;GO:0035584//calcium-mediated signaling using intracellular calcium source;GO:0043547//positive regulation of GTPa…	GO:0005576//extracellular region;GO:0005576//extracellular region;GO:0005576//extracellular region;GO:0005615//extracellular space;GO:0005615//extracellular space;	GO:0005125//cytokine activity;GO:0008009//chemokine activity;GO:0008009//chemokine activity;GO:0008009//chemokine activity;GO:0031731//CCR6 chemokine receptor binding;GO:0042379//chemokine receptor binding;GO:0048020//CCR chemokine receptor binding;	ko04060(Cytokine-cytokine receptor interaction)
ENSGALG00000006351	FAS	Fas cell surface death receptor [Source:NCBI gene;Acc:395274]	146.348	88.0704	204.625	2.32343	1.21625	0.00450545	0.200126	6	20087175	20099497	+	1566	GO:0001934;GO:0004888;GO:0005515;GO:0005516;GO:0005829;GO:0005886;GO:0006915;GO:0006915;GO:0006955;GO:0007165;GO:0009986;GO:0016020;GO:0016604;GO:0019900;GO:0031264;GO:0031265;GO:0032872;GO:0034198;GO:0036337;GO:0042802;GO:0043065;GO:0045121;GO:0071260;GO:0071455;GO:0097191;GO:0097527;GO:2001235;GO:2001269;	K04390	GO:0001934//positive regulation of protein phosphorylation;GO:0006915//apoptotic process;GO:0006915//apoptotic process;GO:0006955//immune response;GO:0007165//signal transduction;GO:0032872//regulation of stress-activated MAPK cascade;GO:0034198//cellular response to amino acid starvation;GO:0036337//Fas signaling pathway;GO:0043065//positive regulation of apoptotic process;GO:0071260//cellular r…	GO:0005829//cytosol;GO:0005886//plasma membrane;GO:0009986//cell surface;GO:0016020//membrane;GO:0016604//nuclear body;GO:0031264//death-inducing signaling complex;GO:0031265//CD95 death-inducing signaling complex;GO:0045121//membrane raft;	GO:0004888//transmembrane signaling receptor activity;GO:0005515//protein binding;GO:0005516//calmodulin binding;GO:0019900//kinase binding;GO:0042802//identical protein binding;	ko05168(Herpes simplex virus 1 infection);ko05164(Influenza A);ko04217(Necroptosis);ko04210(Apoptosis);ko04115(p53 signaling pathway);ko04060(Cytokine-cytokine receptor interaction);ko04010(MAPK signaling pathway)
ENSGALG00000005961	DGUOK	deoxyguanosine kinase [Source:NCBI gene;Acc:770922]	126.747	51.2378	202.256	3.9474	1.9809	0.00454174	0.201153	13	14282890	14288271	-	1050	GO:0005524;GO:0006139;GO:0019136;	K00893	GO:0006139//nucleobase-containing compound metabolic process;	-	GO:0005524//ATP binding;GO:0019136//deoxynucleoside kinase activity;	ko00240(Pyrimidine metabolism);ko00230(Purine metabolism)
ENSGALG00000001616	CDC45	cell division cycle 45 [Source:NCBI gene;Acc:416776]	49.4861	27.6341	71.3381	2.58153	1.36822	0.00468532	0.203759	15	967724	980147	+	2832	GO:0005634;GO:0005654;GO:0005813;GO:0006270;GO:0036064;GO:0005634;GO:0006260;GO:0006270;GO:0006270;GO:0007049;	-	GO:0006270//DNA replication initiation;GO:0006260//DNA replication;GO:0006270//DNA replication initiation;GO:0006270//DNA replication initiation;GO:0007049//cell cycle;	GO:0005634//nucleus;GO:0005654//nucleoplasm;GO:0005813//centrosome;GO:0036064//ciliary basal body;GO:0005634//nucleus;	-	-
ENSGALG00000015425	LPL	lipoprotein lipase [Source:NCBI gene;Acc:396219]	281.663	138.156	425.17	3.07746	1.62174	0.00469328	0.203759	Z	54612204	54628981	-	3831	GO:0004465;GO:0004465;GO:0004465;GO:0004465;GO:0004465;GO:0004620;GO:0004806;GO:0004806;GO:0004806;GO:0004806;GO:0004806;GO:0005102;GO:0005509;GO:0005515;GO:0005576;GO:0005615;GO:0005615;GO:0005615;GO:0005886;GO:0006629;GO:0006629;GO:0006629;GO:0006631;GO:0006631;GO:0006633;GO:0006633;GO:0008201;GO:0008201;GO:0008970;GO:0008970;GO:0008970;GO:0010886;GO:0010890;GO:0016020;GO:0016042;GO:0016042;GO:…	K01059	GO:0006629//lipid metabolic process;GO:0006629//lipid metabolic process;GO:0006629//lipid metabolic process;GO:0006631//fatty acid metabolic process;GO:0006631//fatty acid metabolic process;GO:0006633//fatty acid biosynthetic process;GO:0006633//fatty acid biosynthetic process;GO:0010886//positive regulation of cholesterol storage;GO:0010890//positive regulation of sequestering of triglyceride;GO…	GO:0005576//extracellular region;GO:0005615//extracellular space;GO:0005615//extracellular space;GO:0005615//extracellular space;GO:0005886//plasma membrane;GO:0016020//membrane;GO:0034361//very-low-density lipoprotein particle;GO:0042627//chylomicron;	GO:0004465//lipoprotein lipase activity;GO:0004465//lipoprotein lipase activity;GO:0004465//lipoprotein lipase activity;GO:0004465//lipoprotein lipase activity;GO:0004465//lipoprotein lipase activity;GO:0004620//phospholipase activity;GO:0004806//triglyceride lipase activity;GO:0004806//triglyceride lipase activity;GO:0004806//triglyceride lipase activity;GO:0004806//triglyceride lipase activity;…	ko03320(PPAR signaling pathway);ko00561(Glycerolipid metabolism)
ENSGALG00000003085	CDK1	cyclin dependent kinase 1 [Source:NCBI gene;Acc:396252]	220.549	106.086	335.012	3.15794	1.65898	0.00469391	0.203759	6	9409873	9417895	-	1218	GO:0000307;GO:0003682;GO:0004672;GO:0004672;GO:0004674;GO:0004693;GO:0004693;GO:0005524;GO:0005634;GO:0005654;GO:0005737;GO:0005759;GO:0005759;GO:0005813;GO:0005829;GO:0005876;GO:0006468;GO:0006468;GO:0006468;GO:0007095;GO:0008283;GO:0008353;GO:0010971;GO:0016301;GO:0018105;GO:0018107;GO:0030332;GO:0030496;GO:0030544;GO:0030855;GO:0034501;GO:0035173;GO:0042752;GO:0043066;GO:0044772;GO:0072686;GO:…	K02087	GO:0006468//protein phosphorylation;GO:0006468//protein phosphorylation;GO:0006468//protein phosphorylation;GO:0007095//mitotic G2 DNA damage checkpoint signaling;GO:0008283//cell population proliferation;GO:0010971//positive regulation of G2/M transition of mitotic cell cycle;GO:0018105//peptidyl-serine phosphorylation;GO:0018107//peptidyl-threonine phosphorylation;GO:0030855//epithelial cell di…	GO:0000307//cyclin-dependent protein kinase holoenzyme complex;GO:0005634//nucleus;GO:0005654//nucleoplasm;GO:0005737//cytoplasm;GO:0005759//mitochondrial matrix;GO:0005759//mitochondrial matrix;GO:0005813//centrosome;GO:0005829//cytosol;GO:0005876//spindle microtubule;GO:0030496//midbody;GO:0072686//mitotic spindle;GO:0097125//cyclin B1-CDK1 complex;	GO:0003682//chromatin binding;GO:0004672//protein kinase activity;GO:0004672//protein kinase activity;GO:0004674//protein serine/threonine kinase activity;GO:0004693//cyclin-dependent protein serine/threonine kinase activity;GO:0004693//cyclin-dependent protein serine/threonine kinase activity;GO:0005524//ATP binding;GO:0008353//RNA polymerase II CTD heptapeptide repeat kinase activity;GO:0016301…	ko04914(Progesterone-mediated oocyte maturation);ko04540(Gap junction);ko04218(Cellular senescence);ko04115(p53 signaling pathway);ko04114(Oocyte meiosis);ko04110(Cell cycle)
ENSGALG00000055058	PROSER2	proline and serine rich 2 [Source:NCBI gene;Acc:419101]	620.552	262.687	978.417	3.72465	1.8971	0.00471191	0.20396	1	6730670	6745495	+	3190	-	-	-	-	-	-
ENSGALG00000006525	NCAPG2	non-SMC condensin II complex subunit G2 [Source:NCBI gene;Acc:100859557]	18.6049	8.5945	28.6152	3.32948	1.7353	0.00486511	0.208817	2	9508795	9542249	-	3455	GO:0000796;GO:0005634;GO:0005634;GO:0005654;GO:0006366;GO:0016607;GO:0030218;GO:0030293;GO:0035033;GO:0035064;GO:0043425;	K11492	GO:0006366//transcription by RNA polymerase II;GO:0030218//erythrocyte differentiation;	GO:0000796//condensin complex;GO:0005634//nucleus;GO:0005634//nucleus;GO:0005654//nucleoplasm;GO:0016607//nuclear speck;	GO:0030293//transmembrane receptor protein tyrosine kinase inhibitor activity;GO:0035033//histone deacetylase regulator activity;GO:0035064//methylated histone binding;GO:0043425//bHLH transcription factor binding;	-
ENSGALG00000004897	GTSE1	G2 and S-phase expressed 1 [Source:NCBI gene;Acc:425204]	45.6947	21.5254	69.8641	3.24566	1.69851	0.00489875	0.209672	1	15836984	15848465	+	3051	GO:0005881;	K10129	-	GO:0005881//cytoplasmic microtubule;	-	ko04115(p53 signaling pathway)
ENSGALG00000019967	MTFR2	mitochondrial fission regulator 2 [Source:NCBI gene;Acc:421691]	25.2595	9.47215	41.0469	4.33343	2.11551	0.00492003	0.209995	3	55321006	55331784	+	1971	GO:0000266;GO:0005739;GO:0007005;GO:0009060;	-	GO:0000266//mitochondrial fission;GO:0007005//mitochondrion organization;GO:0009060//aerobic respiration;	GO:0005739//mitochondrion;	-	-
ENSGALG00000052770	CEP152	centrosomal protein 152 [Source:NCBI gene;Acc:415437]	46.8688	24.5724	69.1652	2.81475	1.49301	0.00502372	0.212252	10	10796874	10804921	-	3203	GO:0005813;GO:0005815;GO:0005815;GO:0007099;GO:0007099;GO:0007099;GO:0098535;GO:0098535;GO:0098536;GO:0098536;	-	GO:0007099//centriole replication;GO:0007099//centriole replication;GO:0007099//centriole replication;GO:0098535//de novo centriole assembly involved in multi-ciliated epithelial cell differentiation;GO:0098535//de novo centriole assembly involved in multi-ciliated epithelial cell differentiation;	GO:0005813//centrosome;GO:0005815//microtubule organizing center;GO:0005815//microtubule organizing center;GO:0098536//deuterosome;GO:0098536//deuterosome;	-	-
ENSGALG00000033231	RACGAP1	Rac GTPase activating protein 1 [Source:NCBI gene;Acc:426884]	45.5884	24.9357	66.2411	2.65648	1.40951	0.00504486	0.212252	33	5826668	5834642	+	2659	GO:0007165;GO:0035556;GO:0007165;GO:0035556;GO:0000281;GO:0000915;GO:0005096;GO:0005547;GO:0005634;GO:0005654;GO:0005819;GO:0007165;GO:0007283;GO:0007405;GO:0008017;GO:0008272;GO:0019901;GO:0030496;GO:0031234;GO:0032154;GO:0032467;GO:0035556;GO:0043014;GO:0043015;GO:0045995;GO:0048487;GO:0051233;GO:0051256;GO:0051988;GO:0072686;GO:0097149;	K16733	GO:0007165//signal transduction;GO:0035556//intracellular signal transduction;GO:0007165//signal transduction;GO:0035556//intracellular signal transduction;GO:0000281//mitotic cytokinesis;GO:0000915//actomyosin contractile ring assembly;GO:0007165//signal transduction;GO:0007283//spermatogenesis;GO:0007405//neuroblast proliferation;GO:0008272//sulfate transport;GO:0032467//positive regulation of …	GO:0005634//nucleus;GO:0005654//nucleoplasm;GO:0005819//spindle;GO:0030496//midbody;GO:0031234//extrinsic component of cytoplasmic side of plasma membrane;GO:0032154//cleavage furrow;GO:0051233//spindle midzone;GO:0072686//mitotic spindle;GO:0097149//centralspindlin complex;	GO:0005096//GTPase activator activity;GO:0005547//phosphatidylinositol-3,4,5-trisphosphate binding;GO:0008017//microtubule binding;GO:0019901//protein kinase binding;GO:0043014//alpha-tubulin binding;GO:0043015//gamma-tubulin binding;GO:0048487//beta-tubulin binding;	-
ENSGALG00000010745	HMGB2	high mobility group box 2 [Source:NCBI gene;Acc:396482]	252.786	160.677	344.896	2.14652	1.102	0.005059	0.212252	4	43290527	43292715	-	1204	GO:0000122;GO:0000400;GO:0000785;GO:0000785;GO:0000793;GO:0000976;GO:0000987;GO:0000987;GO:0001938;GO:0002437;GO:0002437;GO:0003677;GO:0003677;GO:0003677;GO:0003677;GO:0003684;GO:0003690;GO:0003713;GO:0005615;GO:0005615;GO:0005615;GO:0005634;GO:0005634;GO:0005634;GO:0005634;GO:0005634;GO:0005634;GO:0005654;GO:0005694;GO:0005730;GO:0005737;GO:0005737;GO:0005737;GO:0006357;GO:0006357;GO:0006357;GO:…	K11295	GO:0000122//negative regulation of transcription by RNA polymerase II;GO:0001938//positive regulation of endothelial cell proliferation;GO:0002437//inflammatory response to antigenic stimulus;GO:0002437//inflammatory response to antigenic stimulus;GO:0006357//regulation of transcription by RNA polymerase II;GO:0006357//regulation of transcription by RNA polymerase II;GO:0006357//regulation of tra…	GO:0000785//chromatin;GO:0000785//chromatin;GO:0000793//condensed chromosome;GO:0005615//extracellular space;GO:0005615//extracellular space;GO:0005615//extracellular space;GO:0005634//nucleus;GO:0005634//nucleus;GO:0005634//nucleus;GO:0005634//nucleus;GO:0005634//nucleus;GO:0005634//nucleus;GO:0005654//nucleoplasm;GO:0005694//chromosome;GO:0005730//nucleolus;GO:0005737//cytoplasm;GO:0005737//cyt…	GO:0000400//four-way junction DNA binding;GO:0000976//transcription cis-regulatory region binding;GO:0000987//cis-regulatory region sequence-specific DNA binding;GO:0000987//cis-regulatory region sequence-specific DNA binding;GO:0003677//DNA binding;GO:0003677//DNA binding;GO:0003677//DNA binding;GO:0003677//DNA binding;GO:0003684//damaged DNA binding;GO:0003690//double-stranded DNA binding;GO:00…	-
ENSGALG00000019848	AvBD13	avian beta-defensin 13 [Source:NCBI gene;Acc:414877]	1501.47	449.782	2553.16	5.67645	2.50499	0.0050815	0.212252	3	107393000	107397608	-	270	GO:0002227;GO:0005576;GO:0005576;GO:0005576;GO:0005615;GO:0006952;GO:0006952;GO:0006952;GO:0031731;GO:0042742;GO:0050829;GO:0050830;	-	GO:0002227//innate immune response in mucosa;GO:0006952//defense response;GO:0006952//defense response;GO:0006952//defense response;GO:0042742//defense response to bacterium;GO:0050829//defense response to Gram-negative bacterium;GO:0050830//defense response to Gram-positive bacterium;	GO:0005576//extracellular region;GO:0005576//extracellular region;GO:0005576//extracellular region;GO:0005615//extracellular space;	GO:0031731//CCR6 chemokine receptor binding;	-
ENSGALG00000002112	CSF3R	colony stimulating factor 3 receptor [Source:NCBI gene;Acc:419620]	171.213	87.5605	254.865	2.91073	1.54138	0.00508197	0.212252	23	4160678	4166175	+	2832	GO:0004896;GO:0005515;GO:0016020;GO:0030593;GO:0045637;GO:0051916;	K05061	GO:0030593//neutrophil chemotaxis;GO:0045637//regulation of myeloid cell differentiation;	GO:0016020//membrane;	GO:0004896//cytokine receptor activity;GO:0005515//protein binding;GO:0051916//granulocyte colony-stimulating factor binding;	ko04060(Cytokine-cytokine receptor interaction)
ENSGALG00000006051	CDC7	cell division cycle 7 [Source:NCBI gene;Acc:424507]	18.8084	8.35344	29.2634	3.50315	1.80865	0.00516715	0.214337	8	14895304	14912309	-	2522	GO:0000166;GO:0000727;GO:0004672;GO:0004672;GO:0004672;GO:0004674;GO:0005524;GO:0005524;GO:0005524;GO:0005634;GO:0005634;GO:0005654;GO:0005737;GO:0005737;GO:0006468;GO:0006468;GO:0008284;GO:0010571;GO:0010971;GO:0016301;GO:0018105;GO:0044770;GO:0045171;GO:0072686;	K02214	GO:0000727//double-strand break repair via break-induced replication;GO:0006468//protein phosphorylation;GO:0006468//protein phosphorylation;GO:0008284//positive regulation of cell population proliferation;GO:0010571//positive regulation of nuclear cell cycle DNA replication;GO:0010971//positive regulation of G2/M transition of mitotic cell cycle;GO:0018105//peptidyl-serine phosphorylation;GO:004…	GO:0005634//nucleus;GO:0005634//nucleus;GO:0005654//nucleoplasm;GO:0005737//cytoplasm;GO:0005737//cytoplasm;GO:0045171//intercellular bridge;GO:0072686//mitotic spindle;	GO:0000166//nucleotide binding;GO:0004672//protein kinase activity;GO:0004672//protein kinase activity;GO:0004672//protein kinase activity;GO:0004674//protein serine/threonine kinase activity;GO:0005524//ATP binding;GO:0005524//ATP binding;GO:0005524//ATP binding;GO:0016301//kinase activity;	ko04110(Cell cycle)
ENSGALG00000017025	CKAP2	cytoskeleton associated protein 2 [Source:NCBI gene;Acc:418882]	69.6393	29.6697	109.609	3.6943	1.8853	0.00517764	0.214337	1	171725372	171734808	-	2749	GO:0000281;GO:0005813;GO:0005829;GO:0015630;GO:0045944;	K16769	GO:0000281//mitotic cytokinesis;GO:0045944//positive regulation of transcription by RNA polymerase II;	GO:0005813//centrosome;GO:0005829//cytosol;GO:0015630//microtubule cytoskeleton;	-	-
ENSGALG00000006507	CLMP	CXADR like membrane protein [Source:NCBI gene;Acc:419747]	23.4264	10.3318	36.521	3.53482	1.82164	0.00519011	0.214337	24	3059934	3100446	+	4332	GO:0005881;GO:0005881;GO:0005923;GO:0016020;GO:0048565;	K06789	GO:0048565//digestive tract development;	GO:0005881//cytoplasmic microtubule;GO:0005881//cytoplasmic microtubule;GO:0005923//bicellular tight junction;GO:0016020//membrane;	-	-
ENSGALG00000032618	DUSP5	dual specificity phosphatase 5 [Source:NCBI gene;Acc:423890]	272.299	55.1142	489.485	8.88129	3.15077	0.00522053	0.214435	6	26933849	26942958	+	2290	GO:0004725;GO:0006470;GO:0008138;GO:0008138;GO:0016311;GO:0016311;GO:0016791;GO:0016791;GO:0017017;GO:0035335;GO:0035970;	K04459	GO:0006470//protein dephosphorylation;GO:0016311//dephosphorylation;GO:0016311//dephosphorylation;GO:0035335//peptidyl-tyrosine dephosphorylation;GO:0035970//peptidyl-threonine dephosphorylation;	-	GO:0004725//protein tyrosine phosphatase activity;GO:0008138//protein tyrosine/serine/threonine phosphatase activity;GO:0008138//protein tyrosine/serine/threonine phosphatase activity;GO:0016791//phosphatase activity;GO:0016791//phosphatase activity;GO:0017017//MAP kinase tyrosine/serine/threonine phosphatase activity;	ko04010(MAPK signaling pathway)
ENSGALG00000006939	PFKP	phosphofructokinase, platelet [Source:NCBI gene;Acc:428411]	315.395	182.437	448.354	2.45758	1.29724	0.00528648	0.216445	2	11439678	11481488	+	3611	GO:0003872;GO:0005524;GO:0005737;GO:0005737;GO:0005829;GO:0006002;GO:0006096;GO:0044877;GO:1990830;GO:0003872;GO:0005524;GO:0005737;GO:0006002;GO:0006096;GO:0003872;GO:0005524;GO:0005737;GO:0006002;GO:0006096;	K00850	GO:0006002//fructose 6-phosphate metabolic process;GO:0006096//glycolytic process;GO:1990830//cellular response to leukemia inhibitory factor;GO:0006002//fructose 6-phosphate metabolic process;GO:0006096//glycolytic process;GO:0006002//fructose 6-phosphate metabolic process;GO:0006096//glycolytic process;	GO:0005737//cytoplasm;GO:0005737//cytoplasm;GO:0005829//cytosol;GO:0005737//cytoplasm;GO:0005737//cytoplasm;	GO:0003872//6-phosphofructokinase activity;GO:0005524//ATP binding;GO:0044877//protein-containing complex binding;GO:0003872//6-phosphofructokinase activity;GO:0005524//ATP binding;GO:0003872//6-phosphofructokinase activity;GO:0005524//ATP binding;	ko03018(RNA degradation);ko00052(Galactose metabolism);ko00051(Fructose and mannose metabolism);ko00030(Pentose phosphate pathway);ko00010(Glycolysis / Gluconeogenesis)
ENSGALG00000047182	ACHE	acetylcholinesterase (Cartwright blood group) [Source:NCBI gene;Acc:396388]	7.11995	1.52562	12.7143	8.33383	3.05898	0.0053737	0.218097	31	2208184	2214141	+	2304	GO:0002076;GO:0003990;GO:0004104;GO:0004104;GO:0005518;GO:0005576;GO:0005794;GO:0006581;GO:0007155;GO:0016020;GO:0016787;GO:0017171;GO:0042166;GO:0042803;GO:0043236;GO:0045202;GO:0048471;	-	GO:0002076//osteoblast development;GO:0006581//acetylcholine catabolic process;GO:0007155//cell adhesion;	GO:0005576//extracellular region;GO:0005794//Golgi apparatus;GO:0016020//membrane;GO:0045202//synapse;GO:0048471//perinuclear region of cytoplasm;	GO:0003990//acetylcholinesterase activity;GO:0004104//cholinesterase activity;GO:0004104//cholinesterase activity;GO:0005518//collagen binding;GO:0016787//hydrolase activity;GO:0017171//serine hydrolase activity;GO:0042166//acetylcholine binding;GO:0042803//protein homodimerization activity;GO:0043236//laminin binding;	-
ENSGALG00000006958	COL27A1	collagen type XXVII alpha 1 chain [Source:NCBI gene;Acc:417231]	118.543	68.1684	168.917	2.47794	1.30914	0.0054974	0.221053	17	5031761	5159465	+	7403	GO:0005201;GO:0005201;	K19721	-	-	GO:0005201//extracellular matrix structural constituent;GO:0005201//extracellular matrix structural constituent;	-
ENSGALG00000001491	NCAPD3	non-SMC condensin II complex subunit D3 [Source:NCBI gene;Acc:419737]	36.2185	16.4137	56.0234	3.41321	1.77113	0.00552098	0.221419	24	2549260	2574831	-	4362	GO:0000796;GO:0000796;GO:0005654;GO:0005721;GO:0007076;GO:0007076;GO:0035064;	-	GO:0007076//mitotic chromosome condensation;GO:0007076//mitotic chromosome condensation;	GO:0000796//condensin complex;GO:0000796//condensin complex;GO:0005654//nucleoplasm;GO:0005721//pericentric heterochromatin;	GO:0035064//methylated histone binding;	-
ENSGALG00000011747	-	-	64.8599	37.8908	91.829	2.42352	1.2771	0.00553742	0.221497	1	48069616	48087052	+	918	GO:0000786;GO:0000786;GO:0003677;GO:0003677;GO:0003677;GO:0003690;GO:0005634;GO:0005634;GO:0005694;GO:0006334;GO:0006334;GO:0016020;GO:0016021;GO:0016584;GO:0030261;GO:0031492;GO:0031936;GO:0045910;	K11275	GO:0006334//nucleosome assembly;GO:0006334//nucleosome assembly;GO:0016584//nucleosome positioning;GO:0030261//chromosome condensation;GO:0031936//obsolete negative regulation of chromatin silencing;GO:0045910//negative regulation of DNA recombination;	GO:0000786//nucleosome;GO:0000786//nucleosome;GO:0005634//nucleus;GO:0005634//nucleus;GO:0005694//chromosome;GO:0016020//membrane;GO:0016021//integral component of membrane;	GO:0003677//DNA binding;GO:0003677//DNA binding;GO:0003677//DNA binding;GO:0003690//double-stranded DNA binding;GO:0031492//nucleosomal DNA binding;	-
ENSGALG00000021304	RANBP3L	RAN binding protein 3 like [Source:NCBI gene;Acc:770629]	28.1326	2.80822	53.4569	19.0359	4.25065	0.00565605	0.224479	Z	11028611	11066332	-	3145	GO:0046907;GO:0046907;GO:0045663;GO:0045668;GO:0046332;GO:0046332;GO:0046907;GO:1901706;	-	GO:0046907//intracellular transport;GO:0046907//intracellular transport;GO:0045663//positive regulation of myoblast differentiation;GO:0045668//negative regulation of osteoblast differentiation;GO:0046907//intracellular transport;GO:1901706//mesenchymal cell differentiation involved in bone development;	-	GO:0046332//SMAD binding;GO:0046332//SMAD binding;	-
ENSGALG00000043064	EXFABP	extracellular fatty acid-binding protein [Source:NCBI gene;Acc:396393]	2826.43	436.961	5215.9	11.9368	3.57734	0.00567771	0.224755	17	865358	868425	-	775	GO:0036094;	-	-	-	GO:0036094//small molecule binding;	-
ENSGALG00000006911	TMC5	transmembrane channel like 5 [Source:NCBI gene;Acc:416611]	133.878	80.7354	187.02	2.31646	1.21192	0.00570725	0.225341	14	8913539	8925051	+	2129	GO:0005887;GO:0016021;	K21988	-	GO:0005887//integral component of plasma membrane;GO:0016021//integral component of membrane;	-	-
ENSGALG00000032029	SRF	serum response factor [Source:NCBI gene;Acc:396103]	192.683	117.352	268.015	2.28386	1.19147	0.00575548	0.225573	3	4420800	4429440	+	2554	GO:0000785;GO:0000978;GO:0000978;GO:0000981;GO:0000981;GO:0000987;GO:0001228;GO:0001228;GO:0001569;GO:0001666;GO:0001707;GO:0001764;GO:0001947;GO:0002011;GO:0002042;GO:0002042;GO:0002521;GO:0003257;GO:0003257;GO:0003677;GO:0003677;GO:0003682;GO:0003700;GO:0003700;GO:0005634;GO:0005634;GO:0005737;GO:0006355;GO:0007015;GO:0007160;GO:0007369;GO:0007507;GO:0008306;GO:0009725;GO:0010669;GO:0010735;GO:…	K04378	GO:0001569//branching involved in blood vessel morphogenesis;GO:0001666//response to hypoxia;GO:0001707//mesoderm formation;GO:0001764//neuron migration;GO:0001947//heart looping;GO:0002011//morphogenesis of an epithelial sheet;GO:0002042//cell migration involved in sprouting angiogenesis;GO:0002042//cell migration involved in sprouting angiogenesis;GO:0002521//leukocyte differentiation;GO:000325…	GO:0000785//chromatin;GO:0005634//nucleus;GO:0005634//nucleus;GO:0005737//cytoplasm;	GO:0000978//RNA polymerase II cis-regulatory region sequence-specific DNA binding;GO:0000978//RNA polymerase II cis-regulatory region sequence-specific DNA binding;GO:0000981//DNA-binding transcription factor activity, RNA polymerase II-specific;GO:0000981//DNA-binding transcription factor activity, RNA polymerase II-specific;GO:0000987//cis-regulatory region sequence-specific DNA binding;GO:0001…	ko04010(MAPK signaling pathway)
ENSGALG00000009450	DUSP10	dual specificity phosphatase 10 [Source:NCBI gene;Acc:421340]	602.438	282.84	922.037	3.25992	1.70484	0.00576916	0.225573	3	18423363	18445768	+	3785	GO:0002819;GO:0004725;GO:0005634;GO:0005654;GO:0005737;GO:0005794;GO:0005829;GO:0006470;GO:0006470;GO:0008138;GO:0008330;GO:0008432;GO:0010633;GO:0016311;GO:0016311;GO:0016607;GO:0016791;GO:0016791;GO:0017017;GO:0032496;GO:0032873;GO:0033549;GO:0033549;GO:0035970;GO:0043508;GO:0043508;GO:0044387;GO:0045088;GO:0045591;GO:0046329;GO:0046329;GO:0048273;GO:0048709;GO:0050680;GO:0060266;GO:0070373;GO:…	K20216	GO:0002819//regulation of adaptive immune response;GO:0006470//protein dephosphorylation;GO:0006470//protein dephosphorylation;GO:0010633//negative regulation of epithelial cell migration;GO:0016311//dephosphorylation;GO:0016311//dephosphorylation;GO:0032496//response to lipopolysaccharide;GO:0032873//negative regulation of stress-activated MAPK cascade;GO:0035970//peptidyl-threonine dephosphoryl…	GO:0005634//nucleus;GO:0005654//nucleoplasm;GO:0005737//cytoplasm;GO:0005794//Golgi apparatus;GO:0005829//cytosol;GO:0016607//nuclear speck;	GO:0004725//protein tyrosine phosphatase activity;GO:0008138//protein tyrosine/serine/threonine phosphatase activity;GO:0008330//protein tyrosine/threonine phosphatase activity;GO:0008432//JUN kinase binding;GO:0016791//phosphatase activity;GO:0016791//phosphatase activity;GO:0017017//MAP kinase tyrosine/serine/threonine phosphatase activity;GO:0033549//MAP kinase phosphatase activity;GO:0033549/…	ko04010(MAPK signaling pathway)
ENSGALG00000035903	FAM46A	family with sequence similarity 46 member A [Source:NCBI gene;Acc:421845]	1474.87	758.88	2190.86	2.88696	1.52955	0.00577219	0.225573	3	78460986	78465358	+	3542	GO:0009617;GO:1990817;	K23033	GO:0009617//response to bacterium;	-	GO:1990817//RNA adenylyltransferase activity;	-
ENSGALG00000011740	MGP	matrix Gla protein [Source:NCBI gene;Acc:395912]	552.963	295.011	810.915	2.74876	1.45878	0.00598189	0.230817	1	48028649	48034022	+	719	GO:0001503;GO:0005509;GO:0005509;GO:0005576;GO:0005576;GO:0005576;GO:0030154;GO:0031012;GO:0031012;GO:0031012;GO:0051216;GO:0062023;GO:0062023;	K19481	GO:0001503//ossification;GO:0030154//cell differentiation;GO:0051216//cartilage development;	GO:0005576//extracellular region;GO:0005576//extracellular region;GO:0005576//extracellular region;GO:0031012//extracellular matrix;GO:0031012//extracellular matrix;GO:0031012//extracellular matrix;GO:0062023//collagen-containing extracellular matrix;GO:0062023//collagen-containing extracellular matrix;	GO:0005509//calcium ion binding;GO:0005509//calcium ion binding;	-
ENSGALG00000009954	DYNC2LI1	dynein cytoplasmic 2 light intermediate chain 1 [Source:NCBI gene;Acc:421400]	114.764	51.0781	178.45	3.49368	1.80475	0.00602193	0.231194	3	25309379	25331245	+	2541	GO:0005737;GO:0005737;GO:0005813;GO:0005815;GO:0005856;GO:0005868;GO:0005868;GO:0005868;GO:0005868;GO:0005874;GO:0005929;GO:0005930;GO:0005930;GO:0007368;GO:0031514;GO:0035721;GO:0035721;GO:0035721;GO:0035735;GO:0035735;GO:0035735;GO:0035735;GO:0035869;GO:0036064;GO:0036064;GO:0045177;GO:0045504;GO:0045504;GO:0060271;GO:1902017;	K10417	GO:0007368//determination of left/right symmetry;GO:0035721//intraciliary retrograde transport;GO:0035721//intraciliary retrograde transport;GO:0035721//intraciliary retrograde transport;GO:0035735//intraciliary transport involved in cilium assembly;GO:0035735//intraciliary transport involved in cilium assembly;GO:0035735//intraciliary transport involved in cilium assembly;GO:0035735//intraciliar…	GO:0005737//cytoplasm;GO:0005737//cytoplasm;GO:0005813//centrosome;GO:0005815//microtubule organizing center;GO:0005856//cytoskeleton;GO:0005868//cytoplasmic dynein complex;GO:0005868//cytoplasmic dynein complex;GO:0005868//cytoplasmic dynein complex;GO:0005868//cytoplasmic dynein complex;GO:0005874//microtubule;GO:0005929//cilium;GO:0005930//axoneme;GO:0005930//axoneme;GO:0031514//motile cilium;…	GO:0045504//dynein heavy chain binding;GO:0045504//dynein heavy chain binding;	ko05132(Salmonella infection)
ENSGALG00000012277	MAFF	MAF bZIP transcription factor F [Source:NCBI gene;Acc:395519]	180.598	106.046	255.149	2.40603	1.26665	0.00607086	0.232488	1	50976162	50979138	-	1934	GO:0000978;GO:0000981;GO:0001228;GO:0003677;GO:0003677;GO:0003677;GO:0003700;GO:0003700;GO:0005634;GO:0005634;GO:0005654;GO:0005739;GO:0006355;GO:0006355;GO:0006357;GO:0035914;GO:0043565;GO:0045604;GO:0045604;GO:0045944;GO:1990837;GO:0000978;GO:0000981;GO:0003677;GO:0003677;GO:0003677;GO:0003700;GO:0003700;GO:0005634;GO:0005634;GO:0006355;GO:0006355;GO:0006357;GO:0045604;	K09037	GO:0006355//regulation of transcription, DNA-templated;GO:0006355//regulation of transcription, DNA-templated;GO:0006357//regulation of transcription by RNA polymerase II;GO:0035914//skeletal muscle cell differentiation;GO:0045604//regulation of epidermal cell differentiation;GO:0045604//regulation of epidermal cell differentiation;GO:0045944//positive regulation of transcription by RNA polymeras…	GO:0005634//nucleus;GO:0005634//nucleus;GO:0005654//nucleoplasm;GO:0005739//mitochondrion;GO:0005634//nucleus;GO:0005634//nucleus;	GO:0000978//RNA polymerase II cis-regulatory region sequence-specific DNA binding;GO:0000981//DNA-binding transcription factor activity, RNA polymerase II-specific;GO:0001228//DNA-binding transcription activator activity, RNA polymerase II-specific;GO:0003677//DNA binding;GO:0003677//DNA binding;GO:0003677//DNA binding;GO:0003700//DNA-binding transcription factor activity;GO:0003700//DNA-binding …	-
ENSGALG00000041750	ADAMTS9	ADAM metallopeptidase with thrombospondin type 1 motif 9 [Source:NCBI gene;Acc:416080]	565.713	122.231	1009.2	8.25645	3.04552	0.00611938	0.233177	12	14132885	14195481	-	6251	GO:0004175;GO:0004222;GO:0005615;GO:0005783;GO:0006508;GO:0006508;GO:0006508;GO:0008237;GO:0008237;GO:0008270;GO:0009617;GO:0009986;GO:0031012;GO:0043231;GO:0045636;GO:0048070;	K08624	GO:0006508//proteolysis;GO:0006508//proteolysis;GO:0006508//proteolysis;GO:0009617//response to bacterium;GO:0045636//positive regulation of melanocyte differentiation;GO:0048070//regulation of developmental pigmentation;	GO:0005615//extracellular space;GO:0005783//endoplasmic reticulum;GO:0009986//cell surface;GO:0031012//extracellular matrix;GO:0043231//intracellular membrane-bounded organelle;	GO:0004175//endopeptidase activity;GO:0004222//metalloendopeptidase activity;GO:0008237//metallopeptidase activity;GO:0008237//metallopeptidase activity;GO:0008270//zinc ion binding;	-
ENSGALG00000043582	LY6CLEL	lymphocyte antigen 6 complex, locus E-like [Source:NCBI gene;Acc:420301]	20.0637	1.88319	38.2443	20.3082	4.34399	0.00616904	0.233929	2	148366525	148371835	-	948	-	K06846	-	-	-	-
ENSGALG00000007609	ARHGAP19	Rho GTPase activating protein 19 [Source:NCBI gene;Acc:423846]	46.0715	26.297	65.8461	2.50394	1.3242	0.00621133	0.234924	6	23326295	23340590	+	4339	GO:0007165;GO:0007165;GO:0007165;	K20640	GO:0007165//signal transduction;GO:0007165//signal transduction;GO:0007165//signal transduction;	-	-	-
ENSGALG00000042454	DCDC2	doublecortin domain containing 2 [Source:NCBI gene;Acc:420821]	153.961	54.9099	253.013	4.60778	2.20407	0.00623703	0.235313	2	57871050	57926992	+	1814	GO:0005929;GO:0007605;GO:0030111;GO:0035556;GO:1902017;GO:0005654;GO:0005737;GO:0005829;GO:0005929;GO:0005929;GO:0005930;GO:0007605;GO:0007605;GO:0015630;GO:0030111;GO:0030111;GO:0034451;GO:0035556;GO:0045880;GO:0060271;GO:0072686;GO:1902017;GO:1902017;	K23405	GO:0007605//sensory perception of sound;GO:0030111//regulation of Wnt signaling pathway;GO:0035556//intracellular signal transduction;GO:1902017//regulation of cilium assembly;GO:0007605//sensory perception of sound;GO:0007605//sensory perception of sound;GO:0030111//regulation of Wnt signaling pathway;GO:0030111//regulation of Wnt signaling pathway;GO:0035556//intracellular signal transduction;G…	GO:0005929//cilium;GO:0005654//nucleoplasm;GO:0005737//cytoplasm;GO:0005829//cytosol;GO:0005929//cilium;GO:0005929//cilium;GO:0005930//axoneme;GO:0015630//microtubule cytoskeleton;GO:0034451//centriolar satellite;GO:0072686//mitotic spindle;	-	-
ENSGALG00000005769	WEE1	WEE1 G2 checkpoint kinase [Source:NCBI gene;Acc:423045]	91.0404	54.0722	128.009	2.36736	1.24328	0.00626683	0.235855	5	9572428	9580919	-	3322	GO:0000226;GO:0000278;GO:0000287;GO:0004672;GO:0004672;GO:0004715;GO:0005524;GO:0005634;GO:0005730;GO:0005737;GO:0006468;GO:0006468;GO:0018108;GO:0030010;GO:0048812;	K06632	GO:0000226//microtubule cytoskeleton organization;GO:0000278//mitotic cell cycle;GO:0006468//protein phosphorylation;GO:0006468//protein phosphorylation;GO:0018108//peptidyl-tyrosine phosphorylation;GO:0030010//establishment of cell polarity;GO:0048812//neuron projection morphogenesis;	GO:0005634//nucleus;GO:0005730//nucleolus;GO:0005737//cytoplasm;	GO:0000287//magnesium ion binding;GO:0004672//protein kinase activity;GO:0004672//protein kinase activity;GO:0004715//non-membrane spanning protein tyrosine kinase activity;GO:0005524//ATP binding;	ko04110(Cell cycle)
ENSGALG00000007177	PTPRG	protein tyrosine phosphatase, receptor type G [Source:NCBI gene;Acc:374208]	1100.66	675.673	1525.66	2.25798	1.17503	0.00635366	0.237951	12	13123560	13498453	+	5527	GO:0004725;GO:0004725;GO:0005515;GO:0006470;GO:0010633;GO:0016311;GO:0016791;GO:0042802;GO:0004725;GO:0005515;GO:0006470;GO:0016311;GO:0016791;	K16667	GO:0006470//protein dephosphorylation;GO:0010633//negative regulation of epithelial cell migration;GO:0016311//dephosphorylation;GO:0006470//protein dephosphorylation;GO:0016311//dephosphorylation;	-	GO:0004725//protein tyrosine phosphatase activity;GO:0004725//protein tyrosine phosphatase activity;GO:0005515//protein binding;GO:0016791//phosphatase activity;GO:0042802//identical protein binding;GO:0004725//protein tyrosine phosphatase activity;GO:0005515//protein binding;GO:0016791//phosphatase activity;	-
ENSGALG00000005347	ADAMTS18	ADAM metallopeptidase with thrombospondin type 1 motif 18 [Source:NCBI gene;Acc:100858277]	13.4143	3.3112	23.5174	7.1024	2.82831	0.00640271	0.239201	11	13794910	13862852	-	4091	GO:0004222;GO:0006508;GO:0008237;GO:0001654;GO:0004222;GO:0006508;GO:0008237;GO:0090331;GO:0090331;	K08632	GO:0006508//proteolysis;GO:0001654//eye development;GO:0006508//proteolysis;GO:0090331//negative regulation of platelet aggregation;GO:0090331//negative regulation of platelet aggregation;	-	GO:0004222//metalloendopeptidase activity;GO:0008237//metallopeptidase activity;GO:0004222//metalloendopeptidase activity;GO:0008237//metallopeptidase activity;	-
ENSGALG00000030773	CP	ceruloplasmin [Source:NCBI gene;Acc:771940]	16021.2	9762.9	22279.5	2.28206	1.19034	0.00645503	0.240568	9	24039075	24062914	+	4964	GO:0005507;GO:0005507;GO:0016491;GO:0016491;GO:0016491;GO:0046872;GO:0005507;GO:0005507;GO:0016491;GO:0016491;GO:0016491;GO:0046872;GO:0005507;GO:0005615;GO:0016491;GO:0051087;	K13624	-	GO:0005615//extracellular space;	GO:0005507//copper ion binding;GO:0005507//copper ion binding;GO:0016491//oxidoreductase activity;GO:0016491//oxidoreductase activity;GO:0016491//oxidoreductase activity;GO:0046872//metal ion binding;GO:0005507//copper ion binding;GO:0005507//copper ion binding;GO:0016491//oxidoreductase activity;GO:0016491//oxidoreductase activity;GO:0016491//oxidoreductase activity;GO:0046872//metal ion binding…	ko04216(Ferroptosis);ko00860(Porphyrin metabolism)
ENSGALG00000012932	FGD4	FYVE, RhoGEF and PH domain containing 4 [Source:NCBI gene;Acc:107049013]	27.4147	13.4387	41.3907	3.07995	1.62291	0.00647635	0.240775	1	58965081	59072088	-	3675	GO:0005085;GO:0008270;GO:0046872;GO:0005085;GO:0008270;GO:0046872;GO:0005085;GO:0008270;GO:0030027;GO:0030032;GO:0030035;GO:0030175;GO:0046872;GO:0005085;GO:0008270;GO:0046872;GO:0005085;GO:0008270;GO:0046872;GO:0005085;GO:0008270;GO:0046872;	-	GO:0030032//lamellipodium assembly;GO:0030035//microspike assembly;	GO:0030027//lamellipodium;GO:0030175//filopodium;	GO:0005085//guanyl-nucleotide exchange factor activity;GO:0008270//zinc ion binding;GO:0046872//metal ion binding;GO:0005085//guanyl-nucleotide exchange factor activity;GO:0008270//zinc ion binding;GO:0046872//metal ion binding;GO:0005085//guanyl-nucleotide exchange factor activity;GO:0008270//zinc ion binding;GO:0046872//metal ion binding;GO:0005085//guanyl-nucleotide exchange factor activity;GO…	-
ENSGALG00000012160	KIF18A	kinesin family member 18A [Source:NCBI gene;Acc:421607]	19.4862	8.85051	30.122	3.40342	1.76698	0.00653493	0.241402	5	4100525	4143339	-	3789	GO:0000776;GO:0001726;GO:0003777;GO:0003779;GO:0005524;GO:0005634;GO:0005737;GO:0005828;GO:0005901;GO:0007018;GO:0007019;GO:0007080;GO:0007080;GO:0007140;GO:0008017;GO:0008017;GO:0008574;GO:0015630;GO:0051010;GO:0070463;GO:0070507;GO:0072520;GO:1990023;GO:1990939;GO:0003777;GO:0005524;GO:0007018;GO:0008017;GO:1990939;	K10401	GO:0007018//microtubule-based movement;GO:0007019//microtubule depolymerization;GO:0007080//mitotic metaphase plate congression;GO:0007080//mitotic metaphase plate congression;GO:0007140//male meiotic nuclear division;GO:0070507//regulation of microtubule cytoskeleton organization;GO:0072520//seminiferous tubule development;GO:0007018//microtubule-based movement;	GO:0000776//kinetochore;GO:0001726//ruffle;GO:0005634//nucleus;GO:0005737//cytoplasm;GO:0005828//kinetochore microtubule;GO:0005901//caveola;GO:0015630//microtubule cytoskeleton;GO:1990023//mitotic spindle midzone;	GO:0003777//microtubule motor activity;GO:0003779//actin binding;GO:0005524//ATP binding;GO:0008017//microtubule binding;GO:0008017//microtubule binding;GO:0008574//plus-end-directed microtubule motor activity;GO:0051010//microtubule plus-end binding;GO:0070463//tubulin-dependent ATPase activity;GO:1990939//microtubule motor activity;GO:0003777//microtubule motor activity;GO:0005524//ATP binding;…	-
ENSGALG00000014508	CD38	CD38 molecule [Source:NCBI gene;Acc:422827]	337.91	208.725	467.095	2.23785	1.16211	0.00654782	0.241402	4	76602399	76622926	-	2328	GO:0003953;GO:0005886;GO:0009410;GO:0009986;GO:0016020;GO:0016798;GO:0016849;GO:0030890;GO:0030890;GO:0042802;GO:0043066;GO:0045892;GO:0045893;GO:0050135;GO:0050853;	K01242	GO:0009410//response to xenobiotic stimulus;GO:0030890//positive regulation of B cell proliferation;GO:0030890//positive regulation of B cell proliferation;GO:0043066//negative regulation of apoptotic process;GO:0045892//negative regulation of transcription, DNA-templated;GO:0045893//positive regulation of transcription, DNA-templated;GO:0050853//B cell receptor signaling pathway;	GO:0005886//plasma membrane;GO:0009986//cell surface;GO:0016020//membrane;	GO:0003953//NAD+ nucleosidase activity;GO:0016798//hydrolase activity, acting on glycosyl bonds;GO:0016849//phosphorus-oxygen lyase activity;GO:0042802//identical protein binding;GO:0050135//NAD(P)+ nucleosidase activity;	ko04020(Calcium signaling pathway);ko00760(Nicotinate and nicotinamide metabolism)
ENSGALG00000010108	C4orf33	chromosome 4 C4orf33 homolog [Source:NCBI gene;Acc:422485]	54.0597	29.9918	78.1275	2.60496	1.38126	0.00655641	0.241402	4	34021280	34025895	-	1969	-	-	-	-	-	-
ENSGALG00000016881	GPR183	G protein-coupled receptor 183 [Source:NCBI gene;Acc:769212]	53.5338	31.3739	75.6937	2.41263	1.27061	0.00677419	0.248224	1	146022451	146033636	+	2140	GO:0002250;GO:0002313;GO:0002407;GO:0004930;GO:0004930;GO:0005886;GO:0006959;GO:0007186;GO:0007186;GO:0008142;GO:0008142;GO:0010818;GO:0016021;GO:0030316;GO:0030595;GO:0030595;GO:0030890;GO:0030890;GO:0036145;GO:0060326;GO:0061470;GO:0070374;GO:2000458;	K04305	GO:0002250//adaptive immune response;GO:0002313//mature B cell differentiation involved in immune response;GO:0002407//dendritic cell chemotaxis;GO:0006959//humoral immune response;GO:0007186//G protein-coupled receptor signaling pathway;GO:0007186//G protein-coupled receptor signaling pathway;GO:0010818//T cell chemotaxis;GO:0030316//osteoclast differentiation;GO:0030595//leukocyte chemotaxis;GO…	GO:0005886//plasma membrane;GO:0016021//integral component of membrane;	GO:0004930//G protein-coupled receptor activity;GO:0004930//G protein-coupled receptor activity;GO:0008142//oxysterol binding;GO:0008142//oxysterol binding;	-
ENSGALG00000016332	MCPH1	microcephalin 1 [Source:NCBI gene;Acc:100125976]	17.5643	7.18838	27.9402	3.88686	1.9586	0.0068429	0.248951	3	88558041	88679655	-	1963	GO:0000122;GO:0000132;GO:0010468;GO:0021987;GO:0042802;GO:0043549;GO:0046605;GO:0050727;GO:0060348;GO:0060623;GO:0071539;GO:0097150;	K19403	GO:0000122//negative regulation of transcription by RNA polymerase II;GO:0000132//establishment of mitotic spindle orientation;GO:0010468//regulation of gene expression;GO:0021987//cerebral cortex development;GO:0043549//regulation of kinase activity;GO:0046605//regulation of centrosome cycle;GO:0050727//regulation of inflammatory response;GO:0060348//bone development;GO:0060623//regulation of ch…	-	GO:0042802//identical protein binding;	-
ENSGALG00000012802	F13A1	coagulation factor XIII A chain [Source:NCBI gene;Acc:395420]	562.643	25.2297	1100.06	43.6016	5.44631	0.00691492	0.250974	2	65009436	65078561	+	4615	GO:0003810;GO:0018149;GO:0072378;GO:0003810;GO:0003810;GO:0003810;GO:0007596;GO:0018149;GO:0018149;GO:0018149;GO:0072378;GO:0072378;GO:0072378;	K03917	GO:0018149//peptide cross-linking;GO:0072378//blood coagulation, fibrin clot formation;GO:0007596//blood coagulation;GO:0018149//peptide cross-linking;GO:0018149//peptide cross-linking;GO:0018149//peptide cross-linking;GO:0072378//blood coagulation, fibrin clot formation;GO:0072378//blood coagulation, fibrin clot formation;GO:0072378//blood coagulation, fibrin clot formation;	-	GO:0003810//protein-glutamine gamma-glutamyltransferase activity;GO:0003810//protein-glutamine gamma-glutamyltransferase activity;GO:0003810//protein-glutamine gamma-glutamyltransferase activity;GO:0003810//protein-glutamine gamma-glutamyltransferase activity;	-
ENSGALG00000051068	-	-	75.0199	41.2359	108.804	2.63857	1.39976	0.00724366	0.258605	4	91264001	91278824	-	5090	GO:0005769;GO:0005770;GO:0005886;GO:0046790;GO:0075512;	-	GO:0075512//clathrin-dependent endocytosis of virus by host cell;	GO:0005769//early endosome;GO:0005770//late endosome;GO:0005886//plasma membrane;	GO:0046790//virion binding;	-
ENSGALG00000016993	SUCLA2	succinate-CoA ligase ADP-forming beta subunit [Source:NCBI gene;Acc:418857]	184.73	119.016	250.445	2.1043	1.07334	0.0073685	0.260626	1	169965109	169985664	-	2545	GO:0000166;GO:0000287;GO:0003824;GO:0003824;GO:0004775;GO:0004775;GO:0004776;GO:0005524;GO:0005524;GO:0005524;GO:0005737;GO:0005739;GO:0005739;GO:0005739;GO:0005739;GO:0005739;GO:0006099;GO:0006099;GO:0006099;GO:0006099;GO:0006104;GO:0016874;GO:0042709;GO:0046872;GO:0046872;GO:0046872;	K01900	GO:0006099//tricarboxylic acid cycle;GO:0006099//tricarboxylic acid cycle;GO:0006099//tricarboxylic acid cycle;GO:0006099//tricarboxylic acid cycle;GO:0006104//succinyl-CoA metabolic process;	GO:0005737//cytoplasm;GO:0005739//mitochondrion;GO:0005739//mitochondrion;GO:0005739//mitochondrion;GO:0005739//mitochondrion;GO:0005739//mitochondrion;GO:0042709//succinate-CoA ligase complex;	GO:0000166//nucleotide binding;GO:0000287//magnesium ion binding;GO:0003824//catalytic activity;GO:0003824//catalytic activity;GO:0004775//succinate-CoA ligase (ADP-forming) activity;GO:0004775//succinate-CoA ligase (ADP-forming) activity;GO:0004776//succinate-CoA ligase (GDP-forming) activity;GO:0005524//ATP binding;GO:0005524//ATP binding;GO:0005524//ATP binding;GO:0016874//ligase activity;GO:0…	ko00640(Propanoate metabolism);ko00020(Citrate cycle (TCA cycle))
ENSGALG00000008301	FAM185A	family with sequence similarity 185 member A [Source:NCBI gene;Acc:417722]	44.1375	23.3298	64.9453	2.78379	1.47705	0.0074611	0.263292	1	12932861	12973755	+	1125	-	-	-	-	-	-
ENSGALG00000015032	CD274	CD274 molecule [Source:NCBI gene;Acc:427224]	214.95	141.247	288.652	2.04359	1.03111	0.00748665	0.263585	Z	27663890	27681451	+	3614	GO:0016020;GO:0016021;GO:0016020;GO:0016021;GO:0016020;GO:0016021;GO:0016020;GO:0016021;	-	-	GO:0016020//membrane;GO:0016021//integral component of membrane;GO:0016020//membrane;GO:0016021//integral component of membrane;GO:0016020//membrane;GO:0016021//integral component of membrane;GO:0016020//membrane;GO:0016021//integral component of membrane;	-	-
ENSGALG00000049241	HR	HR lysine demethylase and nuclear receptor corepressor [Source:NCBI gene;Acc:107049623]	6.75608	1.30599	12.2062	9.34626	3.22439	0.00756479	0.265655	22	80793	89630	+	3764	-	-	-	-	-	-
ENSGALG00000034456	PRELP	proline and arginine rich end leucine rich repeat protein [Source:NCBI gene;Acc:419933]	105.005	46.0324	163.977	3.5622	1.83277	0.00761511	0.266095	26	5152468	5174115	+	2794	GO:0005201;GO:0005515;GO:0007569;GO:0062023;	K08125	GO:0007569//cell aging;	GO:0062023//collagen-containing extracellular matrix;	GO:0005201//extracellular matrix structural constituent;GO:0005515//protein binding;	-
ENSGALG00000003862	LRRFIP1	LRR binding FLII interacting protein 1 [Source:NCBI gene;Acc:428996]	285.934	137.935	433.933	3.14593	1.65349	0.0076276	0.266095	7	4706293	4793733	-	4667	GO:0006355;GO:0006355;GO:0006355;GO:0006355;GO:0006355;GO:0006355;GO:0006355;GO:0006355;	-	GO:0006355//regulation of transcription, DNA-templated;GO:0006355//regulation of transcription, DNA-templated;GO:0006355//regulation of transcription, DNA-templated;GO:0006355//regulation of transcription, DNA-templated;GO:0006355//regulation of transcription, DNA-templated;GO:0006355//regulation of transcription, DNA-templated;GO:0006355//regulation of transcription, DNA-templated;GO:0006355//re…	-	-	-
ENSGALG00000050887	CACNB3	serine/arginine repetitive matrix protein 1-like [Source:NCBI gene;Acc:107050029]	32.1843	13.7835	50.5852	3.66999	1.87577	0.00780083	0.269986	33	3392702	3398693	+	2153	GO:0005245;GO:0005245;GO:0005515;GO:0005891;GO:0005891;GO:0005891;GO:0006816;GO:0016020;GO:0050852;GO:0070588;	-	GO:0006816//calcium ion transport;GO:0050852//T cell receptor signaling pathway;GO:0070588//calcium ion transmembrane transport;	GO:0005891//voltage-gated calcium channel complex;GO:0005891//voltage-gated calcium channel complex;GO:0005891//voltage-gated calcium channel complex;GO:0016020//membrane;	GO:0005245//voltage-gated calcium channel activity;GO:0005245//voltage-gated calcium channel activity;GO:0005515//protein binding;	-
ENSGALG00000027407	GPR132	G protein-coupled receptor 132 [Source:NCBI gene;Acc:100859188]	35.8768	20.4994	51.2542	2.50028	1.32209	0.00784584	0.270358	5	52154934	52170189	-	3426	GO:0000082;GO:0004930;GO:0007186;GO:0010972;GO:0016021;	K08426	GO:0000082//G1/S transition of mitotic cell cycle;GO:0007186//G protein-coupled receptor signaling pathway;GO:0010972//negative regulation of G2/M transition of mitotic cell cycle;	GO:0016021//integral component of membrane;	GO:0004930//G protein-coupled receptor activity;	-
ENSGALG00000007892	SPAG6	sperm associated antigen 6 [Source:NCBI gene;Acc:420505]	16.8223	6.73032	26.9143	3.99896	1.99962	0.00785595	0.270358	2	17695373	17728029	-	1790	GO:0005515;GO:0005515;GO:0005930;GO:0015630;GO:0097228;	K25532	-	GO:0005930//axoneme;GO:0015630//microtubule cytoskeleton;GO:0097228//sperm principal piece;	GO:0005515//protein binding;GO:0005515//protein binding;	-
ENSGALG00000001483	LOC419409	Golgi integral membrane protein 4-like [Source:NCBI gene;Acc:419409]	242.745	88.6965	396.794	4.47361	2.16144	0.00813402	0.277428	21	2089567	2112355	+	2619	GO:0000139;	-	-	GO:0000139//Golgi membrane;	-	-
ENSGALG00000041192	IFIH1	interferon induced with helicase C domain 1 [Source:NCBI gene;Acc:424185]	559.168	366.654	751.682	2.05011	1.0357	0.00822487	0.279902	7	21044187	21071090	+	4050	GO:0003677;GO:0003723;GO:0003725;GO:0003727;GO:0005524;GO:0005737;GO:0005739;GO:0008270;GO:0009615;GO:0009615;GO:0016787;GO:0016925;GO:0032727;GO:0032728;GO:0032755;GO:0032760;GO:0039530;GO:0042802;GO:0043021;GO:0045071;GO:0045087;GO:0051607;GO:0060760;GO:0071360;GO:0098586;	K12647	GO:0009615//response to virus;GO:0009615//response to virus;GO:0016925//protein sumoylation;GO:0032727//positive regulation of interferon-alpha production;GO:0032728//positive regulation of interferon-beta production;GO:0032755//positive regulation of interleukin-6 production;GO:0032760//positive regulation of tumor necrosis factor production;GO:0039530//MDA-5 signaling pathway;GO:0045071//negati…	GO:0005737//cytoplasm;GO:0005739//mitochondrion;	GO:0003677//DNA binding;GO:0003723//RNA binding;GO:0003725//double-stranded RNA binding;GO:0003727//single-stranded RNA binding;GO:0005524//ATP binding;GO:0008270//zinc ion binding;GO:0016787//hydrolase activity;GO:0042802//identical protein binding;GO:0043021//ribonucleoprotein complex binding;	ko05168(Herpes simplex virus 1 infection);ko05164(Influenza A);ko04622(RIG-I-like receptor signaling pathway)
ENSGALG00000015056	LAMA3	laminin subunit alpha 3 [Source:NCBI gene;Acc:428524]	58.7103	31.6645	85.7561	2.70827	1.43737	0.00843006	0.283725	2	103119354	103231680	+	10509	GO:0005102;GO:0005604;GO:0005610;GO:0005783;GO:0007155;GO:0030155;GO:0030334;GO:0035987;GO:0045995;GO:0005102;GO:0007155;GO:0030155;GO:0030334;GO:0045995;	-	GO:0007155//cell adhesion;GO:0030155//regulation of cell adhesion;GO:0030334//regulation of cell migration;GO:0035987//endodermal cell differentiation;GO:0045995//regulation of embryonic development;GO:0007155//cell adhesion;GO:0030155//regulation of cell adhesion;GO:0030334//regulation of cell migration;GO:0045995//regulation of embryonic development;	GO:0005604//basement membrane;GO:0005610//laminin-5 complex;GO:0005783//endoplasmic reticulum;	GO:0005102//signaling receptor binding;GO:0005102//signaling receptor binding;	-
ENSGALG00000002225	RFFL	ring finger and FYVE like domain containing E3 ubiquitin protein ligase [Source:NCBI gene;Acc:417529]	1364.12	828.384	1899.86	2.29345	1.19752	0.00848008	0.28398	19	4627665	4651317	+	3722	GO:0005737;GO:0005886;GO:0005886;GO:0006915;GO:0043161;GO:0046872;GO:0061630;GO:0070936;GO:1902042;GO:2001271;GO:0005737;GO:0005886;GO:0005886;GO:0006915;GO:0043161;GO:0046872;GO:0061630;GO:0070936;GO:1902042;GO:2001271;GO:0005737;GO:0005886;GO:0005886;GO:0006915;GO:0043161;GO:0046872;GO:0061630;GO:0070936;GO:1902042;GO:2001271;	K20804	GO:0006915//apoptotic process;GO:0043161//proteasome-mediated ubiquitin-dependent protein catabolic process;GO:0070936//protein K48-linked ubiquitination;GO:1902042//negative regulation of extrinsic apoptotic signaling pathway via death domain receptors;GO:2001271//negative regulation of cysteine-type endopeptidase activity involved in execution phase of apoptosis;GO:0006915//apoptotic process;GO…	GO:0005737//cytoplasm;GO:0005886//plasma membrane;GO:0005886//plasma membrane;GO:0005737//cytoplasm;GO:0005886//plasma membrane;GO:0005886//plasma membrane;GO:0005737//cytoplasm;GO:0005886//plasma membrane;GO:0005886//plasma membrane;	GO:0046872//metal ion binding;GO:0061630//ubiquitin protein ligase activity;GO:0046872//metal ion binding;GO:0061630//ubiquitin protein ligase activity;GO:0046872//metal ion binding;GO:0061630//ubiquitin protein ligase activity;	-
ENSGALG00000049851	-	-	142.581	91.9165	193.245	2.1024	1.07204	0.00848255	0.28398	8	21864386	21868833	+	1635	GO:0043123;GO:0043123;	-	GO:0043123//positive regulation of I-kappaB kinase/NF-kappaB signaling;GO:0043123//positive regulation of I-kappaB kinase/NF-kappaB signaling;	-	-	-
ENSGALG00000010949	GPNMB	glycoprotein nmb [Source:NCBI gene;Acc:428431]	38.6682	0.407949	76.9285	188.574	7.55898	0.00877435	0.290829	2	31127614	31144995	+	3689	GO:0001818;GO:0001934;GO:0001934;GO:0005178;GO:0005887;GO:0007155;GO:0007165;GO:0007267;GO:0008201;GO:0008201;GO:0016021;GO:0030335;GO:0031410;GO:0031954;GO:0032720;GO:0034103;GO:0034103;GO:0042130;GO:0045545;GO:0048018;GO:0050868;GO:0070374;GO:1901215;GO:2000134;	K20732	GO:0001818//negative regulation of cytokine production;GO:0001934//positive regulation of protein phosphorylation;GO:0001934//positive regulation of protein phosphorylation;GO:0007155//cell adhesion;GO:0007165//signal transduction;GO:0007267//cell-cell signaling;GO:0030335//positive regulation of cell migration;GO:0031954//positive regulation of protein autophosphorylation;GO:0032720//negative re…	GO:0005887//integral component of plasma membrane;GO:0016021//integral component of membrane;GO:0031410//cytoplasmic vesicle;	GO:0005178//integrin binding;GO:0008201//heparin binding;GO:0008201//heparin binding;GO:0045545//syndecan binding;GO:0048018//receptor ligand activity;	-
ENSGALG00000006427	CARS	cysteinyl-tRNA synthetase [Source:NCBI gene;Acc:423086]	270.518	167.432	373.604	2.23138	1.15793	0.00896511	0.296509	5	13266596	13301342	+	2493	GO:0000049;GO:0000166;GO:0004812;GO:0004817;GO:0004817;GO:0005524;GO:0005524;GO:0005737;GO:0005829;GO:0006418;GO:0006423;GO:0006423;GO:0042802;GO:0000049;GO:0000166;GO:0000166;GO:0000166;GO:0004812;GO:0004812;GO:0004812;GO:0004817;GO:0004817;GO:0004817;GO:0004817;GO:0004817;GO:0005524;GO:0005524;GO:0005524;GO:0005524;GO:0005737;GO:0005737;GO:0006412;GO:0006418;GO:0006418;GO:0006423;GO:0006423;GO:…	K01883	GO:0006418//tRNA aminoacylation for protein translation;GO:0006423//cysteinyl-tRNA aminoacylation;GO:0006423//cysteinyl-tRNA aminoacylation;GO:0006412//translation;GO:0006418//tRNA aminoacylation for protein translation;GO:0006418//tRNA aminoacylation for protein translation;GO:0006423//cysteinyl-tRNA aminoacylation;GO:0006423//cysteinyl-tRNA aminoacylation;GO:0006423//cysteinyl-tRNA aminoacylati…	GO:0005737//cytoplasm;GO:0005829//cytosol;GO:0005737//cytoplasm;GO:0005737//cytoplasm;	GO:0000049//tRNA binding;GO:0000166//nucleotide binding;GO:0004812//aminoacyl-tRNA ligase activity;GO:0004817//cysteine-tRNA ligase activity;GO:0004817//cysteine-tRNA ligase activity;GO:0005524//ATP binding;GO:0005524//ATP binding;GO:0042802//identical protein binding;GO:0000049//tRNA binding;GO:0000166//nucleotide binding;GO:0000166//nucleotide binding;GO:0000166//nucleotide binding;GO:0004812//…	ko00970(Aminoacyl-tRNA biosynthesis)
ENSGALG00000052646	EXD3	exonuclease 3'-5' domain containing 3 [Source:NCBI gene;Acc:417283]	221.614	142.978	300.25	2.09997	1.07037	0.00905973	0.298105	17	1020806	1259622	-	5330	GO:0003676;GO:0006139;GO:0008408;GO:0003676;GO:0006139;GO:0008408;GO:0003676;GO:0006139;GO:0008408;	-	GO:0006139//nucleobase-containing compound metabolic process;GO:0006139//nucleobase-containing compound metabolic process;GO:0006139//nucleobase-containing compound metabolic process;	-	GO:0003676//nucleic acid binding;GO:0008408//3'-5' exonuclease activity;GO:0003676//nucleic acid binding;GO:0008408//3'-5' exonuclease activity;GO:0003676//nucleic acid binding;GO:0008408//3'-5' exonuclease activity;	-
ENSGALG00000004449	CYP3A5	cytochrome P450 family 3 subfamily A member 5 [Source:NCBI gene;Acc:414832]	21361.5	9776.54	32946.5	3.36996	1.75273	0.0090719	0.298105	14	4323045	4332386	-	1637	GO:0004497;GO:0005506;GO:0016705;GO:0016712;GO:0020037;	K07424	-	-	GO:0004497//monooxygenase activity;GO:0005506//iron ion binding;GO:0016705//oxidoreductase activity, acting on paired donors, with incorporation or reduction of molecular oxygen;GO:0016712//oxidoreductase activity, acting on paired donors, with incorporation or reduction of molecular oxygen, reduced flavin or flavoprotein as one donor, and incorporation of one atom of oxygen;GO:0020037//heme bind…	ko00830(Retinol metabolism);ko00591(Linoleic acid metabolism);ko00140(Steroid hormone biosynthesis)
ENSGALG00000039363	TXNRD3	thioredoxin reductase 3 [Source:NCBI gene;Acc:416031]	608.434	400.407	816.461	2.03908	1.02792	0.00913308	0.299395	12	10777616	10797343	+	3121	GO:0004362;GO:0004791;GO:0005654;GO:0005829;GO:0016491;GO:0016668;GO:0045454;GO:0050660;GO:0097573;	K22182	GO:0045454//cell redox homeostasis;	GO:0005654//nucleoplasm;GO:0005829//cytosol;	GO:0004362//glutathione-disulfide reductase (NADPH) activity;GO:0004791//thioredoxin-disulfide reductase activity;GO:0016491//oxidoreductase activity;GO:0016668//oxidoreductase activity, acting on a sulfur group of donors, NAD(P) as acceptor;GO:0050660//flavin adenine dinucleotide binding;GO:0097573//glutathione oxidoreductase activity;	ko00450(Selenocompound metabolism)
ENSGALG00000010129	PLK3	polo like kinase 3 [Source:NCBI gene;Acc:424586]	51.9599	30.0444	73.8754	2.45887	1.298	0.00929038	0.302942	8	21135671	21145202	+	5900	GO:0000082;GO:0000122;GO:0000302;GO:0002039;GO:0004672;GO:0004674;GO:0004674;GO:0005515;GO:0005524;GO:0005634;GO:0005730;GO:0005737;GO:0005795;GO:0005813;GO:0006468;GO:0006970;GO:0006974;GO:0009314;GO:0031122;GO:0032465;GO:0043066;GO:0051302;GO:0090166;GO:0090316;GO:1904716;GO:2000777;GO:0004672;GO:0004674;GO:0005515;GO:0005524;GO:0006468;	K08862	GO:0000082//G1/S transition of mitotic cell cycle;GO:0000122//negative regulation of transcription by RNA polymerase II;GO:0000302//response to reactive oxygen species;GO:0006468//protein phosphorylation;GO:0006970//response to osmotic stress;GO:0006974//cellular response to DNA damage stimulus;GO:0009314//response to radiation;GO:0031122//cytoplasmic microtubule organization;GO:0032465//regulati…	GO:0005634//nucleus;GO:0005730//nucleolus;GO:0005737//cytoplasm;GO:0005795//Golgi stack;GO:0005813//centrosome;	GO:0002039//p53 binding;GO:0004672//protein kinase activity;GO:0004674//protein serine/threonine kinase activity;GO:0004674//protein serine/threonine kinase activity;GO:0005515//protein binding;GO:0005524//ATP binding;GO:0004672//protein kinase activity;GO:0004674//protein serine/threonine kinase activity;GO:0005515//protein binding;GO:0005524//ATP binding;	ko04625(C-type lectin receptor signaling pathway);ko04068(FoxO signaling pathway)
ENSGALG00000003113	RGS14	regulator of G-protein signaling 14 [Source:NCBI gene;Acc:769193]	160.618	92.4494	228.786	2.47472	1.30727	0.00929843	0.302942	13	10825770	10832208	+	3081	GO:0001965;GO:0005092;GO:0005092;GO:0005096;GO:0005096;GO:0005819;GO:0007051;GO:0007051;GO:0007165;GO:0008017;GO:0008017;GO:0008277;GO:0030695;GO:0035556;GO:0051301;GO:0051301;GO:0001965;GO:0005092;GO:0005096;GO:0007051;GO:0007165;GO:0008017;GO:0008277;GO:0030695;GO:0035556;GO:0051301;	K17706	GO:0007051//spindle organization;GO:0007051//spindle organization;GO:0007165//signal transduction;GO:0008277//regulation of G protein-coupled receptor signaling pathway;GO:0035556//intracellular signal transduction;GO:0051301//cell division;GO:0051301//cell division;GO:0007051//spindle organization;GO:0007165//signal transduction;GO:0008277//regulation of G protein-coupled receptor signaling path…	GO:0005819//spindle;	GO:0001965//G-protein alpha-subunit binding;GO:0005092//GDP-dissociation inhibitor activity;GO:0005092//GDP-dissociation inhibitor activity;GO:0005096//GTPase activator activity;GO:0005096//GTPase activator activity;GO:0008017//microtubule binding;GO:0008017//microtubule binding;GO:0030695//GTPase regulator activity;GO:0001965//G-protein alpha-subunit binding;GO:0005092//GDP-dissociation inhibito…	-
ENSGALG00000015363	HJURP	Holliday junction recognition protein [Source:NCBI gene;Acc:418413]	28.8172	14.0452	43.5892	3.10349	1.63389	0.00958333	0.31024	1	88927960	88942320	-	3195	-	-	-	-	-	-
ENSGALG00000007101	ZPR1	ZPR1 zinc finger [Source:NCBI gene;Acc:428256]	2102.82	1189.08	3016.56	2.53689	1.34306	0.00966334	0.312169	24	5128898	5133510	-	1601	GO:0008270;GO:0000226;GO:0005634;GO:0005634;GO:0005654;GO:0005730;GO:0005737;GO:0005737;GO:0008270;GO:0008270;GO:0010628;GO:0010628;GO:0015030;GO:0015030;GO:0021510;GO:0030424;GO:0030426;GO:0030576;GO:0030576;GO:0030971;GO:0031369;GO:0031369;GO:0031641;GO:0033120;GO:0042023;GO:0042307;GO:0042307;GO:0043025;GO:0043204;GO:0045927;GO:0061564;GO:0061564;GO:0071364;GO:0071931;GO:0097504;GO:0097504;GO:…	K06874	GO:0000226//microtubule cytoskeleton organization;GO:0010628//positive regulation of gene expression;GO:0010628//positive regulation of gene expression;GO:0021510//spinal cord development;GO:0030576//Cajal body organization;GO:0030576//Cajal body organization;GO:0031641//regulation of myelination;GO:0033120//positive regulation of RNA splicing;GO:0042023//DNA endoreduplication;GO:0042307//positiv…	GO:0005634//nucleus;GO:0005634//nucleus;GO:0005654//nucleoplasm;GO:0005730//nucleolus;GO:0005737//cytoplasm;GO:0005737//cytoplasm;GO:0015030//Cajal body;GO:0015030//Cajal body;GO:0030424//axon;GO:0030426//growth cone;GO:0043025//neuronal cell body;GO:0043204//perikaryon;GO:0097504//Gemini of coiled bodies;GO:0097504//Gemini of coiled bodies;	GO:0008270//zinc ion binding;GO:0008270//zinc ion binding;GO:0008270//zinc ion binding;GO:0030971//receptor tyrosine kinase binding;GO:0031369//translation initiation factor binding;GO:0031369//translation initiation factor binding;	-
ENSGALG00000038688	ADAMTS17	ADAM metallopeptidase with thrombospondin type 1 motif 17 [Source:NCBI gene;Acc:415515]	48.9334	16.2213	81.6455	5.03323	2.33148	0.00981021	0.316245	10	17545577	17715273	-	3776	GO:0004222;GO:0006508;GO:0008237;GO:0004222;GO:0006508;GO:0008237;GO:0004222;GO:0006508;GO:0008237;	K08631	GO:0006508//proteolysis;GO:0006508//proteolysis;GO:0006508//proteolysis;	-	GO:0004222//metalloendopeptidase activity;GO:0008237//metallopeptidase activity;GO:0004222//metalloendopeptidase activity;GO:0008237//metallopeptidase activity;GO:0004222//metalloendopeptidase activity;GO:0008237//metallopeptidase activity;	-
ENSGALG00000032270	NCAPH	non-SMC condensin I complex subunit H [Source:NCBI gene;Acc:425304]	70.7828	43.3272	98.2383	2.26736	1.18101	0.0099691	0.319716	22	3971808	3982438	+	3507	GO:0000796;GO:0007076;GO:0000796;GO:0000796;GO:0005654;GO:0005829;GO:0007076;GO:0007076;	K06676	GO:0007076//mitotic chromosome condensation;GO:0007076//mitotic chromosome condensation;GO:0007076//mitotic chromosome condensation;	GO:0000796//condensin complex;GO:0000796//condensin complex;GO:0000796//condensin complex;GO:0005654//nucleoplasm;GO:0005829//cytosol;	-	-
ENSGALG00000047207	-	-	22.9527	11.6906	34.2148	2.9267	1.54928	0.00998496	0.319716	4	91258206	91260395	+	2190	-	-	-	-	-	-
ENSGALG00000052643	C15orf48	chromosome 15 open reading frame 48 [Source:HGNC Symbol;Acc:HGNC:29898]	271.115	165.616	376.613	2.27401	1.18524	0.0100016	0.319716	10	11117010	11120725	+	1355	GO:0005634;GO:0005751;GO:0009617;GO:0016020;GO:0016021;GO:0005751;GO:0016020;GO:0016021;GO:0005751;GO:0016020;GO:0016021;	-	GO:0009617//response to bacterium;	GO:0005634//nucleus;GO:0005751//mitochondrial respiratory chain complex IV;GO:0016020//membrane;GO:0016021//integral component of membrane;GO:0005751//mitochondrial respiratory chain complex IV;GO:0016020//membrane;GO:0016021//integral component of membrane;GO:0005751//mitochondrial respiratory chain complex IV;GO:0016020//membrane;GO:0016021//integral component of membrane;	-	-
ENSGALG00000006211	BCL2L1	BCL2 like 1 [Source:NCBI gene;Acc:373954]	654.624	407.377	901.87	2.21384	1.14655	0.0101402	0.323462	20	10015064	10033228	-	3351	GO:0001541;GO:0001836;GO:0001836;GO:0005737;GO:0005739;GO:0005739;GO:0005741;GO:0005783;GO:0005813;GO:0005829;GO:0007281;GO:0007283;GO:0008283;GO:0008284;GO:0008584;GO:0008630;GO:0009314;GO:0009566;GO:0009615;GO:0016020;GO:0016020;GO:0019901;GO:0031966;GO:0032465;GO:0034097;GO:0040008;GO:0042802;GO:0042981;GO:0043066;GO:0043066;GO:0043524;GO:0046898;GO:0046902;GO:0051402;GO:0051434;GO:0051607;GO:…	K04570	GO:0001541//ovarian follicle development;GO:0001836//release of cytochrome c from mitochondria;GO:0001836//release of cytochrome c from mitochondria;GO:0007281//germ cell development;GO:0007283//spermatogenesis;GO:0008283//cell population proliferation;GO:0008284//positive regulation of cell population proliferation;GO:0008584//male gonad development;GO:0008630//intrinsic apoptotic signaling path…	GO:0005737//cytoplasm;GO:0005739//mitochondrion;GO:0005739//mitochondrion;GO:0005741//mitochondrial outer membrane;GO:0005783//endoplasmic reticulum;GO:0005813//centrosome;GO:0005829//cytosol;GO:0016020//membrane;GO:0016020//membrane;GO:0031966//mitochondrial membrane;GO:0097136//Bcl-2 family protein complex;GO:0016020//membrane;GO:0016020//membrane;	GO:0019901//protein kinase binding;GO:0042802//identical protein binding;GO:0051434//BH3 domain binding;	ko05168(Herpes simplex virus 1 infection);ko04621(NOD-like receptor signaling pathway);ko04210(Apoptosis);ko04140(Autophagy - animal);ko04137(Mitophagy - animal);ko04115(p53 signaling pathway)
ENSGALG00000045478	EXOC3L	exocyst complex component 3 like [Source:NCBI gene;Acc:423478]	40.6033	21.1284	60.0782	2.84348	1.50766	0.0101972	0.323937	5	50363371	50382143	-	3455	GO:0000145;GO:0006887;	-	GO:0006887//exocytosis;	GO:0000145//exocyst;	-	-
ENSGALG00000004974	PPARG	peroxisome proliferator-activated receptor gamma [Source:NCBI gene;Acc:373928]	78.1998	46.8601	109.54	2.33759	1.22502	0.0103125	0.326241	12	5238244	5289513	+	2244	GO:0003677;GO:0003677;GO:0003677;GO:0003700;GO:0003700;GO:0003700;GO:0004879;GO:0004879;GO:0005634;GO:0005634;GO:0005634;GO:0005737;GO:0006355;GO:0006355;GO:0006357;GO:0007154;GO:0008270;GO:0008270;GO:0030522;GO:0043565;GO:0043565;GO:0046872;GO:0048511;GO:0051716;GO:0003677;GO:0003700;GO:0004879;GO:0005634;GO:0005654;GO:0006355;GO:0008270;GO:0043231;GO:0043565;GO:0003677;GO:0003700;GO:0004879;GO:…	K08530	GO:0006355//regulation of transcription, DNA-templated;GO:0006355//regulation of transcription, DNA-templated;GO:0006357//regulation of transcription by RNA polymerase II;GO:0007154//cell communication;GO:0030522//intracellular receptor signaling pathway;GO:0048511//rhythmic process;GO:0051716//cellular response to stimulus;GO:0006355//regulation of transcription, DNA-templated;GO:0006355//regula…	GO:0005634//nucleus;GO:0005634//nucleus;GO:0005634//nucleus;GO:0005737//cytoplasm;GO:0005634//nucleus;GO:0005654//nucleoplasm;GO:0043231//intracellular membrane-bounded organelle;GO:0005634//nucleus;GO:0005634//nucleus;GO:0005634//nucleus;GO:0005634//nucleus;GO:0005737//cytoplasm;	GO:0003677//DNA binding;GO:0003677//DNA binding;GO:0003677//DNA binding;GO:0003700//DNA-binding transcription factor activity;GO:0003700//DNA-binding transcription factor activity;GO:0003700//DNA-binding transcription factor activity;GO:0004879//nuclear receptor activity;GO:0004879//nuclear receptor activity;GO:0008270//zinc ion binding;GO:0008270//zinc ion binding;GO:0043565//sequence-specific D…	ko03320(PPAR signaling pathway)
ENSGALG00000013784	CDT1	chromatin licensing and DNA replication factor 1 [Source:NCBI gene;Acc:426254]	94.1884	47.1933	141.183	2.9916	1.58092	0.0103645	0.327211	11	18457285	18461372	+	3036	GO:0000076;GO:0000076;GO:0000278;GO:0000776;GO:0003677;GO:0003682;GO:0005634;GO:0005634;GO:0005654;GO:0007059;GO:0016604;GO:0030174;GO:0030174;GO:0031334;GO:0033044;GO:0033262;GO:0035563;GO:0045740;GO:0051301;GO:0051315;GO:0051383;GO:0071163;GO:0072708;GO:1902426;GO:1902595;GO:1905341;GO:1905342;GO:2000105;	-	GO:0000076//DNA replication checkpoint signaling;GO:0000076//DNA replication checkpoint signaling;GO:0000278//mitotic cell cycle;GO:0007059//chromosome segregation;GO:0030174//regulation of DNA-dependent DNA replication initiation;GO:0030174//regulation of DNA-dependent DNA replication initiation;GO:0031334//positive regulation of protein-containing complex assembly;GO:0033044//regulation of chro…	GO:0000776//kinetochore;GO:0005634//nucleus;GO:0005634//nucleus;GO:0005654//nucleoplasm;GO:0016604//nuclear body;	GO:0003677//DNA binding;GO:0003682//chromatin binding;	-
ENSGALG00000003922	TOP2A	topoisomerase (DNA) II alpha [Source:NCBI gene;Acc:395570]	251.698	110.775	392.622	3.54432	1.82551	0.0104574	0.329462	27	7235585	7253739	-	6228	GO:0000228;GO:0000287;GO:0000775;GO:0000793;GO:0002244;GO:0003677;GO:0003677;GO:0003682;GO:0003918;GO:0003918;GO:0003918;GO:0005080;GO:0005524;GO:0005634;GO:0005634;GO:0005654;GO:0005730;GO:0005730;GO:0005737;GO:0005814;GO:0006259;GO:0006265;GO:0006265;GO:0006265;GO:0006266;GO:0006974;GO:0007059;GO:0007059;GO:0007143;GO:0008022;GO:0008094;GO:0008301;GO:0009330;GO:0019899;GO:0030261;GO:0030263;GO:…	K03164	GO:0002244//hematopoietic progenitor cell differentiation;GO:0006259//DNA metabolic process;GO:0006265//DNA topological change;GO:0006265//DNA topological change;GO:0006265//DNA topological change;GO:0006266//DNA ligation;GO:0006974//cellular response to DNA damage stimulus;GO:0007059//chromosome segregation;GO:0007059//chromosome segregation;GO:0007143//female meiotic nuclear division;GO:0030261…	GO:0000228//nuclear chromosome;GO:0000775//chromosome, centromeric region;GO:0000793//condensed chromosome;GO:0005634//nucleus;GO:0005634//nucleus;GO:0005654//nucleoplasm;GO:0005730//nucleolus;GO:0005730//nucleolus;GO:0005737//cytoplasm;GO:0005814//centriole;GO:0009330//DNA topoisomerase type II (double strand cut, ATP-hydrolyzing) complex;GO:0032991//protein-containing complex;GO:1990904//ribonu…	GO:0000287//magnesium ion binding;GO:0003677//DNA binding;GO:0003677//DNA binding;GO:0003682//chromatin binding;GO:0003918//DNA topoisomerase type II (double strand cut, ATP-hydrolyzing) activity;GO:0003918//DNA topoisomerase type II (double strand cut, ATP-hydrolyzing) activity;GO:0003918//DNA topoisomerase type II (double strand cut, ATP-hydrolyzing) activity;GO:0005080//protein kinase C bindin…	-
ENSGALG00000027864	NFKBIA	NFKB inhibitor alpha [Source:NCBI gene;Acc:396093]	1146.64	738.746	1554.53	2.10428	1.07333	0.0105112	0.33015	5	36403465	36406967	-	1711	GO:0005515;	K04734	-	-	GO:0005515//protein binding;	ko05168(Herpes simplex virus 1 infection);ko05164(Influenza A);ko05132(Salmonella infection);ko04920(Adipocytokine signaling pathway);ko04625(C-type lectin receptor signaling pathway);ko04623(Cytosolic DNA-sensing pathway);ko04622(RIG-I-like receptor signaling pathway);ko04621(NOD-like receptor signaling pathway);ko04620(Toll-like receptor signaling pathway);ko04210(Apoptosis)
ENSGALG00000008901	PTGFR	prostaglandin F receptor [Source:NCBI gene;Acc:424548]	33.6986	14.8809	52.5163	3.52911	1.81931	0.0105467	0.33015	8	19088734	19108187	-	2204	GO:0004930;GO:0004958;GO:0004958;GO:0005576;GO:0005737;GO:0005886;GO:0007186;GO:0008284;GO:0010628;GO:0016021;GO:0032355;GO:0032496;GO:0035584;GO:0043066;GO:0071799;GO:0004930;GO:0004930;GO:0004930;GO:0004958;GO:0004958;GO:0005886;GO:0007165;GO:0007186;GO:0007186;GO:0007186;GO:0016020;GO:0016021;GO:0016021;GO:0016021;GO:0050794;	K04262	GO:0007186//G protein-coupled receptor signaling pathway;GO:0008284//positive regulation of cell population proliferation;GO:0010628//positive regulation of gene expression;GO:0032355//response to estradiol;GO:0032496//response to lipopolysaccharide;GO:0035584//calcium-mediated signaling using intracellular calcium source;GO:0043066//negative regulation of apoptotic process;GO:0071799//cellular r…	GO:0005576//extracellular region;GO:0005737//cytoplasm;GO:0005886//plasma membrane;GO:0016021//integral component of membrane;GO:0005886//plasma membrane;GO:0016020//membrane;GO:0016021//integral component of membrane;GO:0016021//integral component of membrane;GO:0016021//integral component of membrane;	GO:0004930//G protein-coupled receptor activity;GO:0004958//prostaglandin F receptor activity;GO:0004958//prostaglandin F receptor activity;GO:0004930//G protein-coupled receptor activity;GO:0004930//G protein-coupled receptor activity;GO:0004930//G protein-coupled receptor activity;GO:0004958//prostaglandin F receptor activity;GO:0004958//prostaglandin F receptor activity;	ko04080(Neuroactive ligand-receptor interaction);ko04020(Calcium signaling pathway)
ENSGALG00000008666	CTLA4	cytotoxic T-lymphocyte associated protein 4 [Source:NCBI gene;Acc:424106]	52.543	18.2613	86.8246	4.75456	2.24931	0.0105657	0.33015	7	13408731	13412887	-	1612	GO:0005794;GO:0005887;GO:0006955;GO:0006974;GO:0009897;GO:0016020;GO:0030889;GO:0042129;GO:0043065;GO:0045334;GO:0045590;GO:0048471;GO:0050853;GO:0098636;	K06538	GO:0006955//immune response;GO:0006974//cellular response to DNA damage stimulus;GO:0030889//negative regulation of B cell proliferation;GO:0042129//regulation of T cell proliferation;GO:0043065//positive regulation of apoptotic process;GO:0045590//negative regulation of regulatory T cell differentiation;GO:0050853//B cell receptor signaling pathway;	GO:0005794//Golgi apparatus;GO:0005887//integral component of plasma membrane;GO:0009897//external side of plasma membrane;GO:0016020//membrane;GO:0045334//clathrin-coated endocytic vesicle;GO:0048471//perinuclear region of cytoplasm;GO:0098636//protein complex involved in cell adhesion;	-	ko04514(Cell adhesion molecules)
ENSGALG00000040023	MAPK11	mitogen-activated protein kinase 11 [Source:NCBI gene;Acc:417739]	66.1169	39.374	92.8598	2.35841	1.23781	0.0106507	0.331827	1	20565752	20594690	-	1083	GO:0000165;GO:0001649;GO:0004672;GO:0004707;GO:0004707;GO:0004707;GO:0005524;GO:0005829;GO:0006468;GO:0010628;GO:0032735;GO:0051403;GO:0060043;GO:0060044;GO:0060348;GO:0071347;GO:0098586;	K04441	GO:0000165//MAPK cascade;GO:0001649//osteoblast differentiation;GO:0006468//protein phosphorylation;GO:0010628//positive regulation of gene expression;GO:0032735//positive regulation of interleukin-12 production;GO:0051403//stress-activated MAPK cascade;GO:0060043//regulation of cardiac muscle cell proliferation;GO:0060044//negative regulation of cardiac muscle cell proliferation;GO:0060348//bone…	GO:0005829//cytosol;	GO:0004672//protein kinase activity;GO:0004707//MAP kinase activity;GO:0004707//MAP kinase activity;GO:0004707//MAP kinase activity;GO:0005524//ATP binding;	ko05132(Salmonella infection);ko04914(Progesterone-mediated oocyte maturation);ko04912(GnRH signaling pathway);ko04625(C-type lectin receptor signaling pathway);ko04622(RIG-I-like receptor signaling pathway);ko04621(NOD-like receptor signaling pathway);ko04620(Toll-like receptor signaling pathway);ko04370(VEGF signaling pathway);ko04261(Adrenergic signaling in cardiomyocytes);ko04218(Cellular sen…
ENSGALG00000016036	DOP1B	DOP1 leucine zipper like protein B [Source:HGNC Symbol;Acc:HGNC:1291]	66.2833	40.4579	92.1088	2.27666	1.18692	0.0106628	0.331827	1	107923828	107968058	+	8077	GO:0005768;GO:0005802;GO:0005829;GO:0006895;GO:0006895;GO:0015031;GO:0005829;GO:0006895;GO:0006895;GO:0015031;	-	GO:0006895//Golgi to endosome transport;GO:0006895//Golgi to endosome transport;GO:0015031//protein transport;GO:0006895//Golgi to endosome transport;GO:0006895//Golgi to endosome transport;GO:0015031//protein transport;	GO:0005768//endosome;GO:0005802//trans-Golgi network;GO:0005829//cytosol;GO:0005829//cytosol;	-	-
ENSGALG00000002080	DOCK2	dedicator of cytokinesis 2 [Source:NCBI gene;Acc:427612]	160.387	101.66	219.114	2.15537	1.10794	0.0107622	0.334007	13	4712213	4872139	-	5508	GO:0001766;GO:0001768;GO:0001771;GO:0002277;GO:0005085;GO:0005085;GO:0005096;GO:0005515;GO:0006935;GO:0007010;GO:0007264;GO:0030036;GO:0042098;GO:0042110;GO:0042608;GO:0044351;GO:0045059;GO:0045060;GO:0046631;GO:0046633;GO:0050766;	K12367	GO:0001766//membrane raft polarization;GO:0001768//establishment of T cell polarity;GO:0001771//immunological synapse formation;GO:0002277//myeloid dendritic cell activation involved in immune response;GO:0006935//chemotaxis;GO:0007010//cytoskeleton organization;GO:0007264//small GTPase mediated signal transduction;GO:0030036//actin cytoskeleton organization;GO:0042098//T cell proliferation;GO:00…	-	GO:0005085//guanyl-nucleotide exchange factor activity;GO:0005085//guanyl-nucleotide exchange factor activity;GO:0005096//GTPase activator activity;GO:0005515//protein binding;GO:0042608//T cell receptor binding;	-
ENSGALG00000019552	SERPINB10	serpin family B member 2 [Source:NCBI gene;Acc:420896]	24.8378	3.27305	46.4026	14.1772	3.8255	0.010843	0.33471	2	67665297	67674062	-	2064	GO:0004867;GO:0005615;GO:0005654;GO:0005829;	K19821	-	GO:0005615//extracellular space;GO:0005654//nucleoplasm;GO:0005829//cytosol;	GO:0004867//serine-type endopeptidase inhibitor activity;	-
ENSGALG00000034507	CHST2	carbohydrate sulfotransferase 2 [Source:NCBI gene;Acc:429123]	86.3661	40.9289	131.803	3.2203	1.68719	0.0109737	0.336238	9	10824480	10825763	+	1284	GO:0000139;GO:0001517;GO:0005654;GO:0005794;GO:0005802;GO:0005829;GO:0005975;GO:0006044;GO:0006790;GO:0008146;GO:0008146;GO:1903238;	-	GO:0005975//carbohydrate metabolic process;GO:0006044//N-acetylglucosamine metabolic process;GO:0006790//sulfur compound metabolic process;GO:1903238//positive regulation of leukocyte tethering or rolling;	GO:0000139//Golgi membrane;GO:0005654//nucleoplasm;GO:0005794//Golgi apparatus;GO:0005802//trans-Golgi network;GO:0005829//cytosol;	GO:0001517//N-acetylglucosamine 6-O-sulfotransferase activity;GO:0008146//sulfotransferase activity;GO:0008146//sulfotransferase activity;	-
ENSGALG00000009445	INPP5F	inositol polyphosphate-5-phosphatase F [Source:NCBI gene;Acc:423932]	48.635	28.6086	68.6614	2.40002	1.26305	0.0110507	0.336238	6	31268250	31304876	+	3381	GO:0001921;GO:0001921;GO:0005737;GO:0005769;GO:0005769;GO:0005905;GO:0008344;GO:0014898;GO:0016791;GO:0030424;GO:0030425;GO:0031161;GO:0034595;GO:0034596;GO:0034596;GO:0042532;GO:0042803;GO:0043025;GO:0043231;GO:0045334;GO:0045334;GO:0046856;GO:0046856;GO:0048015;GO:0048681;GO:0052833;GO:0055037;GO:0072583;GO:2000145;GO:2000145;GO:2001135;GO:2001135;	K21798	GO:0001921//positive regulation of receptor recycling;GO:0001921//positive regulation of receptor recycling;GO:0008344//adult locomotory behavior;GO:0014898//cardiac muscle hypertrophy in response to stress;GO:0031161//phosphatidylinositol catabolic process;GO:0042532//negative regulation of tyrosine phosphorylation of STAT protein;GO:0046856//phosphatidylinositol dephosphorylation;GO:0046856//ph…	GO:0005737//cytoplasm;GO:0005769//early endosome;GO:0005769//early endosome;GO:0005905//clathrin-coated pit;GO:0030424//axon;GO:0030425//dendrite;GO:0043025//neuronal cell body;GO:0043231//intracellular membrane-bounded organelle;GO:0045334//clathrin-coated endocytic vesicle;GO:0045334//clathrin-coated endocytic vesicle;GO:0055037//recycling endosome;	GO:0016791//phosphatase activity;GO:0034595//phosphatidylinositol phosphate 5-phosphatase activity;GO:0034596//phosphatidylinositol phosphate 4-phosphatase activity;GO:0034596//phosphatidylinositol phosphate 4-phosphatase activity;GO:0042803//protein homodimerization activity;GO:0052833//inositol monophosphate 4-phosphatase activity;	ko04070(Phosphatidylinositol signaling system);ko00562(Inositol phosphate metabolism)
ENSGALG00000043597	RAD54B	RAD54 homolog B (S. cerevisiae) [Source:NCBI gene;Acc:395449]	10.0811	3.51864	16.6435	4.73011	2.24187	0.0110592	0.336238	2	125967941	126027308	-	3384	GO:0000724;GO:0000724;GO:0005524;GO:0006974;GO:0008340;GO:0009410;GO:0010212;GO:0015616;GO:0070615;	K10877	GO:0000724//double-strand break repair via homologous recombination;GO:0000724//double-strand break repair via homologous recombination;GO:0006974//cellular response to DNA damage stimulus;GO:0008340//determination of adult lifespan;GO:0009410//response to xenobiotic stimulus;GO:0010212//response to ionizing radiation;	-	GO:0005524//ATP binding;GO:0015616//DNA translocase activity;GO:0070615//ATP-dependent chromatin remodeler activity;	ko03440(Homologous recombination)
ENSGALG00000029862	-	-	16.2277	1.22385	31.2316	25.5191	4.67351	0.0110845	0.336238	3	27397532	27407370	-	1650	GO:0004620;GO:0004620;GO:0004620;GO:0004622;GO:0004623;GO:0006644;GO:0015643;GO:0015643;GO:0016020;GO:0016021;GO:0016788;GO:0016788;GO:0030153;GO:0030153;GO:0031526;GO:0042572;GO:0050253;	-	GO:0006644//phospholipid metabolic process;GO:0030153//bacteriocin immunity;GO:0030153//bacteriocin immunity;GO:0042572//retinol metabolic process;	GO:0016020//membrane;GO:0016021//integral component of membrane;GO:0031526//brush border membrane;	GO:0004620//phospholipase activity;GO:0004620//phospholipase activity;GO:0004620//phospholipase activity;GO:0004622//lysophospholipase activity;GO:0004623//phospholipase A2 activity;GO:0015643//toxic substance binding;GO:0015643//toxic substance binding;GO:0016788//hydrolase activity, acting on ester bonds;GO:0016788//hydrolase activity, acting on ester bonds;GO:0050253//retinyl-palmitate esteras…	-
ENSGALG00000014973	GPR156	G protein-coupled receptor 156 [Source:NCBI gene;Acc:418333]	25.7512	13.3266	38.1759	2.86463	1.51835	0.0111512	0.336238	1	80723913	80731661	+	2442	GO:0004930;GO:0004965;GO:0005886;GO:0007186;GO:0016021;GO:0004965;GO:0007186;GO:0016021;	K04617	GO:0007186//G protein-coupled receptor signaling pathway;GO:0007186//G protein-coupled receptor signaling pathway;	GO:0005886//plasma membrane;GO:0016021//integral component of membrane;GO:0016021//integral component of membrane;	GO:0004930//G protein-coupled receptor activity;GO:0004965//G protein-coupled GABA receptor activity;GO:0004965//G protein-coupled GABA receptor activity;	ko04080(Neuroactive ligand-receptor interaction)
ENSGALG00000014412	CSTA	cystatin A [Source:NCBI gene;Acc:418268]	77.7118	21.5777	133.846	6.20299	2.63296	0.0111546	0.336238	1	77439994	77445026	-	448	GO:0001533;GO:0002020;GO:0004866;GO:0004869;GO:0004869;GO:0005615;GO:0005654;GO:0005737;GO:0005829;GO:0010466;GO:0018149;GO:0030216;GO:0045861;GO:0098609;	K13907	GO:0010466//negative regulation of peptidase activity;GO:0018149//peptide cross-linking;GO:0030216//keratinocyte differentiation;GO:0045861//negative regulation of proteolysis;GO:0098609//cell-cell adhesion;	GO:0001533//cornified envelope;GO:0005615//extracellular space;GO:0005654//nucleoplasm;GO:0005737//cytoplasm;GO:0005829//cytosol;	GO:0002020//protease binding;GO:0004866//endopeptidase inhibitor activity;GO:0004869//cysteine-type endopeptidase inhibitor activity;GO:0004869//cysteine-type endopeptidase inhibitor activity;	-
ENSGALG00000001506	PTTG2	pituitary tumor-transforming 2 [Source:NCBI gene;Acc:416158]	62.8925	35.4666	90.3185	2.54658	1.34856	0.0111786	0.336238	13	8539665	8542809	-	977	GO:0004869;GO:0005634;GO:0005634;GO:0005737;GO:0005737;GO:0007059;GO:0007064;GO:0045143;GO:0051276;GO:0005634;GO:0005737;GO:0051276;	K06635	GO:0007059//chromosome segregation;GO:0007064//mitotic sister chromatid cohesion;GO:0045143//homologous chromosome segregation;GO:0051276//chromosome organization;GO:0051276//chromosome organization;	GO:0005634//nucleus;GO:0005634//nucleus;GO:0005737//cytoplasm;GO:0005737//cytoplasm;GO:0005634//nucleus;GO:0005737//cytoplasm;	GO:0004869//cysteine-type endopeptidase inhibitor activity;	ko04114(Oocyte meiosis);ko04110(Cell cycle)
ENSGALG00000032717	CCL4	chemokine (C-C motif) ligand 4 [Source:NCBI gene;Acc:395551]	41.2576	24.2833	58.2319	2.39802	1.26184	0.0112498	0.336787	19	539445	570383	-	678	GO:0005576;GO:0006955;GO:0008009;GO:0005576;GO:0006955;GO:0008009;GO:0002548;GO:0005125;GO:0005576;GO:0005576;GO:0005576;GO:0005615;GO:0005615;GO:0006935;GO:0006954;GO:0006955;GO:0006955;GO:0007186;GO:0008009;GO:0008009;GO:0008009;GO:0030593;GO:0043547;GO:0048020;GO:0048245;GO:0048247;GO:0070098;GO:0070374;GO:0071346;GO:0071347;GO:0071356;	K12964	GO:0006955//immune response;GO:0006955//immune response;GO:0002548//monocyte chemotaxis;GO:0006935//chemotaxis;GO:0006954//inflammatory response;GO:0006955//immune response;GO:0006955//immune response;GO:0007186//G protein-coupled receptor signaling pathway;GO:0030593//neutrophil chemotaxis;GO:0043547//positive regulation of GTPase activity;GO:0048245//eosinophil chemotaxis;GO:0048247//lymphocyte…	GO:0005576//extracellular region;GO:0005576//extracellular region;GO:0005576//extracellular region;GO:0005576//extracellular region;GO:0005576//extracellular region;GO:0005615//extracellular space;GO:0005615//extracellular space;	GO:0008009//chemokine activity;GO:0008009//chemokine activity;GO:0005125//cytokine activity;GO:0008009//chemokine activity;GO:0008009//chemokine activity;GO:0008009//chemokine activity;GO:0048020//CCR chemokine receptor binding;	ko04623(Cytosolic DNA-sensing pathway);ko04620(Toll-like receptor signaling pathway);ko04060(Cytokine-cytokine receptor interaction)
ENSGALG00000007728	PRODH	proline dehydrogenase 1 [Source:NCBI gene;Acc:770734]	36.1323	19.1513	53.1133	2.77335	1.47163	0.0112847	0.336787	15	10396499	10406063	-	3292	GO:0004657;GO:0006562;	K00318	GO:0006562//proline catabolic process;	-	GO:0004657//proline dehydrogenase activity;	ko00330(Arginine and proline metabolism)
ENSGALG00000013663	FGF20	fibroblast growth factor 20 [Source:NCBI gene;Acc:428779]	3.62993	0.203975	7.05588	34.592	5.11236	0.0113338	0.336787	4	63267129	63271376	+	1489	GO:0005104;GO:0005576;GO:0008083;GO:0008543;GO:0030154;GO:0043524;GO:0045664;GO:0060043;GO:0060113;GO:0090722;	K04358	GO:0008543//fibroblast growth factor receptor signaling pathway;GO:0030154//cell differentiation;GO:0043524//negative regulation of neuron apoptotic process;GO:0045664//regulation of neuron differentiation;GO:0060043//regulation of cardiac muscle cell proliferation;GO:0060113//inner ear receptor cell differentiation;	GO:0005576//extracellular region;	GO:0005104//fibroblast growth factor receptor binding;GO:0008083//growth factor activity;GO:0090722//receptor-receptor interaction;	ko04810(Regulation of actin cytoskeleton);ko04020(Calcium signaling pathway);ko04010(MAPK signaling pathway)
ENSGALG00000015388	PRDM1	PR/SET domain 1 [Source:NCBI gene;Acc:445340]	42.9697	21.6177	64.3216	2.97541	1.57309	0.0113458	0.336787	3	68350477	68445504	-	3261	GO:0001227;GO:0005515;GO:0048869;GO:0001227;GO:0005515;GO:0048869;GO:0000122;GO:0000122;GO:0000978;GO:0001227;GO:0001227;GO:0001763;GO:0001822;GO:0003170;GO:0003279;GO:0003281;GO:0005515;GO:0005634;GO:0005634;GO:0005737;GO:0007281;GO:0009791;GO:0010628;GO:0010629;GO:0032823;GO:0033082;GO:0035904;GO:0042127;GO:0042462;GO:0045165;GO:0048844;GO:0048869;GO:0051136;GO:0060576;GO:0060976;GO:1990654;GO:…	-	GO:0048869//cellular developmental process;GO:0048869//cellular developmental process;GO:0000122//negative regulation of transcription by RNA polymerase II;GO:0000122//negative regulation of transcription by RNA polymerase II;GO:0001763//morphogenesis of a branching structure;GO:0001822//kidney development;GO:0003170//heart valve development;GO:0003279//cardiac septum development;GO:0003281//vent…	GO:0005634//nucleus;GO:0005634//nucleus;GO:0005737//cytoplasm;	GO:0001227//DNA-binding transcription repressor activity, RNA polymerase II-specific;GO:0005515//protein binding;GO:0001227//DNA-binding transcription repressor activity, RNA polymerase II-specific;GO:0005515//protein binding;GO:0000978//RNA polymerase II cis-regulatory region sequence-specific DNA binding;GO:0001227//DNA-binding transcription repressor activity, RNA polymerase II-specific;GO:000…	-
ENSGALG00000015884	MIS18A	MIS18 kinetochore protein A [Source:NCBI gene;Acc:418494]	95.0029	60.4746	129.531	2.14191	1.0989	0.0113701	0.336787	1	106220400	106223709	-	1480	GO:0000775;GO:0005654;GO:0005829;GO:0007059;GO:0034080;GO:0042802;GO:0044030;	K11564	GO:0007059//chromosome segregation;GO:0034080//CENP-A containing chromatin assembly;GO:0044030//regulation of DNA methylation;	GO:0000775//chromosome, centromeric region;GO:0005654//nucleoplasm;GO:0005829//cytosol;	GO:0042802//identical protein binding;	-
ENSGALG00000009955	ABCG5	ATP binding cassette subfamily G member 5 [Source:NCBI gene;Acc:421401]	147.714	77.4675	217.961	2.81357	1.4924	0.011402	0.336787	3	25331747	25347053	-	1893	GO:0005524;GO:0005524;GO:0005887;GO:0007588;GO:0007588;GO:0010949;GO:0015918;GO:0016020;GO:0016020;GO:0016324;GO:0016324;GO:0016887;GO:0033344;GO:0033344;GO:0042626;GO:0042632;GO:0043190;GO:0043235;GO:0043235;GO:0045177;GO:0045796;GO:0046982;GO:0046982;GO:0120020;GO:0120020;GO:0140359;	K05683	GO:0007588//excretion;GO:0007588//excretion;GO:0010949//negative regulation of intestinal phytosterol absorption;GO:0015918//sterol transport;GO:0033344//cholesterol efflux;GO:0033344//cholesterol efflux;GO:0042632//cholesterol homeostasis;GO:0045796//negative regulation of intestinal cholesterol absorption;	GO:0005887//integral component of plasma membrane;GO:0016020//membrane;GO:0016020//membrane;GO:0016324//apical plasma membrane;GO:0016324//apical plasma membrane;GO:0043190//ATP-binding cassette (ABC) transporter complex;GO:0043235//receptor complex;GO:0043235//receptor complex;GO:0045177//apical part of cell;	GO:0005524//ATP binding;GO:0005524//ATP binding;GO:0016887//ATP hydrolysis activity;GO:0042626//ATPase-coupled transmembrane transporter activity;GO:0046982//protein heterodimerization activity;GO:0046982//protein heterodimerization activity;GO:0120020//cholesterol transfer activity;GO:0120020//cholesterol transfer activity;GO:0140359//ABC-type transporter activity;	ko02010(ABC transporters)
ENSGALG00000008589	CMKLR2	G protein-coupled receptor 1 [Source:NCBI gene;Acc:424101]	113.159	73.8833	152.434	2.06317	1.04487	0.0114082	0.336787	7	12555296	12570730	+	3112	GO:0004930;GO:0007186;GO:0016021;GO:0004930;GO:0005654;GO:0005886;GO:0007186;GO:0016021;GO:0042593;GO:0043231;GO:0097003;GO:0097004;	K04310	GO:0007186//G protein-coupled receptor signaling pathway;GO:0007186//G protein-coupled receptor signaling pathway;GO:0042593//glucose homeostasis;	GO:0016021//integral component of membrane;GO:0005654//nucleoplasm;GO:0005886//plasma membrane;GO:0016021//integral component of membrane;GO:0043231//intracellular membrane-bounded organelle;	GO:0004930//G protein-coupled receptor activity;GO:0004930//G protein-coupled receptor activity;GO:0097003//adipokinetic hormone receptor activity;GO:0097004//adipokinetic hormone binding;	-
ENSGALG00000016884	SLC15A1	solute carrier family 15 member 1 [Source:NCBI gene;Acc:378789]	13.5587	4.49324	22.6242	5.03516	2.33204	0.0115201	0.337217	1	146243004	146267048	+	2902	GO:0005427;GO:0005886;GO:0005903;GO:0006857;GO:0006857;GO:0015333;GO:0015333;GO:0016020;GO:0016021;GO:0016021;GO:0022857;GO:0035673;GO:0055085;GO:0071916;GO:0071916;GO:0140206;GO:0140206;	K14206	GO:0006857//oligopeptide transport;GO:0006857//oligopeptide transport;GO:0055085//transmembrane transport;GO:0140206//dipeptide import across plasma membrane;GO:0140206//dipeptide import across plasma membrane;	GO:0005886//plasma membrane;GO:0005903//brush border;GO:0016020//membrane;GO:0016021//integral component of membrane;GO:0016021//integral component of membrane;	GO:0005427//proton-dependent oligopeptide secondary active transmembrane transporter activity;GO:0015333//peptide:proton symporter activity;GO:0015333//peptide:proton symporter activity;GO:0022857//transmembrane transporter activity;GO:0035673//oligopeptide transmembrane transporter activity;GO:0071916//dipeptide transmembrane transporter activity;GO:0071916//dipeptide transmembrane transporter a…	-
ENSGALG00000000498	ACE	angiotensin I converting enzyme [Source:NCBI gene;Acc:419953]	142.948	12.8299	273.065	21.2835	4.41166	0.0116185	0.338073	27	5066557	5082805	+	4539	GO:0006508;GO:0008237;GO:0008241;GO:0016020;	K01283	GO:0006508//proteolysis;	GO:0016020//membrane;	GO:0008237//metallopeptidase activity;GO:0008241//peptidyl-dipeptidase activity;	-
ENSGALG00000012836	-	-	78.2071	48.0792	108.335	2.25326	1.17201	0.0116262	0.338073	10	20510560	20515030	+	1792	GO:0000226;GO:0000226;GO:0000226;GO:0001578;GO:0001578;GO:0005737;GO:0005819;GO:0005856;GO:0005856;GO:0008017;GO:0008017;GO:0008017;GO:0032465;GO:0032465;GO:0051256;GO:1990023;	K16732	GO:0000226//microtubule cytoskeleton organization;GO:0000226//microtubule cytoskeleton organization;GO:0000226//microtubule cytoskeleton organization;GO:0001578//microtubule bundle formation;GO:0001578//microtubule bundle formation;GO:0032465//regulation of cytokinesis;GO:0032465//regulation of cytokinesis;GO:0051256//mitotic spindle midzone assembly;	GO:0005737//cytoplasm;GO:0005819//spindle;GO:0005856//cytoskeleton;GO:0005856//cytoskeleton;GO:1990023//mitotic spindle midzone;	GO:0008017//microtubule binding;GO:0008017//microtubule binding;GO:0008017//microtubule binding;	-
ENSGALG00000010494	SLC5A9	solute carrier family 5 member 9 [Source:NCBI gene;Acc:424625]	20.0724	8.77371	31.3711	3.57558	1.83818	0.0116435	0.338073	8	22961544	22982526	+	2184	GO:0016020;GO:0016021;GO:0022857;GO:0055085;	K14389	GO:0055085//transmembrane transport;	GO:0016020//membrane;GO:0016021//integral component of membrane;	GO:0022857//transmembrane transporter activity;	-
ENSGALG00000015925	CGAS	Mab-21 domain containing 1 [Source:NCBI gene;Acc:421864]	49.3712	24.1076	74.6349	3.09591	1.63036	0.0116821	0.338073	3	81528332	81532592	+	1208	GO:0002218;GO:0002218;GO:0002230;GO:0002230;GO:0002637;GO:0003677;GO:0003677;GO:0003682;GO:0003682;GO:0003690;GO:0003690;GO:0005546;GO:0005634;GO:0005829;GO:0005829;GO:0005886;GO:0005886;GO:0006974;GO:0008340;GO:0019933;GO:0019933;GO:0019934;GO:0019934;GO:0032479;GO:0032481;GO:0032481;GO:0035861;GO:0038001;GO:0038001;GO:0050776;GO:0050863;GO:0051607;GO:0051607;GO:0061501;GO:0061501;GO:0071360;GO:…	-	GO:0002218//activation of innate immune response;GO:0002218//activation of innate immune response;GO:0002230//positive regulation of defense response to virus by host;GO:0002230//positive regulation of defense response to virus by host;GO:0002637//regulation of immunoglobulin production;GO:0006974//cellular response to DNA damage stimulus;GO:0008340//determination of adult lifespan;GO:0019933//cA…	GO:0005634//nucleus;GO:0005829//cytosol;GO:0005829//cytosol;GO:0005886//plasma membrane;GO:0005886//plasma membrane;GO:0035861//site of double-strand break;	GO:0003677//DNA binding;GO:0003677//DNA binding;GO:0003682//chromatin binding;GO:0003682//chromatin binding;GO:0003690//double-stranded DNA binding;GO:0003690//double-stranded DNA binding;GO:0005546//phosphatidylinositol-4,5-bisphosphate binding;GO:0061501//2',3'-cyclic GMP-AMP synthase activity;GO:0061501//2',3'-cyclic GMP-AMP synthase activity;	-
ENSGALG00000042103	C5H11ORF96	chromosome 5 open reading frame, human C11orf96 [Source:NCBI gene;Acc:770209]	378.401	245.859	510.943	2.07819	1.05533	0.0117152	0.33839	5	21907061	21908044	+	984	-	-	-	-	-	-
ENSGALG00000021972	PLIN4	perilipin-4 [Source:NCBI gene;Acc:100857433]	1203.79	594.655	1812.92	3.04869	1.60819	0.0117797	0.339612	28	2639957	2642578	-	1749	GO:0005811;GO:0005829;GO:0010890;GO:0019915;GO:0005811;GO:0005829;GO:0010890;GO:0019915;	K20287	GO:0010890//positive regulation of sequestering of triglyceride;GO:0019915//lipid storage;GO:0010890//positive regulation of sequestering of triglyceride;GO:0019915//lipid storage;	GO:0005811//lipid droplet;GO:0005829//cytosol;GO:0005811//lipid droplet;GO:0005829//cytosol;	-	-
ENSGALG00000036069	TCIRG1	T-cell immune regulator 1, ATPase H+ transporting V0 subunit a3 [Source:NCBI gene;Acc:395472]	1783.19	1123.29	2443.09	2.17493	1.12097	0.0118423	0.340131	5	526897	533211	-	2505	GO:0000045;GO:0000220;GO:0001503;GO:0002158;GO:0005634;GO:0005764;GO:0005770;GO:0005886;GO:0006874;GO:0006914;GO:0006915;GO:0006954;GO:0007039;GO:0010155;GO:0010272;GO:0010467;GO:0010468;GO:0015078;GO:0016064;GO:0016236;GO:0016324;GO:0021554;GO:0030010;GO:0030099;GO:0030183;GO:0030217;GO:0030316;GO:0030667;GO:0030670;GO:0031529;GO:0033179;GO:0033365;GO:0035709;GO:0035711;GO:0043029;GO:0045335;GO:…	K02154	GO:0000045//autophagosome assembly;GO:0001503//ossification;GO:0002158//osteoclast proliferation;GO:0006874//cellular calcium ion homeostasis;GO:0006914//autophagy;GO:0006915//apoptotic process;GO:0006954//inflammatory response;GO:0007039//protein catabolic process in the vacuole;GO:0010155//regulation of proton transport;GO:0010272//response to silver ion;GO:0010467//gene expression;GO:0010468//…	GO:0000220//vacuolar proton-transporting V-type ATPase, V0 domain;GO:0005634//nucleus;GO:0005764//lysosome;GO:0005770//late endosome;GO:0005886//plasma membrane;GO:0016324//apical plasma membrane;GO:0030667//secretory granule membrane;GO:0030670//phagocytic vesicle membrane;GO:0033179//proton-transporting V-type ATPase, V0 domain;GO:0045335//phagocytic vesicle;	GO:0015078//proton transmembrane transporter activity;	ko04145(Phagosome);ko04142(Lysosome);ko00190(Oxidative phosphorylation)
ENSGALG00000007717	GCNT7	glucosaminyl (N-acetyl) transferase family member 7 [Source:NCBI gene;Acc:769120]	528.668	344.941	712.395	2.06526	1.04633	0.0118711	0.340319	20	11976791	11984112	+	4205	GO:0016020;GO:0016757;GO:0016020;GO:0016757;	-	-	GO:0016020//membrane;GO:0016020//membrane;	GO:0016757//glycosyltransferase activity;GO:0016757//glycosyltransferase activity;	-
ENSGALG00000025945	AVD	avidin [Source:NCBI gene;Acc:396260]	3429.07	494.649	6363.49	12.8647	3.68534	0.0119995	0.342714	Z	9164659	9166088	+	1346	GO:0009374;GO:0009374;	-	-	-	GO:0009374//biotin binding;GO:0009374//biotin binding;	-
ENSGALG00000035325	PMAIP1	phorbol-12-myristate-13-acetate-induced protein 1 [Source:NCBI gene;Acc:770077]	11.0301	3.90946	18.1508	4.64279	2.21499	0.0120694	0.344068	Z	9445555	9446532	+	792	GO:0001836;GO:0006915;GO:0006919;GO:0006974;	K10131	GO:0001836//release of cytochrome c from mitochondria;GO:0006915//apoptotic process;GO:0006919//activation of cysteine-type endopeptidase activity involved in apoptotic process;GO:0006974//cellular response to DNA damage stimulus;	-	-	ko04210(Apoptosis);ko04115(p53 signaling pathway)
ENSGALG00000052087	-	-	197.375	111.425	283.325	2.54275	1.34639	0.0125631	0.352876	3	104461317	104465022	+	1897	GO:0005515;GO:0030023;	-	-	-	GO:0005515//protein binding;GO:0030023//extracellular matrix constituent conferring elasticity;	-
ENSGALG00000015107	PIP5K1B	phosphatidylinositol-4-phosphate 5-kinase type 1 beta [Source:NCBI gene;Acc:427243]	36.535	19.6927	53.3774	2.71052	1.43857	0.0126755	0.354144	Z	34485673	34580466	+	3549	GO:0016307;GO:0046488;GO:0016307;GO:0046488;GO:0001931;GO:0005829;GO:0006661;GO:0016307;GO:0016308;GO:0046488;GO:0046488;GO:0016307;GO:0046488;	K00889	GO:0046488//phosphatidylinositol metabolic process;GO:0046488//phosphatidylinositol metabolic process;GO:0006661//phosphatidylinositol biosynthetic process;GO:0046488//phosphatidylinositol metabolic process;GO:0046488//phosphatidylinositol metabolic process;GO:0046488//phosphatidylinositol metabolic process;	GO:0001931//uropod;GO:0005829//cytosol;	GO:0016307//phosphatidylinositol phosphate kinase activity;GO:0016307//phosphatidylinositol phosphate kinase activity;GO:0016307//phosphatidylinositol phosphate kinase activity;GO:0016308//1-phosphatidylinositol-4-phosphate 5-kinase activity;GO:0016307//phosphatidylinositol phosphate kinase activity;	ko04810(Regulation of actin cytoskeleton);ko04510(Focal adhesion);ko04144(Endocytosis);ko04070(Phosphatidylinositol signaling system);ko00562(Inositol phosphate metabolism)
ENSGALG00000004311	AGGF1	angiogenic factor with G-patch and FHA domains 1 [Source:NCBI gene;Acc:416364]	64.9689	37.7263	92.2114	2.44422	1.28937	0.0128452	0.357513	Z	23312434	23332349	-	2106	GO:0003676;GO:0005515;	-	-	-	GO:0003676//nucleic acid binding;GO:0005515//protein binding;	-
ENSGALG00000008166	TLR15	Gallus gallus toll-like receptor 15 (TLR15), mRNA. [Source:RefSeq mRNA;Acc:NM_001037835]	21.8555	10.9532	32.7579	2.99072	1.58049	0.012886	0.357513	3	3021579	3025935	-	3341	GO:0001817;GO:0002224;GO:0002237;GO:0002755;GO:0003953;GO:0004888;GO:0005515;GO:0006955;GO:0007165;GO:0016021;GO:0034134;GO:0045087;GO:0001817;GO:0002224;GO:0002237;GO:0002755;GO:0003953;GO:0004888;GO:0005515;GO:0006955;GO:0007165;GO:0016021;GO:0034134;GO:0045087;	-	GO:0001817//regulation of cytokine production;GO:0002224//toll-like receptor signaling pathway;GO:0002237//response to molecule of bacterial origin;GO:0002755//MyD88-dependent toll-like receptor signaling pathway;GO:0006955//immune response;GO:0007165//signal transduction;GO:0034134//toll-like receptor 2 signaling pathway;GO:0045087//innate immune response;GO:0001817//regulation of cytokine produ…	GO:0016021//integral component of membrane;GO:0016021//integral component of membrane;	GO:0003953//NAD+ nucleosidase activity;GO:0004888//transmembrane signaling receptor activity;GO:0005515//protein binding;GO:0003953//NAD+ nucleosidase activity;GO:0004888//transmembrane signaling receptor activity;GO:0005515//protein binding;	-
ENSGALG00000008306	FGL2	fibrinogen like 2 [Source:NCBI gene;Acc:768821]	104.929	65.282	144.577	2.21465	1.14708	0.0129114	0.357513	1	12915252	12921296	+	3166	GO:0002291;GO:0002605;GO:0002617;GO:0008233;GO:0043381;GO:0050687;	K25537	GO:0002291//T cell activation via T cell receptor contact with antigen bound to MHC molecule on antigen presenting cell;GO:0002605//negative regulation of dendritic cell antigen processing and presentation;GO:0002617//negative regulation of macrophage antigen processing and presentation;GO:0043381//negative regulation of memory T cell differentiation;GO:0050687//negative regulation of defense res…	-	GO:0008233//peptidase activity;	-
ENSGALG00000002955	ADAMTSL2	ADAMTS like 2 [Source:NCBI gene;Acc:417147]	365.145	232.236	498.054	2.1446	1.10071	0.0130628	0.360583	17	7269757	7290205	+	3198	GO:0005576;GO:0030198;GO:0030512;GO:0030512;GO:0031012;GO:0050436;GO:0060481;	K24430	GO:0030198//extracellular matrix organization;GO:0030512//negative regulation of transforming growth factor beta receptor signaling pathway;GO:0030512//negative regulation of transforming growth factor beta receptor signaling pathway;GO:0060481//lobar bronchus epithelium development;	GO:0005576//extracellular region;GO:0031012//extracellular matrix;	GO:0050436//microfibril binding;	-
ENSGALG00000016919	ACOD1	aconitate decarboxylase 1 [Source:NCBI gene;Acc:418812]	232.878	117.671	348.085	2.95813	1.56469	0.0131907	0.361343	1	155850483	155873611	-	3300	GO:0016829;GO:0016829;GO:0016829;GO:0016829;GO:0002760;GO:0006952;GO:0016829;GO:0047613;GO:0071222;GO:0072573;	K17724	GO:0002760//positive regulation of antimicrobial humoral response;GO:0006952//defense response;GO:0071222//cellular response to lipopolysaccharide;GO:0072573//tolerance induction to lipopolysaccharide;	-	GO:0016829//lyase activity;GO:0016829//lyase activity;GO:0016829//lyase activity;GO:0016829//lyase activity;GO:0016829//lyase activity;GO:0047613//aconitate decarboxylase activity;	-
ENSGALG00000004150	MYO1E	myosin IE [Source:NCBI gene;Acc:415398]	237.957	155.289	320.625	2.0647	1.04593	0.0133163	0.361343	10	7185220	7263560	+	4455	GO:0001570;GO:0001822;GO:0003094;GO:0003774;GO:0005515;GO:0005516;GO:0005524;GO:0005737;GO:0005856;GO:0005903;GO:0005912;GO:0006807;GO:0006897;GO:0016459;GO:0016887;GO:0030097;GO:0032836;GO:0035091;GO:0035166;GO:0045334;GO:0048008;GO:0051015;GO:0072015;	K10356	GO:0001570//vasculogenesis;GO:0001822//kidney development;GO:0003094//glomerular filtration;GO:0006807//nitrogen compound metabolic process;GO:0006897//endocytosis;GO:0030097//hemopoiesis;GO:0032836//glomerular basement membrane development;GO:0035166//post-embryonic hemopoiesis;GO:0048008//platelet-derived growth factor receptor signaling pathway;GO:0072015//glomerular visceral epithelial cell d…	GO:0005737//cytoplasm;GO:0005856//cytoskeleton;GO:0005903//brush border;GO:0005912//adherens junction;GO:0016459//myosin complex;GO:0045334//clathrin-coated endocytic vesicle;	GO:0003774//cytoskeletal motor activity;GO:0005515//protein binding;GO:0005516//calmodulin binding;GO:0005524//ATP binding;GO:0016887//ATP hydrolysis activity;GO:0035091//phosphatidylinositol binding;GO:0051015//actin filament binding;	-
ENSGALG00000035406	DSN1	DSN1 homolog, MIS12 kinetochore complex component [Source:NCBI gene;Acc:426088]	266.88	148.846	384.914	2.58599	1.37072	0.0133904	0.361343	30	1110787	1116428	-	1162	GO:0000070;GO:0000444;GO:0000444;GO:0000444;GO:0000776;GO:0000818;GO:0001650;GO:0005654;GO:0005730;GO:0005829;GO:0007059;GO:0007059;GO:0016604;GO:0051301;GO:0051301;	K11544	GO:0000070//mitotic sister chromatid segregation;GO:0007059//chromosome segregation;GO:0007059//chromosome segregation;GO:0051301//cell division;GO:0051301//cell division;	GO:0000444//MIS12/MIND type complex;GO:0000444//MIS12/MIND type complex;GO:0000444//MIS12/MIND type complex;GO:0000776//kinetochore;GO:0000818//nuclear MIS12/MIND complex;GO:0001650//fibrillar center;GO:0005654//nucleoplasm;GO:0005730//nucleolus;GO:0005829//cytosol;GO:0016604//nuclear body;	-	-
ENSGALG00000026301	LOC426385	serine/threonine kinase 35-like [Source:NCBI gene;Acc:426385]	114.414	30.885	197.944	6.40905	2.68011	0.0133975	0.361343	3	105691610	105702003	+	3388	GO:0000166;GO:0004672;GO:0004672;GO:0004672;GO:0004674;GO:0004674;GO:0005524;GO:0005524;GO:0005524;GO:0005634;GO:0006468;GO:0006468;GO:0051321;GO:0000166;GO:0004672;GO:0004672;GO:0004672;GO:0004674;GO:0004674;GO:0005524;GO:0005524;GO:0005524;GO:0005634;GO:0006468;GO:0006468;GO:0051321;	-	GO:0006468//protein phosphorylation;GO:0006468//protein phosphorylation;GO:0051321//meiotic cell cycle;GO:0006468//protein phosphorylation;GO:0006468//protein phosphorylation;GO:0051321//meiotic cell cycle;	GO:0005634//nucleus;GO:0005634//nucleus;	GO:0000166//nucleotide binding;GO:0004672//protein kinase activity;GO:0004672//protein kinase activity;GO:0004672//protein kinase activity;GO:0004674//protein serine/threonine kinase activity;GO:0004674//protein serine/threonine kinase activity;GO:0005524//ATP binding;GO:0005524//ATP binding;GO:0005524//ATP binding;GO:0000166//nucleotide binding;GO:0004672//protein kinase activity;GO:0004672//pro…	-
ENSGALG00000019555	SERPINB1	serpin family B member 1 [Source:NCBI gene;Acc:420894]	27.7618	15.8947	39.6289	2.49321	1.31801	0.0134044	0.361343	2	67621788	67629938	-	2639	GO:0004867;GO:0005576;GO:0005615;GO:0010951;GO:0030414;GO:0032691;GO:0036464;GO:0044342;GO:0004867;GO:0005615;	K23425	GO:0010951//negative regulation of endopeptidase activity;GO:0032691//negative regulation of interleukin-1 beta production;GO:0044342//type B pancreatic cell proliferation;	GO:0005576//extracellular region;GO:0005615//extracellular space;GO:0036464//cytoplasmic ribonucleoprotein granule;GO:0005615//extracellular space;	GO:0004867//serine-type endopeptidase inhibitor activity;GO:0030414//peptidase inhibitor activity;GO:0004867//serine-type endopeptidase inhibitor activity;	-
ENSGALG00000039895	EPHA2	EPH receptor A2 [Source:NCBI gene;Acc:771550]	52.0749	30.057	74.0927	2.46507	1.30163	0.0134061	0.361343	21	4324111	4330758	-	3867	GO:0000166;GO:0001501;GO:0001568;GO:0001570;GO:0001649;GO:0001818;GO:0002043;GO:0004672;GO:0004672;GO:0004713;GO:0004713;GO:0004713;GO:0004714;GO:0004714;GO:0004714;GO:0004714;GO:0005003;GO:0005003;GO:0005005;GO:0005515;GO:0005524;GO:0005524;GO:0005524;GO:0005886;GO:0005887;GO:0005887;GO:0005925;GO:0006468;GO:0006468;GO:0006954;GO:0007169;GO:0007169;GO:0007169;GO:0007411;GO:0008630;GO:0009986;GO:…	K05103	GO:0001501//skeletal system development;GO:0001568//blood vessel development;GO:0001570//vasculogenesis;GO:0001649//osteoblast differentiation;GO:0001818//negative regulation of cytokine production;GO:0002043//blood vessel endothelial cell proliferation involved in sprouting angiogenesis;GO:0006468//protein phosphorylation;GO:0006468//protein phosphorylation;GO:0006954//inflammatory response;GO:0…	GO:0005886//plasma membrane;GO:0005887//integral component of plasma membrane;GO:0005887//integral component of plasma membrane;GO:0005925//focal adhesion;GO:0009986//cell surface;GO:0009986//cell surface;GO:0016020//membrane;GO:0016021//integral component of membrane;GO:0016021//integral component of membrane;GO:0016021//integral component of membrane;GO:0030027//lamellipodium;GO:0031256//leadin…	GO:0000166//nucleotide binding;GO:0004672//protein kinase activity;GO:0004672//protein kinase activity;GO:0004713//protein tyrosine kinase activity;GO:0004713//protein tyrosine kinase activity;GO:0004713//protein tyrosine kinase activity;GO:0004714//transmembrane receptor protein tyrosine kinase activity;GO:0004714//transmembrane receptor protein tyrosine kinase activity;GO:0004714//transmembrane…	ko04010(MAPK signaling pathway)
ENSGALG00000006602	SYT8	synaptotagmin 8 [Source:NCBI gene;Acc:423095]	11.2936	4.24705	18.3401	4.31832	2.11047	0.0134683	0.36168	5	14304943	14309008	-	1608	GO:0005737;GO:0006887;GO:0007340;GO:0016020;GO:0031982;GO:0048306;	K19908	GO:0006887//exocytosis;GO:0007340//acrosome reaction;	GO:0005737//cytoplasm;GO:0016020//membrane;GO:0031982//vesicle;	GO:0048306//calcium-dependent protein binding;	-
ENSGALG00000023773	-	-	9.91975	3.1032	16.7363	5.39324	2.43115	0.0136072	0.364767	3	4589332	4617178	+	444	GO:0005654;GO:0006974;GO:0042278;GO:0140291;GO:0140293;	-	GO:0006974//cellular response to DNA damage stimulus;GO:0042278//purine nucleoside metabolic process;GO:0140291//peptidyl-glutamate ADP-deribosylation;	GO:0005654//nucleoplasm;	GO:0140293//ADP-ribosylglutamate hydrolase activity;	-
ENSGALG00000001926	HSPB1	heat shock protein family B (small) member 1 [Source:NCBI gene;Acc:396227]	37.3914	20.9865	53.7963	2.56337	1.35804	0.013631	0.364768	19	4403291	4405344	-	912	GO:0001932;GO:0005080;GO:0005634;GO:0005634;GO:0005737;GO:0005737;GO:0005886;GO:0006469;GO:0008426;GO:0009615;GO:0019901;GO:0030018;GO:0032731;GO:0032760;GO:0035556;GO:0035924;GO:0038033;GO:0042802;GO:0042803;GO:0043122;GO:0043292;GO:0043536;GO:0044183;GO:0045766;GO:0061077;GO:0061629;GO:0099641;GO:1902176;GO:2001028;GO:2001234;	K04455	GO:0001932//regulation of protein phosphorylation;GO:0006469//negative regulation of protein kinase activity;GO:0009615//response to virus;GO:0032731//positive regulation of interleukin-1 beta production;GO:0032760//positive regulation of tumor necrosis factor production;GO:0035556//intracellular signal transduction;GO:0035924//cellular response to vascular endothelial growth factor stimulus;GO:0…	GO:0005634//nucleus;GO:0005634//nucleus;GO:0005737//cytoplasm;GO:0005737//cytoplasm;GO:0005886//plasma membrane;GO:0030018//Z disc;GO:0043292//contractile fiber;	GO:0005080//protein kinase C binding;GO:0008426//protein kinase C inhibitor activity;GO:0019901//protein kinase binding;GO:0042802//identical protein binding;GO:0042803//protein homodimerization activity;GO:0044183//protein folding chaperone;GO:0061629//RNA polymerase II-specific DNA-binding transcription factor binding;	ko04370(VEGF signaling pathway);ko04010(MAPK signaling pathway)
ENSGALG00000033051	CAMK1D	calcium/calmodulin dependent protein kinase ID [Source:NCBI gene;Acc:425522]	1630.94	584.865	2677.02	4.57716	2.19445	0.0137889	0.368348	1	6924409	7137720	+	1572	GO:0000166;GO:0004672;GO:0004672;GO:0004674;GO:0004683;GO:0004683;GO:0005516;GO:0005524;GO:0005524;GO:0005524;GO:0005634;GO:0005737;GO:0005737;GO:0006468;GO:0006468;GO:0010976;GO:0018105;GO:0032793;GO:0043065;GO:0043066;GO:0050766;GO:0050773;GO:0060267;GO:0071622;GO:0090023;GO:0004672;GO:0005524;GO:0006468;	-	GO:0006468//protein phosphorylation;GO:0006468//protein phosphorylation;GO:0010976//positive regulation of neuron projection development;GO:0018105//peptidyl-serine phosphorylation;GO:0032793//positive regulation of CREB transcription factor activity;GO:0043065//positive regulation of apoptotic process;GO:0043066//negative regulation of apoptotic process;GO:0050766//positive regulation of phagocy…	GO:0005634//nucleus;GO:0005737//cytoplasm;GO:0005737//cytoplasm;	GO:0000166//nucleotide binding;GO:0004672//protein kinase activity;GO:0004672//protein kinase activity;GO:0004674//protein serine/threonine kinase activity;GO:0004683//calmodulin-dependent protein kinase activity;GO:0004683//calmodulin-dependent protein kinase activity;GO:0005516//calmodulin binding;GO:0005524//ATP binding;GO:0005524//ATP binding;GO:0005524//ATP binding;GO:0004672//protein kinase…	-
ENSGALG00000029788	CCK	cholecystokinin [Source:NCBI gene;Acc:414884]	2.91284	0	5.82568	Inf	Inf	0.0139	0.370666	2	43773646	43778740	-	1097	GO:0005179;GO:0005576;GO:0051428;	K05226	-	GO:0005576//extracellular region;	GO:0005179//hormone activity;GO:0051428//peptide hormone receptor binding;	ko04080(Neuroactive ligand-receptor interaction)
ENSGALG00000034294	ATP6V0D2	ATPase H+ transporting V0 subunit d2 [Source:NCBI gene;Acc:420210]	172.539	33.4144	311.664	9.32724	3.22145	0.0140657	0.373132	2	122936917	122954777	+	1760	GO:0005769;GO:0005769;GO:0006811;GO:0007034;GO:0007035;GO:0015078;GO:0015078;GO:0016020;GO:0016324;GO:0016471;GO:0016471;GO:0033179;GO:0033179;GO:0033181;GO:1902600;GO:1902600;GO:0015078;GO:0033179;GO:1902600;	K02146	GO:0006811//ion transport;GO:0007034//vacuolar transport;GO:0007035//vacuolar acidification;GO:1902600//proton transmembrane transport;GO:1902600//proton transmembrane transport;GO:1902600//proton transmembrane transport;	GO:0005769//early endosome;GO:0005769//early endosome;GO:0016020//membrane;GO:0016324//apical plasma membrane;GO:0016471//vacuolar proton-transporting V-type ATPase complex;GO:0016471//vacuolar proton-transporting V-type ATPase complex;GO:0033179//proton-transporting V-type ATPase, V0 domain;GO:0033179//proton-transporting V-type ATPase, V0 domain;GO:0033181//plasma membrane proton-transporting V…	GO:0015078//proton transmembrane transporter activity;GO:0015078//proton transmembrane transporter activity;GO:0015078//proton transmembrane transporter activity;	ko04145(Phagosome);ko04142(Lysosome);ko00190(Oxidative phosphorylation)
ENSGALG00000050415	-	-	12.2701	0.585698	23.9545	40.8992	5.354	0.014223	0.376222	20	5152572	5154700	-	159	GO:0000978;GO:0000981;GO:0001228;GO:0001228;GO:0003677;GO:0003677;GO:0003700;GO:0003700;GO:0005634;GO:0005634;GO:0006355;GO:0006355;GO:0006357;GO:0006357;GO:0045944;	-	GO:0006355//regulation of transcription, DNA-templated;GO:0006355//regulation of transcription, DNA-templated;GO:0006357//regulation of transcription by RNA polymerase II;GO:0006357//regulation of transcription by RNA polymerase II;GO:0045944//positive regulation of transcription by RNA polymerase II;	GO:0005634//nucleus;GO:0005634//nucleus;	GO:0000978//RNA polymerase II cis-regulatory region sequence-specific DNA binding;GO:0000981//DNA-binding transcription factor activity, RNA polymerase II-specific;GO:0001228//DNA-binding transcription activator activity, RNA polymerase II-specific;GO:0001228//DNA-binding transcription activator activity, RNA polymerase II-specific;GO:0003677//DNA binding;GO:0003677//DNA binding;GO:0003700//DNA-b…	-
ENSGALG00000016569	FANCB	Fanconi anemia complementation group B [Source:NCBI gene;Acc:418628]	15.5037	7.16932	23.8381	3.32502	1.73336	0.0142661	0.376222	1	123713870	123728313	+	2947	GO:0036297;GO:0043240;GO:0043240;	K10889	GO:0036297//interstrand cross-link repair;	GO:0043240//Fanconi anaemia nuclear complex;GO:0043240//Fanconi anaemia nuclear complex;	-	ko03460(Fanconi anemia pathway)
ENSGALG00000030587	SPTBB4L	spectrin beta chain, brain 4-like [Source:NCBI gene;Acc:421441]	137.208	84.7736	189.643	2.23705	1.1616	0.0143053	0.376222	3	30424069	30439118	-	7267	GO:0005515;GO:0005543;GO:0005515;GO:0005543;GO:0005515;GO:0005543;	-	-	-	GO:0005515//protein binding;GO:0005543//phospholipid binding;GO:0005515//protein binding;GO:0005543//phospholipid binding;GO:0005515//protein binding;GO:0005543//phospholipid binding;	-
ENSGALG00000033304	MYBL1	MYB proto-oncogene like 1 [Source:NCBI gene;Acc:396158]	6.34369	1.93681	10.7506	5.55066	2.47266	0.0143222	0.376222	2	115139370	115162145	-	2677	GO:0000978;GO:0001228;GO:0003700;GO:0005654;GO:0006355;GO:0043565;GO:0045944;GO:0003700;GO:0003700;GO:0006355;GO:0043565;GO:0043565;	K09421	GO:0006355//regulation of transcription, DNA-templated;GO:0045944//positive regulation of transcription by RNA polymerase II;GO:0006355//regulation of transcription, DNA-templated;	GO:0005654//nucleoplasm;	GO:0000978//RNA polymerase II cis-regulatory region sequence-specific DNA binding;GO:0001228//DNA-binding transcription activator activity, RNA polymerase II-specific;GO:0003700//DNA-binding transcription factor activity;GO:0043565//sequence-specific DNA binding;GO:0003700//DNA-binding transcription factor activity;GO:0003700//DNA-binding transcription factor activity;GO:0043565//sequence-specifi…	-
ENSGALG00000011872	NFAM1	NFAT activating protein with ITAM motif 1 [Source:NCBI gene;Acc:417979]	104.293	64.4341	144.151	2.23719	1.16169	0.0143274	0.376222	1	49252184	49267900	+	2896	GO:0001819;GO:0004888;GO:0016021;GO:0045577;GO:0050861;	-	GO:0001819//positive regulation of cytokine production;GO:0045577//regulation of B cell differentiation;GO:0050861//positive regulation of B cell receptor signaling pathway;	GO:0016021//integral component of membrane;	GO:0004888//transmembrane signaling receptor activity;	-
ENSGALG00000007669	EGR1	early growth response 1 [Source:NCBI gene;Acc:373931]	1697.67	400.612	2994.74	7.4754	2.90215	0.0143299	0.376222	13	18949948	18952753	+	2485	GO:0000122;GO:0000785;GO:0000976;GO:0000976;GO:0000977;GO:0000977;GO:0000981;GO:0001228;GO:0001228;GO:0001666;GO:0002931;GO:0003677;GO:0003677;GO:0003700;GO:0003700;GO:0005634;GO:0005634;GO:0005654;GO:0005737;GO:0006355;GO:0008270;GO:0009749;GO:0010385;GO:0010628;GO:0030217;GO:0030509;GO:0032722;GO:0032731;GO:0032868;GO:0032922;GO:0033233;GO:0035035;GO:0035914;GO:0042981;GO:0043565;GO:0044729;GO:…	K09203	GO:0000122//negative regulation of transcription by RNA polymerase II;GO:0001666//response to hypoxia;GO:0002931//response to ischemia;GO:0006355//regulation of transcription, DNA-templated;GO:0009749//response to glucose;GO:0010628//positive regulation of gene expression;GO:0030217//T cell differentiation;GO:0030509//BMP signaling pathway;GO:0032722//positive regulation of chemokine production;G…	GO:0000785//chromatin;GO:0005634//nucleus;GO:0005634//nucleus;GO:0005654//nucleoplasm;GO:0005737//cytoplasm;	GO:0000976//transcription cis-regulatory region binding;GO:0000976//transcription cis-regulatory region binding;GO:0000977//RNA polymerase II transcription regulatory region sequence-specific DNA binding;GO:0000977//RNA polymerase II transcription regulatory region sequence-specific DNA binding;GO:0000981//DNA-binding transcription factor activity, RNA polymerase II-specific;GO:0001228//DNA-bindi…	ko04912(GnRH signaling pathway);ko04371(Apelin signaling pathway)
ENSGALG00000015259	RB1CC1	RB1 inducible coiled-coil 1 [Source:NCBI gene;Acc:421116]	106.794	64.9618	148.627	2.28791	1.19403	0.0143876	0.377089	2	109935359	110008388	-	5297	GO:0000045;GO:0000045;GO:0000045;GO:0000407;GO:0000407;GO:0000421;GO:0000422;GO:0001889;GO:0001934;GO:0005634;GO:0005764;GO:0005829;GO:0006914;GO:0007507;GO:0019901;GO:0031965;GO:0034045;GO:0043066;GO:0045793;GO:0046330;GO:0061709;GO:1990316;GO:1990316;GO:2001237;GO:0000045;GO:0000422;	K17589	GO:0000045//autophagosome assembly;GO:0000045//autophagosome assembly;GO:0000045//autophagosome assembly;GO:0000422//autophagy of mitochondrion;GO:0001889//liver development;GO:0001934//positive regulation of protein phosphorylation;GO:0006914//autophagy;GO:0007507//heart development;GO:0043066//negative regulation of apoptotic process;GO:0045793//positive regulation of cell size;GO:0046330//posi…	GO:0000407//phagophore assembly site;GO:0000407//phagophore assembly site;GO:0000421//autophagosome membrane;GO:0005634//nucleus;GO:0005764//lysosome;GO:0005829//cytosol;GO:0031965//nuclear membrane;GO:0034045//phagophore assembly site membrane;GO:1990316//Atg1/ULK1 kinase complex;GO:1990316//Atg1/ULK1 kinase complex;	GO:0019901//protein kinase binding;	ko04140(Autophagy - animal)
ENSGALG00000033150	MIDN	midnolin [Source:NCBI gene;Acc:107055352]	284.658	141.946	427.37	3.01079	1.59014	0.0144238	0.377379	28	3146467	3172684	+	3062	GO:0005515;GO:0005515;GO:0005634;GO:0005730;GO:0005829;	-	-	GO:0005634//nucleus;GO:0005730//nucleolus;GO:0005829//cytosol;	GO:0005515//protein binding;GO:0005515//protein binding;	-
ENSGALG00000049068	ZNF831	zinc finger protein 831 [Source:NCBI gene;Acc:419309]	20.666	6.68178	34.6502	5.18577	2.37456	0.0146317	0.380226	20	10842258	10853983	-	5706	-	-	-	-	-	-
ENSGALG00000050742	WHSC1	Wolf-Hirschhorn syndrome candidate 1 [Source:NCBI gene;Acc:422897]	43.8001	27.084	60.5163	2.23439	1.15988	0.0149024	0.385947	4	83238778	83290229	-	5829	-	-	-	-	-	-
ENSGALG00000016931	BORA	bora, aurora kinase A activator [Source:NCBI gene;Acc:769298]	23.3982	12.8231	33.9732	2.64938	1.40565	0.0149544	0.386313	1	157621742	157641267	-	3374	GO:0007088;GO:0019901;GO:0032880;GO:0060236;GO:0072687;	K16831	GO:0007088//regulation of mitotic nuclear division;GO:0032880//regulation of protein localization;GO:0060236//regulation of mitotic spindle organization;	GO:0072687//meiotic spindle;	GO:0019901//protein kinase binding;	-
ENSGALG00000044204	ISG20	apoptosis enhancing nuclease [Source:NCBI gene;Acc:415496]	84.5324	51.9076	117.157	2.25704	1.17443	0.0151905	0.390758	10	13568712	13577891	-	1081	GO:0000175;GO:0000175;GO:0000738;GO:0003676;GO:0004527;GO:0005634;GO:0005730;GO:0005737;GO:0006401;GO:0008310;GO:0009615;GO:0015030;GO:0016605;GO:0030619;GO:0030620;GO:0034511;GO:0045071;GO:0051607;GO:0003676;GO:0003676;	K18340	GO:0000738//DNA catabolic process, exonucleolytic;GO:0006401//RNA catabolic process;GO:0009615//response to virus;GO:0045071//negative regulation of viral genome replication;GO:0051607//defense response to virus;	GO:0005634//nucleus;GO:0005730//nucleolus;GO:0005737//cytoplasm;GO:0015030//Cajal body;GO:0016605//PML body;	GO:0000175//3'-5'-exoribonuclease activity;GO:0000175//3'-5'-exoribonuclease activity;GO:0003676//nucleic acid binding;GO:0004527//exonuclease activity;GO:0008310//single-stranded DNA 3'-5' exodeoxyribonuclease activity;GO:0030619//U1 snRNA binding;GO:0030620//U2 snRNA binding;GO:0034511//U3 snoRNA binding;GO:0003676//nucleic acid binding;GO:0003676//nucleic acid binding;	-
ENSGALG00000007252	ANKDD1A	ankyrin repeat and death domain containing 1A [Source:NCBI gene;Acc:415525]	32.0113	17.5121	46.5106	2.65591	1.40921	0.0152882	0.39261	10	18143011	18161153	+	1978	GO:0005515;GO:0007165;	-	GO:0007165//signal transduction;	-	GO:0005515//protein binding;	-
ENSGALG00000015410	BVES	blood vessel epicardial substance [Source:NCBI gene;Acc:408032]	16.754	5.15813	28.35	5.49617	2.45843	0.0153495	0.393489	3	68858596	68885270	+	2736	GO:0001921;GO:0002027;GO:0002244;GO:0002931;GO:0005198;GO:0005886;GO:0005886;GO:0005901;GO:0005923;GO:0005923;GO:0007507;GO:0007519;GO:0008360;GO:0016020;GO:0016020;GO:0016021;GO:0016021;GO:0016192;GO:0016328;GO:0016328;GO:0030054;GO:0030552;GO:0031253;GO:0034446;GO:0040017;GO:0042383;GO:0042383;GO:0042391;GO:0043087;GO:0048278;GO:0060931;GO:0060973;GO:0090136;GO:2001135;GO:0016020;GO:0016020;	K21108	GO:0001921//positive regulation of receptor recycling;GO:0002027//regulation of heart rate;GO:0002244//hematopoietic progenitor cell differentiation;GO:0002931//response to ischemia;GO:0007507//heart development;GO:0007519//skeletal muscle tissue development;GO:0008360//regulation of cell shape;GO:0016192//vesicle-mediated transport;GO:0034446//substrate adhesion-dependent cell spreading;GO:00400…	GO:0005886//plasma membrane;GO:0005886//plasma membrane;GO:0005901//caveola;GO:0005923//bicellular tight junction;GO:0005923//bicellular tight junction;GO:0016020//membrane;GO:0016020//membrane;GO:0016021//integral component of membrane;GO:0016021//integral component of membrane;GO:0016328//lateral plasma membrane;GO:0016328//lateral plasma membrane;GO:0030054//cell junction;GO:0031253//cell proj…	GO:0005198//structural molecule activity;GO:0030552//cAMP binding;	ko04530(Tight junction)
ENSGALG00000017199	MAML2	mastermind like transcriptional coactivator 2 [Source:NCBI gene;Acc:428088]	83.3226	52.2906	114.355	2.18691	1.12889	0.0153996	0.393489	1	186248196	186456865	+	4674	GO:0003713;GO:0003713;GO:0005634;GO:0007219;GO:0007219;GO:0016607;GO:0045944;GO:0045944;	K06061	GO:0007219//Notch signaling pathway;GO:0007219//Notch signaling pathway;GO:0045944//positive regulation of transcription by RNA polymerase II;GO:0045944//positive regulation of transcription by RNA polymerase II;	GO:0005634//nucleus;GO:0016607//nuclear speck;	GO:0003713//transcription coactivator activity;GO:0003713//transcription coactivator activity;	ko04330(Notch signaling pathway)
ENSGALG00000014801	NDC80	NDC80, kinetochore complex component [Source:NCBI gene;Acc:395134]	60.4432	27.811	93.0755	3.34671	1.74275	0.0155414	0.395784	2	101172292	101191007	-	4242	GO:0000132;GO:0000775;GO:0000776;GO:0000776;GO:0000776;GO:0000940;GO:0005515;GO:0005634;GO:0005654;GO:0005694;GO:0005737;GO:0005737;GO:0005813;GO:0005813;GO:0005815;GO:0005856;GO:0007049;GO:0007052;GO:0007052;GO:0007057;GO:0007059;GO:0007059;GO:0008315;GO:0008608;GO:0030332;GO:0031262;GO:0031262;GO:0031262;GO:0031262;GO:0031262;GO:0031647;GO:0042802;GO:0051298;GO:0051301;GO:0051310;GO:0051310;GO:…	K11547	GO:0000132//establishment of mitotic spindle orientation;GO:0007049//cell cycle;GO:0007052//mitotic spindle organization;GO:0007052//mitotic spindle organization;GO:0007057//spindle assembly involved in female meiosis I;GO:0007059//chromosome segregation;GO:0007059//chromosome segregation;GO:0008315//G2/MI transition of meiotic cell cycle;GO:0008608//attachment of spindle microtubules to kinetoch…	GO:0000775//chromosome, centromeric region;GO:0000776//kinetochore;GO:0000776//kinetochore;GO:0000776//kinetochore;GO:0000940//outer kinetochore;GO:0005634//nucleus;GO:0005654//nucleoplasm;GO:0005694//chromosome;GO:0005737//cytoplasm;GO:0005737//cytoplasm;GO:0005813//centrosome;GO:0005813//centrosome;GO:0005815//microtubule organizing center;GO:0005856//cytoskeleton;GO:0031262//Ndc80 complex;GO:0…	GO:0005515//protein binding;GO:0030332//cyclin binding;GO:0042802//identical protein binding;	-
ENSGALG00000014513	CDCA3	cell division cycle associated 3 [Source:NCBI gene;Acc:770517]	76.5871	26.4225	126.752	4.7971	2.26216	0.015593	0.395784	1	77922769	77924912	-	1101	GO:0005912;	-	-	GO:0005912//adherens junction;	-	-
ENSGALG00000028602	HMP19	HMP19 protein [Source:NCBI gene;Acc:416212]	39.8346	4.81751	74.8518	15.5374	3.95768	0.0157071	0.398018	13	10211261	10285881	+	2959	GO:0005794;GO:0007212;GO:0016021;GO:0030659;GO:0032051;GO:0032585;GO:0048268;GO:1990674;GO:0007212;GO:0016021;GO:0032051;GO:0048268;GO:0007212;GO:0016021;GO:0032051;GO:0048268;	-	GO:0007212//dopamine receptor signaling pathway;GO:0048268//clathrin coat assembly;GO:0007212//dopamine receptor signaling pathway;GO:0048268//clathrin coat assembly;GO:0007212//dopamine receptor signaling pathway;GO:0048268//clathrin coat assembly;	GO:0005794//Golgi apparatus;GO:0016021//integral component of membrane;GO:0030659//cytoplasmic vesicle membrane;GO:0032585//multivesicular body membrane;GO:1990674//Golgi cis cisterna membrane;GO:0016021//integral component of membrane;GO:0016021//integral component of membrane;	GO:0032051//clathrin light chain binding;GO:0032051//clathrin light chain binding;GO:0032051//clathrin light chain binding;	-
ENSGALG00000009792	LOC422442	uncharacterized LOC422442 [Source:NCBI gene;Acc:422442]	71.3302	34.8704	107.79	3.09116	1.62815	0.0159951	0.403289	4	29323991	29326742	-	1065	GO:0016021;GO:0016021;	-	-	GO:0016021//integral component of membrane;GO:0016021//integral component of membrane;	-	-
ENSGALG00000040340	PCYOX1L	prenylcysteine oxidase 1 like [Source:NCBI gene;Acc:416200]	157.326	101.701	212.952	2.09391	1.0662	0.0160092	0.403289	13	9229239	9231860	-	1485	GO:0001735;GO:0016670;GO:0030328;	-	GO:0030328//prenylcysteine catabolic process;	-	GO:0001735//prenylcysteine oxidase activity;GO:0016670//oxidoreductase activity, acting on a sulfur group of donors, oxygen as acceptor;	-
ENSGALG00000016287	NR0B1	nuclear receptor subfamily 0 group B member 1 [Source:NCBI gene;Acc:395285]	731.734	396.419	1067.05	2.69172	1.42853	0.0160642	0.403289	1	115748151	115750190	-	1130	GO:0003714;GO:0003723;GO:0005634;GO:0005654;GO:0005737;GO:0008104;GO:0008406;GO:0008584;GO:0010894;GO:0016020;GO:0016607;GO:0016922;GO:0019904;GO:0030325;GO:0032448;GO:0033144;GO:0034451;GO:0042788;GO:0042803;GO:0043231;GO:0043433;GO:0045892;	K08562	GO:0008104//protein localization;GO:0008406//gonad development;GO:0008584//male gonad development;GO:0010894//negative regulation of steroid biosynthetic process;GO:0030325//adrenal gland development;GO:0033144//negative regulation of intracellular steroid hormone receptor signaling pathway;GO:0043433//negative regulation of DNA-binding transcription factor activity;GO:0045892//negative regulatio…	GO:0005634//nucleus;GO:0005654//nucleoplasm;GO:0005737//cytoplasm;GO:0016020//membrane;GO:0016607//nuclear speck;GO:0034451//centriolar satellite;GO:0042788//polysomal ribosome;GO:0043231//intracellular membrane-bounded organelle;	GO:0003714//transcription corepressor activity;GO:0003723//RNA binding;GO:0016922//nuclear receptor binding;GO:0019904//protein domain specific binding;GO:0032448//DNA hairpin binding;GO:0042803//protein homodimerization activity;	-
ENSGALG00000005038	CENPI	centromere protein I [Source:NCBI gene;Acc:395207]	26.0172	13.5128	38.5215	2.85074	1.51134	0.0161	0.403289	4	2078970	2095918	-	4492	GO:0000775;GO:0000776;GO:0000776;GO:0005634;GO:0005694;GO:0005829;GO:0016604;GO:0034508;GO:0034508;GO:0000775;GO:0000776;GO:0000776;GO:0005634;GO:0005694;GO:0034508;GO:0034508;	K11501	GO:0034508//centromere complex assembly;GO:0034508//centromere complex assembly;GO:0034508//centromere complex assembly;GO:0034508//centromere complex assembly;	GO:0000775//chromosome, centromeric region;GO:0000776//kinetochore;GO:0000776//kinetochore;GO:0005634//nucleus;GO:0005694//chromosome;GO:0005829//cytosol;GO:0016604//nuclear body;GO:0000775//chromosome, centromeric region;GO:0000776//kinetochore;GO:0000776//kinetochore;GO:0005634//nucleus;GO:0005694//chromosome;	-	-
ENSGALG00000034512	-	-	41.9515	24.5237	59.3793	2.4213	1.27578	0.0161263	0.403289	9	648810	655576	+	2471	GO:0000159;GO:0006470;GO:0019888;GO:0050790;	K11583	GO:0006470//protein dephosphorylation;GO:0050790//regulation of catalytic activity;	GO:0000159//protein phosphatase type 2A complex;	GO:0019888//protein phosphatase regulator activity;	ko04261(Adrenergic signaling in cardiomyocytes);ko03015(mRNA surveillance pathway)
ENSGALG00000046988	-	-	7.39754	2.01004	12.785	6.36058	2.66916	0.0164381	0.40746	10	19769581	19774567	+	463	GO:0016020;GO:0016021;GO:0016021;GO:0016021;GO:0038023;	-	-	GO:0016020//membrane;GO:0016021//integral component of membrane;GO:0016021//integral component of membrane;GO:0016021//integral component of membrane;	GO:0038023//signaling receptor activity;	-
ENSGALG00000003881	ERCC6L	ERCC excision repair 6 like, spindle assembly checkpoint helicase [Source:NCBI gene;Acc:422135]	24.713	8.9381	40.4878	4.5298	2.17945	0.0164979	0.407507	4	1669055	1673130	+	3843	GO:0005515;GO:0005524;GO:0015616;GO:0070615;	K20093	-	-	GO:0005515//protein binding;GO:0005524//ATP binding;GO:0015616//DNA translocase activity;GO:0070615//ATP-dependent chromatin remodeler activity;	-
ENSGALG00000012830	IRF4	interferon regulatory factor 4 [Source:NCBI gene;Acc:374179]	109.641	51.8861	167.396	3.22622	1.68984	0.0165776	0.407507	2	66457756	66470687	+	3177	GO:0000786;GO:0000976;GO:0000976;GO:0000978;GO:0000978;GO:0000981;GO:0000987;GO:0001228;GO:0002376;GO:0003677;GO:0003700;GO:0003700;GO:0003700;GO:0003713;GO:0005515;GO:0005634;GO:0005634;GO:0005654;GO:0005829;GO:0006355;GO:0006355;GO:0006355;GO:0006357;GO:0009987;GO:0032733;GO:0032733;GO:0032736;GO:0032736;GO:0032743;GO:0032743;GO:0032753;GO:0032753;GO:0034122;GO:0042832;GO:0043011;GO:0043388;GO:…	K09445	GO:0002376//immune system process;GO:0006355//regulation of transcription, DNA-templated;GO:0006355//regulation of transcription, DNA-templated;GO:0006355//regulation of transcription, DNA-templated;GO:0006357//regulation of transcription by RNA polymerase II;GO:0009987//cellular process;GO:0032733//positive regulation of interleukin-10 production;GO:0032733//positive regulation of interleukin-10…	GO:0000786//nucleosome;GO:0005634//nucleus;GO:0005634//nucleus;GO:0005654//nucleoplasm;GO:0005829//cytosol;GO:0005634//nucleus;	GO:0000976//transcription cis-regulatory region binding;GO:0000976//transcription cis-regulatory region binding;GO:0000978//RNA polymerase II cis-regulatory region sequence-specific DNA binding;GO:0000978//RNA polymerase II cis-regulatory region sequence-specific DNA binding;GO:0000981//DNA-binding transcription factor activity, RNA polymerase II-specific;GO:0000987//cis-regulatory region sequenc…	-
ENSGALG00000040754	CYP1C1	cytochrome P450 family 1 subfamily C polypeptide 1 [Source:NCBI gene;Acc:428832]	11.1218	3.37606	18.8675	5.5886	2.48249	0.0166065	0.407507	5	1183120	1184856	+	1737	GO:0004497;GO:0005506;GO:0006805;GO:0008202;GO:0016705;GO:0020037;GO:0042572;	K17812	GO:0006805//xenobiotic metabolic process;GO:0008202//steroid metabolic process;GO:0042572//retinol metabolic process;	-	GO:0004497//monooxygenase activity;GO:0005506//iron ion binding;GO:0016705//oxidoreductase activity, acting on paired donors, with incorporation or reduction of molecular oxygen;GO:0020037//heme binding;	-
ENSGALG00000010997	DFNA5	DFNA5, deafness associated tumor suppressor [Source:NCBI gene;Acc:420623]	24.4161	13.032	35.8003	2.74711	1.45792	0.0167324	0.408625	2	31606777	31631552	-	2946	GO:0005546;GO:0005737;GO:0005829;GO:0005886;GO:0008219;GO:0008219;GO:0008285;GO:0016020;GO:0043410;GO:0060113;GO:0070265;GO:0070265;GO:0070269;GO:0071356;GO:0098586;GO:0098586;GO:1901612;GO:1901612;GO:2001244;GO:0008219;	K22146	GO:0008219//cell death;GO:0008219//cell death;GO:0008285//negative regulation of cell population proliferation;GO:0043410//positive regulation of MAPK cascade;GO:0060113//inner ear receptor cell differentiation;GO:0070265//necrotic cell death;GO:0070265//necrotic cell death;GO:0070269//pyroptosis;GO:0071356//cellular response to tumor necrosis factor;GO:0098586//cellular response to virus;GO:0098…	GO:0005737//cytoplasm;GO:0005829//cytosol;GO:0005886//plasma membrane;GO:0016020//membrane;	GO:0005546//phosphatidylinositol-4,5-bisphosphate binding;GO:1901612//cardiolipin binding;GO:1901612//cardiolipin binding;	-
ENSGALG00000028250	ANKRD22	ankyrin repeat domain 22 [Source:NCBI gene;Acc:771419]	69.8675	14.2658	125.469	8.79513	3.1367	0.0167408	0.408625	6	20008951	20032260	-	2784	GO:0005515;GO:0005515;	-	-	-	GO:0005515//protein binding;GO:0005515//protein binding;	-
ENSGALG00000011275	DEPDC1	DEP domain containing 1 [Source:NCBI gene;Acc:424710]	16.5732	8.00881	25.1375	3.13873	1.65018	0.0169668	0.41338	8	29133310	29143643	-	2849	GO:0007165;GO:0035556;GO:0005634;GO:0007165;GO:0017053;GO:0035556;GO:0045892;	-	GO:0007165//signal transduction;GO:0035556//intracellular signal transduction;GO:0007165//signal transduction;GO:0035556//intracellular signal transduction;GO:0045892//negative regulation of transcription, DNA-templated;	GO:0005634//nucleus;GO:0017053//transcription repressor complex;	-	-
ENSGALG00000001975	TMEM120A	transmembrane protein 120A [Source:NCBI gene;Acc:417519]	565.175	301.224	829.126	2.75252	1.46075	0.0173243	0.418854	19	4452679	4460489	+	2472	GO:0016021;GO:0016021;GO:0005216;GO:0005886;GO:0016021;GO:0034220;GO:0045444;GO:0045444;GO:0050966;GO:0051260;GO:0051260;GO:0051291;GO:0051291;	-	GO:0034220//ion transmembrane transport;GO:0045444//fat cell differentiation;GO:0045444//fat cell differentiation;GO:0050966//detection of mechanical stimulus involved in sensory perception of pain;GO:0051260//protein homooligomerization;GO:0051260//protein homooligomerization;GO:0051291//protein heterooligomerization;GO:0051291//protein heterooligomerization;	GO:0016021//integral component of membrane;GO:0016021//integral component of membrane;GO:0005886//plasma membrane;GO:0016021//integral component of membrane;	GO:0005216//ion channel activity;	-
ENSGALG00000005263	SOX8	SRY-box 8 [Source:NCBI gene;Acc:395483]	26.8571	12.8548	40.8594	3.17853	1.66836	0.0174948	0.42101	14	6145956	6149345	-	1613	GO:0000978;GO:0000981;GO:0000981;GO:0000987;GO:0001649;GO:0001755;GO:0003700;GO:0005634;GO:0005634;GO:0005667;GO:0005737;GO:0006355;GO:0007165;GO:0007283;GO:0007422;GO:0008584;GO:0010628;GO:0010817;GO:0014015;GO:0033690;GO:0035914;GO:0043066;GO:0043565;GO:0045165;GO:0045444;GO:0045662;GO:0045892;GO:0045893;GO:0045944;GO:0045944;GO:0046533;GO:0048469;GO:0048484;GO:0048709;GO:0060009;GO:0060018;GO:…	K09270	GO:0001649//osteoblast differentiation;GO:0001755//neural crest cell migration;GO:0006355//regulation of transcription, DNA-templated;GO:0007165//signal transduction;GO:0007283//spermatogenesis;GO:0007422//peripheral nervous system development;GO:0008584//male gonad development;GO:0010628//positive regulation of gene expression;GO:0010817//regulation of hormone levels;GO:0014015//positive regulat…	GO:0005634//nucleus;GO:0005634//nucleus;GO:0005667//transcription regulator complex;GO:0005737//cytoplasm;	GO:0000978//RNA polymerase II cis-regulatory region sequence-specific DNA binding;GO:0000981//DNA-binding transcription factor activity, RNA polymerase II-specific;GO:0000981//DNA-binding transcription factor activity, RNA polymerase II-specific;GO:0000987//cis-regulatory region sequence-specific DNA binding;GO:0003700//DNA-binding transcription factor activity;GO:0043565//sequence-specific DNA b…	-
ENSGALG00000007956	PLXDC2	plexin domain containing 2 [Source:NCBI gene;Acc:420511]	23.1772	11.745	34.6094	2.94673	1.55912	0.0175513	0.42101	2	18525903	18759573	-	5087	-	-	-	-	-	-
ENSGALG00000048011	SCLT1	sodium channel and clathrin linker 1 [Source:NCBI gene;Acc:422486]	50.9918	23.0009	78.9828	3.4339	1.77985	0.0176293	0.421559	4	34025752	34049297	+	3710	GO:0045162;GO:0045162;GO:0005813;GO:0005814;GO:0045162;GO:0060271;GO:0097539;	-	GO:0045162//clustering of voltage-gated sodium channels;GO:0045162//clustering of voltage-gated sodium channels;GO:0045162//clustering of voltage-gated sodium channels;GO:0060271//cilium assembly;	GO:0005813//centrosome;GO:0005814//centriole;GO:0097539//ciliary transition fiber;	-	-
ENSGALG00000009854	NEK2	NIMA related kinase 2 [Source:NCBI gene;Acc:421376]	26.1327	12.8537	39.4116	3.06617	1.61644	0.017709	0.422143	3	22263928	22270603	+	1614	GO:0000070;GO:0000776;GO:0000794;GO:0000922;GO:0004672;GO:0004672;GO:0004672;GO:0005524;GO:0005654;GO:0005813;GO:0006468;GO:0006468;GO:0006468;GO:0007059;GO:0007059;GO:0019903;GO:0030496;GO:0032212;GO:0032991;GO:0043392;GO:0046602;GO:0046777;GO:0051299;GO:0051973;GO:0051988;GO:0090307;GO:1903126;GO:1904355;	K20872	GO:0000070//mitotic sister chromatid segregation;GO:0006468//protein phosphorylation;GO:0006468//protein phosphorylation;GO:0006468//protein phosphorylation;GO:0007059//chromosome segregation;GO:0007059//chromosome segregation;GO:0032212//positive regulation of telomere maintenance via telomerase;GO:0043392//negative regulation of DNA binding;GO:0046602//regulation of mitotic centrosome separatio…	GO:0000776//kinetochore;GO:0000794//condensed nuclear chromosome;GO:0000922//spindle pole;GO:0005654//nucleoplasm;GO:0005813//centrosome;GO:0030496//midbody;GO:0032991//protein-containing complex;	GO:0004672//protein kinase activity;GO:0004672//protein kinase activity;GO:0004672//protein kinase activity;GO:0005524//ATP binding;GO:0019903//protein phosphatase binding;	-
ENSGALG00000039705	GFPT2	glutamine-fructose-6-phosphate transaminase 2 [Source:NCBI gene;Acc:426962]	62.4155	38.3493	86.4818	2.25511	1.1732	0.0178429	0.424673	13	14628119	14644387	+	2952	GO:0004360;GO:0097367;GO:1901135;GO:1901137;GO:1990830;	K00820	GO:1901135//carbohydrate derivative metabolic process;GO:1901137//carbohydrate derivative biosynthetic process;GO:1990830//cellular response to leukemia inhibitory factor;	-	GO:0004360//glutamine-fructose-6-phosphate transaminase (isomerizing) activity;GO:0097367//carbohydrate derivative binding;	ko00520(Amino sugar and nucleotide sugar metabolism);ko00250(Alanine, aspartate and glutamate metabolism)
ENSGALG00000032687	PHLDA2	pleckstrin homology like domain family A member 2 [Source:NCBI gene;Acc:423088]	90.0879	51.6327	128.543	2.48957	1.3159	0.0179662	0.425972	5	13345327	13346837	+	1035	GO:0009887;GO:0010468;GO:0030334;GO:0043065;GO:0045995;GO:0060721;GO:0070873;GO:1901981;GO:1903547;	K23793	GO:0009887//animal organ morphogenesis;GO:0010468//regulation of gene expression;GO:0030334//regulation of cell migration;GO:0043065//positive regulation of apoptotic process;GO:0045995//regulation of embryonic development;GO:0060721//regulation of spongiotrophoblast cell proliferation;GO:0070873//regulation of glycogen metabolic process;GO:1903547//regulation of growth hormone activity;	-	GO:1901981//phosphatidylinositol phosphate binding;	-
ENSGALG00000032815	ATP13A1	ATPase 13A1 [Source:NCBI gene;Acc:426090]	558.22	361.747	754.692	2.08624	1.06091	0.0180369	0.425972	30	1094276	1107489	+	3765	GO:0000166;GO:0005215;GO:0005524;GO:0006812;GO:0016021;GO:0019829;GO:0140567;GO:0140569;GO:0140603;	K14950	GO:0006812//cation transport;GO:0140569//extraction of mislocalized protein from ER membrane;	GO:0016021//integral component of membrane;	GO:0000166//nucleotide binding;GO:0005215//transporter activity;GO:0005524//ATP binding;GO:0019829//ATPase-coupled cation transmembrane transporter activity;GO:0140567//transmembrane protein dislocase activity;GO:0140603//obsolete ATP hydrolysis activity;	-
ENSGALG00000026518	RUNDC3A	RUN domain containing 3A [Source:NCBI gene;Acc:100858314]	11.0988	2.25095	19.9466	8.86145	3.14754	0.0186491	0.43505	27	5408265	5414247	-	2042	GO:0005829;GO:0010753;GO:0043231;	K24787	GO:0010753//positive regulation of cGMP-mediated signaling;	GO:0005829//cytosol;GO:0043231//intracellular membrane-bounded organelle;	-	-
ENSGALG00000008538	GINS1	GINS complex subunit 1 [Source:NCBI gene;Acc:425297]	22.6178	11.139	34.0966	3.06101	1.61401	0.0188157	0.436273	3	16497527	16500460	+	1031	GO:0000811;GO:0005634;GO:0005737;GO:0006260;	K10732	GO:0006260//DNA replication;	GO:0000811//GINS complex;GO:0005634//nucleus;GO:0005737//cytoplasm;	-	-
ENSGALG00000005957	SLC6A14	solute carrier family 6 member 14 [Source:NCBI gene;Acc:100857521]	857.321	90.59	1624.05	17.9275	4.1641	0.0188494	0.436392	4	3042069	3056203	+	2823	GO:0016021;	K05047	-	GO:0016021//integral component of membrane;	-	-
ENSGALG00000012421	ARHGAP15	Rho GTPase activating protein 15 [Source:NCBI gene;Acc:424303]	175.971	111.074	240.868	2.16854	1.11673	0.0188861	0.436581	7	32698930	33027332	+	3180	GO:0005096;GO:0005096;GO:0005737;GO:0005737;GO:0007165;GO:0007165;GO:0008360;GO:0016020;GO:0043087;GO:0005096;GO:0005737;GO:0005737;GO:0007165;GO:0007165;GO:0016020;GO:0043087;GO:0005096;GO:0005737;GO:0005737;GO:0007165;GO:0007165;GO:0016020;GO:0043087;	K20637	GO:0007165//signal transduction;GO:0007165//signal transduction;GO:0008360//regulation of cell shape;GO:0043087//regulation of GTPase activity;GO:0007165//signal transduction;GO:0007165//signal transduction;GO:0043087//regulation of GTPase activity;GO:0007165//signal transduction;GO:0007165//signal transduction;GO:0043087//regulation of GTPase activity;	GO:0005737//cytoplasm;GO:0005737//cytoplasm;GO:0016020//membrane;GO:0005737//cytoplasm;GO:0005737//cytoplasm;GO:0016020//membrane;GO:0005737//cytoplasm;GO:0005737//cytoplasm;GO:0016020//membrane;	GO:0005096//GTPase activator activity;GO:0005096//GTPase activator activity;GO:0005096//GTPase activator activity;GO:0005096//GTPase activator activity;	-
ENSGALG00000028294	-	-	57.977	34.5668	81.3871	2.35449	1.23541	0.0189377	0.437076	9	16014299	16019307	+	4006	-	K24510	-	-	-	-
ENSGALG00000052026	SPINK2	serine peptidase inhibitor, Kazal type 2 (acrosin- trypsin inhibitor) [Source:NCBI gene;Acc:770729]	20.5449	8.78696	32.3029	3.67623	1.87823	0.0189928	0.437076	4	49290137	49297530	-	1426	GO:0004867;GO:0005515;GO:0004867;GO:0005515;	-	-	-	GO:0004867//serine-type endopeptidase inhibitor activity;GO:0005515//protein binding;GO:0004867//serine-type endopeptidase inhibitor activity;GO:0005515//protein binding;	-
ENSGALG00000007158	SOCS1	suppressor of cytokine signaling 1 [Source:NCBI gene;Acc:416630]	391.744	219.624	563.865	2.5674	1.36031	0.0193118	0.441072	14	9342202	9344743	+	1003	GO:0001817;GO:0001932;GO:0005159;GO:0005654;GO:0005737;GO:0005737;GO:0005942;GO:0007259;GO:0009968;GO:0010533;GO:0016567;GO:0019210;GO:0019221;GO:0019901;GO:0035556;GO:0035556;GO:0036464;GO:0040008;GO:0042509;GO:0042532;GO:0042532;GO:0043372;GO:0043377;GO:0043551;GO:0045444;GO:0045591;GO:0046425;GO:0046426;GO:0046426;GO:0046426;GO:0046426;GO:0046627;GO:0046854;GO:0046935;GO:0060334;GO:0060334;GO:…	K04694	GO:0001817//regulation of cytokine production;GO:0001932//regulation of protein phosphorylation;GO:0007259//receptor signaling pathway via JAK-STAT;GO:0009968//negative regulation of signal transduction;GO:0010533//regulation of activation of Janus kinase activity;GO:0016567//protein ubiquitination;GO:0019221//cytokine-mediated signaling pathway;GO:0035556//intracellular signal transduction;GO:00…	GO:0005654//nucleoplasm;GO:0005737//cytoplasm;GO:0005737//cytoplasm;GO:0005942//phosphatidylinositol 3-kinase complex;GO:0036464//cytoplasmic ribonucleoprotein granule;	GO:0005159//insulin-like growth factor receptor binding;GO:0019210//kinase inhibitor activity;GO:0019901//protein kinase binding;GO:0046935//1-phosphatidylinositol-3-kinase regulator activity;	ko04910(Insulin signaling pathway);ko04120(Ubiquitin mediated proteolysis)
ENSGALG00000015709	TACC3	transforming acidic coiled-coil containing protein 3 [Source:NCBI gene;Acc:422899]	168.514	107.175	229.853	2.14466	1.10075	0.0193313	0.441072	4	83883600	83903849	-	3005	GO:0007052;GO:0005829;GO:0007052;GO:0007091;GO:0034451;GO:0043231;GO:0060236;GO:0072686;GO:1902850;	K14283	GO:0007052//mitotic spindle organization;GO:0007052//mitotic spindle organization;GO:0007091//metaphase/anaphase transition of mitotic cell cycle;GO:0060236//regulation of mitotic spindle organization;GO:1902850//microtubule cytoskeleton organization involved in mitosis;	GO:0005829//cytosol;GO:0034451//centriolar satellite;GO:0043231//intracellular membrane-bounded organelle;GO:0072686//mitotic spindle;	-	-
ENSGALG00000040367	P2RY14	purinergic receptor P2Y, G-protein coupled, 14 [Source:NCBI gene;Acc:101749627]	54.2162	33.407	75.0255	2.2458	1.16723	0.0194088	0.441977	9	23707719	23714978	+	3092	GO:0004930;GO:0007186;GO:0016021;GO:0045028;	K04299	GO:0007186//G protein-coupled receptor signaling pathway;	GO:0016021//integral component of membrane;	GO:0004930//G protein-coupled receptor activity;GO:0045028//G protein-coupled purinergic nucleotide receptor activity;	ko04080(Neuroactive ligand-receptor interaction)
ENSGALG00000015179	CEP78	centrosomal protein 78 [Source:NCBI gene;Acc:431612]	71.7125	45.3009	98.124	2.16605	1.11507	0.0197618	0.446122	Z	37947914	37969665	+	2391	GO:0005515;GO:0005813;GO:0005813;GO:0036064;GO:0044782;	K16765	GO:0044782//cilium organization;	GO:0005813//centrosome;GO:0005813//centrosome;GO:0036064//ciliary basal body;	GO:0005515//protein binding;	-
ENSGALG00000015528	JAKMIP1	janus kinase and microtubule interacting protein 1 [Source:NCBI gene;Acc:422854]	12.628	5.63646	19.6196	3.48084	1.79943	0.0199589	0.447471	4	79331087	79416639	-	3152	GO:0003723;GO:0008017;GO:0019898;GO:0019900;GO:0050811;GO:0050890;GO:1990904;GO:0008017;GO:0019900;	K24783	GO:0050890//cognition;	GO:0019898//extrinsic component of membrane;GO:1990904//ribonucleoprotein complex;	GO:0003723//RNA binding;GO:0008017//microtubule binding;GO:0019900//kinase binding;GO:0050811//GABA receptor binding;GO:0008017//microtubule binding;GO:0019900//kinase binding;	-
ENSGALG00000043641	JUND	JunD proto-oncogene, AP-1 transcription factor subunit [Source:NCBI gene;Acc:107055370]	1413.6	818.852	2008.35	2.45264	1.29433	0.0199628	0.447471	28	4077792	4078763	+	972	GO:0000976;GO:0000978;GO:0000978;GO:0000981;GO:0001221;GO:0001228;GO:0002076;GO:0003677;GO:0003677;GO:0003677;GO:0003677;GO:0003700;GO:0003700;GO:0005634;GO:0005634;GO:0005634;GO:0005654;GO:0005667;GO:0006355;GO:0006355;GO:0006357;GO:0006357;GO:0006357;GO:0019899;GO:0035976;GO:0042127;GO:0045669;GO:0045944;GO:0045944;GO:0051726;GO:0071277;GO:1990837;	K04449	GO:0002076//osteoblast development;GO:0006355//regulation of transcription, DNA-templated;GO:0006355//regulation of transcription, DNA-templated;GO:0006357//regulation of transcription by RNA polymerase II;GO:0006357//regulation of transcription by RNA polymerase II;GO:0006357//regulation of transcription by RNA polymerase II;GO:0042127//regulation of cell population proliferation;GO:0045669//pos…	GO:0005634//nucleus;GO:0005634//nucleus;GO:0005634//nucleus;GO:0005654//nucleoplasm;GO:0005667//transcription regulator complex;GO:0035976//transcription factor AP-1 complex;	GO:0000976//transcription cis-regulatory region binding;GO:0000978//RNA polymerase II cis-regulatory region sequence-specific DNA binding;GO:0000978//RNA polymerase II cis-regulatory region sequence-specific DNA binding;GO:0000981//DNA-binding transcription factor activity, RNA polymerase II-specific;GO:0001221//transcription coregulator binding;GO:0001228//DNA-binding transcription activator act…	ko04010(MAPK signaling pathway)
ENSGALG00000014372	SLC34A2	solute carrier family 34 member 2 [Source:NCBI gene;Acc:395131]	19.7367	9.23297	30.2404	3.27526	1.71161	0.0200985	0.447471	4	73421043	73440963	-	4949	GO:0005436;GO:0005436;GO:0005436;GO:0005886;GO:0005903;GO:0006817;GO:0006817;GO:0016020;GO:0016021;GO:0016324;GO:0016324;GO:0030643;GO:0031402;GO:0042301;GO:0043627;GO:0044341;	K14683	GO:0006817//phosphate ion transport;GO:0006817//phosphate ion transport;GO:0030643//cellular phosphate ion homeostasis;GO:0043627//response to estrogen;GO:0044341//sodium-dependent phosphate transport;	GO:0005886//plasma membrane;GO:0005903//brush border;GO:0016020//membrane;GO:0016021//integral component of membrane;GO:0016324//apical plasma membrane;GO:0016324//apical plasma membrane;	GO:0005436//sodium:phosphate symporter activity;GO:0005436//sodium:phosphate symporter activity;GO:0005436//sodium:phosphate symporter activity;GO:0031402//sodium ion binding;GO:0042301//phosphate ion binding;	-
ENSGALG00000029968	GADD45B	growth arrest and DNA damage inducible beta [Source:NCBI gene;Acc:100859853]	1009.02	421.649	1596.4	3.78608	1.9207	0.0201619	0.447471	28	3398994	3401884	-	1617	GO:0005634;GO:0005634;GO:0005737;GO:0006469;GO:0043065;GO:0043410;GO:0046330;GO:0051726;GO:0051726;GO:1900745;	K04402	GO:0006469//negative regulation of protein kinase activity;GO:0043065//positive regulation of apoptotic process;GO:0043410//positive regulation of MAPK cascade;GO:0046330//positive regulation of JNK cascade;GO:0051726//regulation of cell cycle;GO:0051726//regulation of cell cycle;GO:1900745//positive regulation of p38MAPK cascade;	GO:0005634//nucleus;GO:0005634//nucleus;GO:0005737//cytoplasm;	-	ko04218(Cellular senescence);ko04210(Apoptosis);ko04115(p53 signaling pathway);ko04110(Cell cycle);ko04068(FoxO signaling pathway);ko04010(MAPK signaling pathway)
ENSGALG00000009553	SMC4	structural maintenance of chromosomes 4 [Source:NCBI gene;Acc:395189]	105.961	70.2788	141.642	2.01544	1.01109	0.0203116	0.447471	9	22313604	22345248	-	4201	GO:0000166;GO:0000775;GO:0000796;GO:0000796;GO:0003682;GO:0003697;GO:0005515;GO:0005524;GO:0005524;GO:0005634;GO:0005694;GO:0005694;GO:0005694;GO:0005829;GO:0007049;GO:0007076;GO:0007076;GO:0010032;GO:0016607;GO:0016887;GO:0016887;GO:0045132;GO:0051276;GO:0051276;GO:0051383;	K06675	GO:0007049//cell cycle;GO:0007076//mitotic chromosome condensation;GO:0007076//mitotic chromosome condensation;GO:0010032//meiotic chromosome condensation;GO:0045132//meiotic chromosome segregation;GO:0051276//chromosome organization;GO:0051276//chromosome organization;GO:0051383//kinetochore organization;	GO:0000775//chromosome, centromeric region;GO:0000796//condensin complex;GO:0000796//condensin complex;GO:0005634//nucleus;GO:0005694//chromosome;GO:0005694//chromosome;GO:0005694//chromosome;GO:0005829//cytosol;GO:0016607//nuclear speck;	GO:0000166//nucleotide binding;GO:0003682//chromatin binding;GO:0003697//single-stranded DNA binding;GO:0005515//protein binding;GO:0005524//ATP binding;GO:0005524//ATP binding;GO:0016887//ATP hydrolysis activity;GO:0016887//ATP hydrolysis activity;	-
ENSGALG00000002167	PATL2	PAT1 homolog 2 [Source:NCBI gene;Acc:415327]	81.7534	36.9275	126.579	3.42777	1.77727	0.020378	0.447471	10	1778245	1784620	-	3099	GO:0000290;	K24823	GO:0000290//deadenylation-dependent decapping of nuclear-transcribed mRNA;	-	-	-
ENSGALG00000049684	SPAG1	sperm associated antigen 1 [Source:NCBI gene;Acc:420249]	55.7966	34.3993	77.1938	2.24405	1.16611	0.0213669	0.461138	2	128316009	128333033	+	2878	GO:0005515;	-	-	-	GO:0005515//protein binding;	-
ENSGALG00000007768	AURKA	aurora kinase B [Source:NCBI gene;Acc:428167]	75.1464	44.6256	105.667	2.36786	1.24359	0.0214898	0.462417	20	12020474	12027221	+	2019	GO:0000166;GO:0000212;GO:0000212;GO:0000212;GO:0000226;GO:0000226;GO:0000226;GO:0000278;GO:0000278;GO:0000278;GO:0004672;GO:0004672;GO:0004672;GO:0004672;GO:0004674;GO:0004674;GO:0005524;GO:0005524;GO:0005524;GO:0005634;GO:0005654;GO:0005813;GO:0005813;GO:0005815;GO:0005815;GO:0005829;GO:0005874;GO:0005876;GO:0005876;GO:0006468;GO:0006468;GO:0006468;GO:0006468;GO:0007051;GO:0007052;GO:0007052;GO:…	K11481	GO:0000212//meiotic spindle organization;GO:0000212//meiotic spindle organization;GO:0000212//meiotic spindle organization;GO:0000226//microtubule cytoskeleton organization;GO:0000226//microtubule cytoskeleton organization;GO:0000226//microtubule cytoskeleton organization;GO:0000278//mitotic cell cycle;GO:0000278//mitotic cell cycle;GO:0000278//mitotic cell cycle;GO:0006468//protein phosphorylati…	GO:0005634//nucleus;GO:0005654//nucleoplasm;GO:0005813//centrosome;GO:0005813//centrosome;GO:0005815//microtubule organizing center;GO:0005815//microtubule organizing center;GO:0005829//cytosol;GO:0005874//microtubule;GO:0005876//spindle microtubule;GO:0005876//spindle microtubule;GO:0015630//microtubule cytoskeleton;GO:0031616//spindle pole centrosome;GO:0031616//spindle pole centrosome;GO:00321…	GO:0000166//nucleotide binding;GO:0004672//protein kinase activity;GO:0004672//protein kinase activity;GO:0004672//protein kinase activity;GO:0004672//protein kinase activity;GO:0004674//protein serine/threonine kinase activity;GO:0004674//protein serine/threonine kinase activity;GO:0005524//ATP binding;GO:0005524//ATP binding;GO:0005524//ATP binding;GO:0016301//kinase activity;GO:0016740//transf…	ko04914(Progesterone-mediated oocyte maturation);ko04114(Oocyte meiosis)
ENSGALG00000048020	LOC107050518	cohesin subunit SA-3-like [Source:NCBI gene;Acc:107050518]	8.1201	0.390587	15.8496	40.579	5.34266	0.0216078	0.463337	30	1212879	1221994	+	1933	-	-	-	-	-	-
ENSGALG00000040794	CCNE2	cyclin E2 [Source:NCBI gene;Acc:420231]	14.594	7.25144	21.9365	3.02513	1.597	0.0218138	0.465231	2	126274821	126285443	-	2467	GO:0000082;GO:0000723;GO:0006270;GO:0007129;GO:0016538;GO:0051726;GO:0051726;GO:0070192;GO:0097135;GO:0097135;GO:1903827;	K06626	GO:0000082//G1/S transition of mitotic cell cycle;GO:0000723//telomere maintenance;GO:0006270//DNA replication initiation;GO:0007129//homologous chromosome pairing at meiosis;GO:0051726//regulation of cell cycle;GO:0051726//regulation of cell cycle;GO:0070192//chromosome organization involved in meiotic cell cycle;GO:1903827//regulation of protein localization;	GO:0097135//cyclin E2-CDK2 complex;GO:0097135//cyclin E2-CDK2 complex;	GO:0016538//cyclin-dependent protein serine/threonine kinase regulator activity;	ko04218(Cellular senescence);ko04115(p53 signaling pathway);ko04114(Oocyte meiosis);ko04110(Cell cycle)
ENSGALG00000006626	PDE6C	phosphodiesterase 6C [Source:NCBI gene;Acc:395834]	31.5978	18.0006	45.195	2.51076	1.32812	0.0219912	0.466725	6	21315128	21343739	-	4330	GO:0004114;GO:0005515;GO:0007165;GO:0007601;GO:0007603;GO:0008081;GO:0046549;GO:0050953;	K13757	GO:0007165//signal transduction;GO:0007601//visual perception;GO:0007603//phototransduction, visible light;GO:0046549//retinal cone cell development;GO:0050953//sensory perception of light stimulus;	-	GO:0004114//3',5'-cyclic-nucleotide phosphodiesterase activity;GO:0005515//protein binding;GO:0008081//phosphoric diester hydrolase activity;	ko00230(Purine metabolism)
ENSGALG00000016582	PBK	PDZ binding kinase [Source:NCBI gene;Acc:422003]	108.528	38.1947	178.862	4.6829	2.2274	0.0219969	0.466725	3	105111720	105120097	+	1517	GO:0004672;GO:0004674;GO:0005524;GO:0006468;GO:0001933;GO:0004672;GO:0004674;GO:0004674;GO:0005524;GO:0005634;GO:0006468;GO:0032435;GO:0032873;GO:0034644;GO:0050728;	K08865	GO:0006468//protein phosphorylation;GO:0001933//negative regulation of protein phosphorylation;GO:0006468//protein phosphorylation;GO:0032435//negative regulation of proteasomal ubiquitin-dependent protein catabolic process;GO:0032873//negative regulation of stress-activated MAPK cascade;GO:0034644//cellular response to UV;GO:0050728//negative regulation of inflammatory response;	GO:0005634//nucleus;	GO:0004672//protein kinase activity;GO:0004674//protein serine/threonine kinase activity;GO:0005524//ATP binding;GO:0004672//protein kinase activity;GO:0004674//protein serine/threonine kinase activity;GO:0004674//protein serine/threonine kinase activity;GO:0005524//ATP binding;	-
ENSGALG00000040276	RUNX2	runt related transcription factor 2 [Source:NCBI gene;Acc:373919]	10.6919	3.97717	17.4066	4.37662	2.12982	0.0220228	0.466725	3	109295891	109443058	+	1482	GO:0000785;GO:0000976;GO:0000978;GO:0000987;GO:0001228;GO:0001501;GO:0001649;GO:0001649;GO:0001958;GO:0002051;GO:0002062;GO:0002063;GO:0002076;GO:0003677;GO:0003682;GO:0003700;GO:0003700;GO:0005524;GO:0005634;GO:0005634;GO:0005634;GO:0005654;GO:0005667;GO:0005737;GO:0006355;GO:0008284;GO:0010468;GO:0010628;GO:0019904;GO:0030217;GO:0030278;GO:0030509;GO:0032332;GO:0035115;GO:0040036;GO:0042487;GO:…	K09278	GO:0001501//skeletal system development;GO:0001649//osteoblast differentiation;GO:0001649//osteoblast differentiation;GO:0001958//endochondral ossification;GO:0002051//osteoblast fate commitment;GO:0002062//chondrocyte differentiation;GO:0002063//chondrocyte development;GO:0002076//osteoblast development;GO:0006355//regulation of transcription, DNA-templated;GO:0008284//positive regulation of cel…	GO:0000785//chromatin;GO:0005634//nucleus;GO:0005634//nucleus;GO:0005634//nucleus;GO:0005654//nucleoplasm;GO:0005667//transcription regulator complex;GO:0005737//cytoplasm;	GO:0000976//transcription cis-regulatory region binding;GO:0000978//RNA polymerase II cis-regulatory region sequence-specific DNA binding;GO:0000987//cis-regulatory region sequence-specific DNA binding;GO:0001228//DNA-binding transcription activator activity, RNA polymerase II-specific;GO:0003677//DNA binding;GO:0003682//chromatin binding;GO:0003700//DNA-binding transcription factor activity;GO:0…	-
ENSGALG00000004804	TGM3	transglutaminase 3 [Source:NCBI gene;Acc:419215]	11.8879	2.42641	21.3494	8.79875	3.1373	0.0220932	0.466921	20	6579828	6656826	+	2089	GO:0003810;GO:0018149;GO:0003810;GO:0018149;	K05620	GO:0018149//peptide cross-linking;GO:0018149//peptide cross-linking;	-	GO:0003810//protein-glutamine gamma-glutamyltransferase activity;GO:0003810//protein-glutamine gamma-glutamyltransferase activity;	-
ENSGALG00000013072	AKR1B10	aldo-keto reductase family 1 member B10 [Source:NCBI gene;Acc:395338]	43.1844	14.7073	71.6615	4.87252	2.28467	0.022171	0.467469	1	62458428	62466587	-	1503	GO:0016491;GO:0047834;	K00011	-	-	GO:0016491//oxidoreductase activity;GO:0047834//D-threo-aldose 1-dehydrogenase activity;	ko00790(Folate biosynthesis);ko00561(Glycerolipid metabolism);ko00052(Galactose metabolism);ko00051(Fructose and mannose metabolism);ko00040(Pentose and glucuronate interconversions)
ENSGALG00000008940	SPTBN5	spectrin beta, non-erythrocytic 5 [Source:NCBI gene;Acc:423225]	264.887	139.312	390.463	2.8028	1.48687	0.0221803	0.467469	5	25427166	25520280	-	11982	GO:0005515;GO:0005543;GO:0005515;GO:0005543;	K06115	-	-	GO:0005515//protein binding;GO:0005543//phospholipid binding;GO:0005515//protein binding;GO:0005543//phospholipid binding;	-
ENSGALG00000001126	CHAF1A	chromatin assembly factor 1 subunit A [Source:NCBI gene;Acc:770217]	145.699	87.9359	203.461	2.31374	1.21023	0.0224321	0.47201	28	2605859	2620370	+	3349	GO:0000785;GO:0005634;GO:0005634;GO:0006260;GO:0006281;GO:0006334;GO:0006335;GO:0006974;GO:0007049;GO:0009987;GO:0031497;GO:0032991;GO:0033186;GO:0033186;GO:0042802;GO:0070087;	K10750	GO:0006260//DNA replication;GO:0006281//DNA repair;GO:0006334//nucleosome assembly;GO:0006335//DNA replication-dependent chromatin assembly;GO:0006974//cellular response to DNA damage stimulus;GO:0007049//cell cycle;GO:0009987//cellular process;GO:0031497//chromatin assembly;	GO:0000785//chromatin;GO:0005634//nucleus;GO:0005634//nucleus;GO:0032991//protein-containing complex;GO:0033186//CAF-1 complex;GO:0033186//CAF-1 complex;	GO:0042802//identical protein binding;GO:0070087//chromo shadow domain binding;	-
ENSGALG00000003952	RBPJL	recombination signal binding protein for immunoglobulin kappa J region like [Source:NCBI gene;Acc:419185]	116.191	10.124	222.258	21.9536	4.45638	0.0225567	0.473442	20	5148004	5151439	-	1491	GO:0000977;GO:0000978;GO:0001228;GO:0001228;GO:0003677;GO:0003677;GO:0003682;GO:0003700;GO:0005634;GO:0005634;GO:0005667;GO:0006355;GO:0006357;GO:0045893;GO:0045944;	K06053	GO:0006355//regulation of transcription, DNA-templated;GO:0006357//regulation of transcription by RNA polymerase II;GO:0045893//positive regulation of transcription, DNA-templated;GO:0045944//positive regulation of transcription by RNA polymerase II;	GO:0005634//nucleus;GO:0005634//nucleus;GO:0005667//transcription regulator complex;	GO:0000977//RNA polymerase II transcription regulatory region sequence-specific DNA binding;GO:0000978//RNA polymerase II cis-regulatory region sequence-specific DNA binding;GO:0001228//DNA-binding transcription activator activity, RNA polymerase II-specific;GO:0001228//DNA-binding transcription activator activity, RNA polymerase II-specific;GO:0003677//DNA binding;GO:0003677//DNA binding;GO:0003…	ko04330(Notch signaling pathway)
ENSGALG00000012946	FAM60A	family with sequence similarity 60 member A [Source:NCBI gene;Acc:418140]	184.355	122.619	246.092	2.00697	1.00502	0.0228114	0.476824	1	59546382	59561664	+	3567	GO:0008284;GO:0016580;GO:0030336;GO:0045596;	-	GO:0008284//positive regulation of cell population proliferation;GO:0030336//negative regulation of cell migration;GO:0045596//negative regulation of cell differentiation;	GO:0016580//Sin3 complex;	-	-
ENSGALG00000014880	PARP8	poly(ADP-ribose) polymerase family member 8 [Source:NCBI gene;Acc:427198]	44.2147	27.5048	60.9247	2.21506	1.14734	0.0230215	0.479249	Z	14799199	14906049	+	3082	GO:0003950;GO:0070213;GO:0140289;GO:1990404;	-	GO:0070213//protein auto-ADP-ribosylation;GO:0140289//protein mono-ADP-ribosylation;	-	GO:0003950//NAD+ ADP-ribosyltransferase activity;GO:1990404//protein ADP-ribosylase activity;	-
ENSGALG00000009995	AKAP6	A-kinase anchoring protein 6 [Source:NCBI gene;Acc:423314]	10.2874	4.04603	16.5288	4.0852	2.03041	0.0236891	0.489148	5	34982476	35237118	+	7325	GO:0005635;GO:0016529;GO:0031965;GO:0034704;GO:0044325;GO:0048471;GO:0048471;GO:0060306;GO:0071320;GO:1901381;GO:1902261;	K16523	GO:0060306//regulation of membrane repolarization;GO:0071320//cellular response to cAMP;GO:1901381//positive regulation of potassium ion transmembrane transport;GO:1902261//positive regulation of delayed rectifier potassium channel activity;	GO:0005635//nuclear envelope;GO:0016529//sarcoplasmic reticulum;GO:0031965//nuclear membrane;GO:0034704//calcium channel complex;GO:0048471//perinuclear region of cytoplasm;GO:0048471//perinuclear region of cytoplasm;	GO:0044325//transmembrane transporter binding;	-
ENSGALG00000017120	SACS	sacsin molecular chaperone [Source:NCBI gene;Acc:418944]	45.846	25.6683	66.0238	2.57219	1.363	0.0238826	0.491153	1	178932916	178982063	+	14433	GO:0005515;GO:0005515;GO:0005634;GO:0005737;GO:0005739;GO:0030544;GO:0051087;GO:0070628;GO:0090084;GO:0005515;GO:0005515;	K17592	GO:0090084//negative regulation of inclusion body assembly;	GO:0005634//nucleus;GO:0005737//cytoplasm;GO:0005739//mitochondrion;	GO:0005515//protein binding;GO:0005515//protein binding;GO:0030544//Hsp70 protein binding;GO:0051087//chaperone binding;GO:0070628//proteasome binding;GO:0005515//protein binding;GO:0005515//protein binding;	-
ENSGALG00000026077	ALDOC	aldolase, fructose-bisphosphate C [Source:NCBI gene;Acc:395492]	1042.1	418.667	1665.53	3.97816	1.9921	0.0239826	0.49222	19	5884422	5888133	-	1525	GO:0003824;GO:0004332;GO:0004332;GO:0006096;GO:0008092;GO:0030388;GO:0030855;	K01623	GO:0006096//glycolytic process;GO:0030388//fructose 1,6-bisphosphate metabolic process;GO:0030855//epithelial cell differentiation;	-	GO:0003824//catalytic activity;GO:0004332//fructose-bisphosphate aldolase activity;GO:0004332//fructose-bisphosphate aldolase activity;GO:0008092//cytoskeletal protein binding;	ko00051(Fructose and mannose metabolism);ko00030(Pentose phosphate pathway);ko00010(Glycolysis / Gluconeogenesis)
ENSGALG00000012348	MCM6	minichromosome maintenance complex component 6 [Source:NCBI gene;Acc:424295]	151.881	93.0077	210.754	2.26599	1.18014	0.0239989	0.49222	7	30665923	30679252	-	4302	GO:0000166;GO:0000727;GO:0003677;GO:0003677;GO:0003677;GO:0003678;GO:0003678;GO:0003678;GO:0003678;GO:0003678;GO:0003697;GO:0003697;GO:0004386;GO:0005524;GO:0005524;GO:0005524;GO:0005634;GO:0005634;GO:0005634;GO:0005634;GO:0005634;GO:0005634;GO:0005654;GO:0006260;GO:0006260;GO:0006260;GO:0006268;GO:0006268;GO:0006270;GO:0006270;GO:0006270;GO:0007049;GO:0016787;GO:0016887;GO:0017116;GO:0032508;GO:…	K02542	GO:0000727//double-strand break repair via break-induced replication;GO:0006260//DNA replication;GO:0006260//DNA replication;GO:0006260//DNA replication;GO:0006268//DNA unwinding involved in DNA replication;GO:0006268//DNA unwinding involved in DNA replication;GO:0006270//DNA replication initiation;GO:0006270//DNA replication initiation;GO:0006270//DNA replication initiation;GO:0007049//cell cycl…	GO:0005634//nucleus;GO:0005634//nucleus;GO:0005634//nucleus;GO:0005634//nucleus;GO:0005634//nucleus;GO:0005634//nucleus;GO:0005654//nucleoplasm;GO:0042555//MCM complex;GO:0042555//MCM complex;GO:0042555//MCM complex;GO:0042555//MCM complex;GO:0042555//MCM complex;	GO:0000166//nucleotide binding;GO:0003677//DNA binding;GO:0003677//DNA binding;GO:0003677//DNA binding;GO:0003678//DNA helicase activity;GO:0003678//DNA helicase activity;GO:0003678//DNA helicase activity;GO:0003678//DNA helicase activity;GO:0003678//DNA helicase activity;GO:0003697//single-stranded DNA binding;GO:0003697//single-stranded DNA binding;GO:0004386//helicase activity;GO:0005524//ATP …	ko04110(Cell cycle);ko03030(DNA replication)
ENSGALG00000005094	GRAPL	GRB2 related adaptor protein like [Source:NCBI gene;Acc:416523]	157.159	93.8149	220.503	2.3504	1.23291	0.0241185	0.492688	14	5564574	5568596	-	1154	GO:0005515;	K23694	-	-	GO:0005515//protein binding;	-
ENSGALG00000037467	NEU2	neuraminidase 2 [Source:NCBI gene;Acc:107049056]	58.2894	34.2027	82.3761	2.40847	1.26812	0.0245008	0.497835	9	1255143	1289866	+	2745	GO:0004308;GO:0004308;GO:0004308;GO:0004308;GO:0004308;GO:0005829;GO:0006516;GO:0006689;GO:0009313;GO:0051692;GO:0052794;GO:0052796;GO:1902494;	K12357	GO:0006516//glycoprotein catabolic process;GO:0006689//ganglioside catabolic process;GO:0009313//oligosaccharide catabolic process;GO:0051692//cellular oligosaccharide catabolic process;	GO:0005829//cytosol;GO:1902494//catalytic complex;	GO:0004308//exo-alpha-sialidase activity;GO:0004308//exo-alpha-sialidase activity;GO:0004308//exo-alpha-sialidase activity;GO:0004308//exo-alpha-sialidase activity;GO:0004308//exo-alpha-sialidase activity;GO:0052794//exo-alpha-(2->3)-sialidase activity;GO:0052796//exo-alpha-(2->8)-sialidase activity;	ko00600(Sphingolipid metabolism);ko00511(Other glycan degradation)
ENSGALG00000016740	OCA2	OCA2 melanosomal transmembrane protein [Source:NCBI gene;Acc:428009]	4.57166	0.163365	8.97995	54.9686	5.78054	0.0247225	0.500236	1	131975543	132105662	+	2181	GO:0005765;GO:0005789;GO:0007286;GO:0008283;GO:0010008;GO:0016021;GO:0030318;GO:0033162;GO:0042438;GO:0043473;GO:0048066;GO:0055085;	K24200	GO:0007286//spermatid development;GO:0008283//cell population proliferation;GO:0030318//melanocyte differentiation;GO:0042438//melanin biosynthetic process;GO:0043473//pigmentation;GO:0048066//developmental pigmentation;GO:0055085//transmembrane transport;	GO:0005765//lysosomal membrane;GO:0005789//endoplasmic reticulum membrane;GO:0010008//endosome membrane;GO:0016021//integral component of membrane;GO:0033162//melanosome membrane;	-	-
ENSGALG00000037241	KCNAB2	potassium voltage-gated channel subfamily A regulatory beta subunit 2 [Source:NCBI gene;Acc:396068]	82.7595	54.4166	111.103	2.0417	1.02977	0.0247973	0.500236	21	673711	691341	-	2834	GO:0005249;GO:0005737;GO:0006813;GO:0016021;GO:0047834;GO:0005249;GO:0005737;GO:0006813;GO:0008076;GO:0015459;GO:0016020;GO:0016021;GO:0044224;GO:0047834;GO:1901379;GO:0005249;GO:0005737;GO:0006813;GO:0016021;GO:0047834;GO:0055085;GO:0005249;GO:0005737;GO:0006813;GO:0016021;GO:0047834;	K04883	GO:0006813//potassium ion transport;GO:0006813//potassium ion transport;GO:1901379//regulation of potassium ion transmembrane transport;GO:0006813//potassium ion transport;GO:0055085//transmembrane transport;GO:0006813//potassium ion transport;	GO:0005737//cytoplasm;GO:0016021//integral component of membrane;GO:0005737//cytoplasm;GO:0008076//voltage-gated potassium channel complex;GO:0016020//membrane;GO:0016021//integral component of membrane;GO:0044224//juxtaparanode region of axon;GO:0005737//cytoplasm;GO:0016021//integral component of membrane;GO:0005737//cytoplasm;GO:0016021//integral component of membrane;	GO:0005249//voltage-gated potassium channel activity;GO:0047834//D-threo-aldose 1-dehydrogenase activity;GO:0005249//voltage-gated potassium channel activity;GO:0015459//potassium channel regulator activity;GO:0047834//D-threo-aldose 1-dehydrogenase activity;GO:0005249//voltage-gated potassium channel activity;GO:0047834//D-threo-aldose 1-dehydrogenase activity;GO:0005249//voltage-gated potassium…	-
ENSGALG00000026311	C12orf75	chromosome 12 open reading frame 75 [Source:NCBI gene;Acc:771624]	111.613	22.568	200.657	8.89123	3.15238	0.0248154	0.500236	1	54179279	54183383	-	1122	-	-	-	-	-	-
ENSGALG00000016289	DST	dystonin [Source:NCBI gene;Acc:421884]	103.162	59.2745	147.05	2.48083	1.31082	0.0252836	0.504203	3	86843658	87137461	+	25110	GO:0005509;GO:0005515;GO:0008017;GO:0045104;GO:0005509;GO:0005515;GO:0008017;GO:0045104;GO:0005509;GO:0005515;GO:0005856;GO:0008017;GO:0045104;GO:0005509;GO:0005515;GO:0005856;GO:0008017;GO:0045104;	K10382	GO:0045104//intermediate filament cytoskeleton organization;GO:0045104//intermediate filament cytoskeleton organization;GO:0045104//intermediate filament cytoskeleton organization;GO:0045104//intermediate filament cytoskeleton organization;	GO:0005856//cytoskeleton;GO:0005856//cytoskeleton;	GO:0005509//calcium ion binding;GO:0005515//protein binding;GO:0008017//microtubule binding;GO:0005509//calcium ion binding;GO:0005515//protein binding;GO:0008017//microtubule binding;GO:0005509//calcium ion binding;GO:0005515//protein binding;GO:0008017//microtubule binding;GO:0005509//calcium ion binding;GO:0005515//protein binding;GO:0008017//microtubule binding;	-
ENSGALG00000033090	VDR	vitamin D (1,25- dihydroxyvitamin D3) receptor [Source:NCBI gene;Acc:395988]	41.0042	22.5068	59.5016	2.64372	1.40257	0.0253091	0.504203	33	7324160	7351020	+	2798	GO:0003677;GO:0003700;GO:0004879;GO:0005634;GO:0006355;GO:0008270;GO:0043565;GO:0000122;GO:0000902;GO:0001501;GO:0003677;GO:0003677;GO:0003677;GO:0003700;GO:0003700;GO:0004879;GO:0004879;GO:0004879;GO:0005634;GO:0005634;GO:0005654;GO:0005829;GO:0006355;GO:0006355;GO:0006816;GO:0006874;GO:0008270;GO:0008285;GO:0009887;GO:0010628;GO:0010629;GO:0010839;GO:0010980;GO:0038183;GO:0038186;GO:0043235;GO:…	K08539	GO:0006355//regulation of transcription, DNA-templated;GO:0000122//negative regulation of transcription by RNA polymerase II;GO:0000902//cell morphogenesis;GO:0001501//skeletal system development;GO:0006355//regulation of transcription, DNA-templated;GO:0006355//regulation of transcription, DNA-templated;GO:0006816//calcium ion transport;GO:0006874//cellular calcium ion homeostasis;GO:0008285//ne…	GO:0005634//nucleus;GO:0005634//nucleus;GO:0005634//nucleus;GO:0005654//nucleoplasm;GO:0005829//cytosol;GO:0043235//receptor complex;GO:0090575//RNA polymerase II transcription regulator complex;	GO:0003677//DNA binding;GO:0003700//DNA-binding transcription factor activity;GO:0004879//nuclear receptor activity;GO:0008270//zinc ion binding;GO:0043565//sequence-specific DNA binding;GO:0003677//DNA binding;GO:0003677//DNA binding;GO:0003677//DNA binding;GO:0003700//DNA-binding transcription factor activity;GO:0003700//DNA-binding transcription factor activity;GO:0004879//nuclear receptor act…	-
ENSGALG00000008294	ITPR1	inositol 1,4,5-trisphosphate receptor type 1 [Source:NCBI gene;Acc:395412]	113.543	64.626	162.459	2.51384	1.32989	0.0255431	0.506034	12	18802449	18953172	+	10142	GO:0005216;GO:0005220;GO:0005262;GO:0005783;GO:0006811;GO:0006816;GO:0016020;GO:0055085;GO:0070588;GO:0070679;GO:0005216;GO:0005220;GO:0005262;GO:0005783;GO:0006811;GO:0006816;GO:0016020;GO:0055085;GO:0070588;GO:0070679;GO:0005216;GO:0005216;GO:0005220;GO:0005220;GO:0005220;GO:0005262;GO:0005262;GO:0005262;GO:0005737;GO:0005783;GO:0005783;GO:0005783;GO:0005789;GO:0006811;GO:0006811;GO:0006811;GO:…	K04958	GO:0006811//ion transport;GO:0006816//calcium ion transport;GO:0055085//transmembrane transport;GO:0070588//calcium ion transmembrane transport;GO:0006811//ion transport;GO:0006816//calcium ion transport;GO:0055085//transmembrane transport;GO:0070588//calcium ion transmembrane transport;GO:0006811//ion transport;GO:0006811//ion transport;GO:0006811//ion transport;GO:0006816//calcium ion transport…	GO:0005783//endoplasmic reticulum;GO:0016020//membrane;GO:0005783//endoplasmic reticulum;GO:0016020//membrane;GO:0005737//cytoplasm;GO:0005783//endoplasmic reticulum;GO:0005783//endoplasmic reticulum;GO:0005783//endoplasmic reticulum;GO:0005789//endoplasmic reticulum membrane;GO:0012505//endomembrane system;GO:0016020//membrane;GO:0016020//membrane;GO:0016020//membrane;GO:0016021//integral compon…	GO:0005216//ion channel activity;GO:0005220//inositol 1,4,5-trisphosphate-sensitive calcium-release channel activity;GO:0005262//calcium channel activity;GO:0070679//inositol 1,4,5 trisphosphate binding;GO:0005216//ion channel activity;GO:0005220//inositol 1,4,5-trisphosphate-sensitive calcium-release channel activity;GO:0005262//calcium channel activity;GO:0070679//inositol 1,4,5 trisphosphate b…	ko04912(GnRH signaling pathway);ko04625(C-type lectin receptor signaling pathway);ko04621(NOD-like receptor signaling pathway);ko04540(Gap junction);ko04371(Apelin signaling pathway);ko04270(Vascular smooth muscle contraction);ko04218(Cellular senescence);ko04210(Apoptosis);ko04140(Autophagy - animal);ko04114(Oocyte meiosis);ko04070(Phosphatidylinositol signaling system);ko04020(Calcium signaling…
ENSGALG00000052980	LOC112530164	sulfotransferase family cytosolic 2B member 1-like [Source:NCBI gene;Acc:112530164]	2.60247	0.163365	5.04157	30.8608	4.9477	0.0256567	0.506504	22	3597378	3602619	+	2569	GO:0008146;GO:0008146;	-	-	-	GO:0008146//sulfotransferase activity;GO:0008146//sulfotransferase activity;	-
ENSGALG00000016693	CSF2RA	colony stimulating factor 2 receptor alpha subunit [Source:NCBI gene;Acc:418666]	458.094	255.838	660.35	2.58113	1.368	0.0258197	0.50866	1	130482654	130498132	-	2190	GO:0004896;GO:0005515;GO:0016020;	K05066	-	GO:0016020//membrane;	GO:0004896//cytokine receptor activity;GO:0005515//protein binding;	ko04060(Cytokine-cytokine receptor interaction)
ENSGALG00000010120	KIF2C	kinesin family member 2C [Source:NCBI gene;Acc:424583]	34.1828	16.4587	51.907	3.15378	1.65708	0.0259661	0.509977	8	21098307	21114361	-	3163	GO:0003777;GO:0005524;GO:0007018;GO:0008017;GO:1990939;GO:0000775;GO:0000776;GO:0003777;GO:0005524;GO:0007018;GO:0007019;GO:0007080;GO:0008017;GO:0015630;GO:0030951;GO:0035371;GO:0051010;GO:0051310;GO:0051315;GO:0051983;GO:1990939;GO:0003777;GO:0005524;GO:0007018;GO:0008017;GO:1990939;	K10393	GO:0007018//microtubule-based movement;GO:0007018//microtubule-based movement;GO:0007019//microtubule depolymerization;GO:0007080//mitotic metaphase plate congression;GO:0030951//establishment or maintenance of microtubule cytoskeleton polarity;GO:0051310//metaphase plate congression;GO:0051315//attachment of mitotic spindle microtubules to kinetochore;GO:0051983//regulation of chromosome segrega…	GO:0000775//chromosome, centromeric region;GO:0000776//kinetochore;GO:0015630//microtubule cytoskeleton;GO:0035371//microtubule plus-end;	GO:0003777//microtubule motor activity;GO:0005524//ATP binding;GO:0008017//microtubule binding;GO:1990939//microtubule motor activity;GO:0003777//microtubule motor activity;GO:0005524//ATP binding;GO:0008017//microtubule binding;GO:0051010//microtubule plus-end binding;GO:1990939//microtubule motor activity;GO:0003777//microtubule motor activity;GO:0005524//ATP binding;GO:0008017//microtubule bin…	-
ENSGALG00000010343	TSPAN1	tetraspanin 1 [Source:NCBI gene;Acc:424607]	483.602	122.275	844.93	6.91008	2.7887	0.0261107	0.510964	8	21841065	21844951	+	1353	GO:0005654;GO:0005737;GO:0005886;GO:0016020;GO:0016021;GO:0030054;GO:0031982;GO:0043231;GO:0048471;GO:0050821;	K17348	GO:0050821//protein stabilization;	GO:0005654//nucleoplasm;GO:0005737//cytoplasm;GO:0005886//plasma membrane;GO:0016020//membrane;GO:0016021//integral component of membrane;GO:0030054//cell junction;GO:0031982//vesicle;GO:0043231//intracellular membrane-bounded organelle;GO:0048471//perinuclear region of cytoplasm;	-	-
ENSGALG00000004794	H2AFY2	H2A histone family, member Y2 [Source:NCBI gene;Acc:423721]	47.4335	26.105	68.7621	2.63406	1.39729	0.0261976	0.510964	6	12699300	12748414	-	2507	GO:0000785;GO:0000786;GO:0000786;GO:0000786;GO:0003677;GO:0003677;GO:0003677;GO:0003677;GO:0005634;GO:0005694;GO:0006325;GO:0006334;GO:0006334;GO:0006334;GO:0006342;GO:0016020;GO:0016021;GO:0031490;GO:0046982;GO:0046982;GO:0000785;GO:0000786;GO:0000786;GO:0000786;GO:0003677;GO:0003677;GO:0003677;GO:0003677;GO:0005634;GO:0005694;GO:0006325;GO:0006334;GO:0006334;GO:0006334;GO:0006342;GO:0016020;GO:…	K11251	GO:0006325//chromatin organization;GO:0006334//nucleosome assembly;GO:0006334//nucleosome assembly;GO:0006334//nucleosome assembly;GO:0006342//heterochromatin assembly;GO:0006325//chromatin organization;GO:0006334//nucleosome assembly;GO:0006334//nucleosome assembly;GO:0006334//nucleosome assembly;GO:0006342//heterochromatin assembly;	GO:0000785//chromatin;GO:0000786//nucleosome;GO:0000786//nucleosome;GO:0000786//nucleosome;GO:0005634//nucleus;GO:0005694//chromosome;GO:0016020//membrane;GO:0016021//integral component of membrane;GO:0000785//chromatin;GO:0000786//nucleosome;GO:0000786//nucleosome;GO:0000786//nucleosome;GO:0005634//nucleus;GO:0005694//chromosome;GO:0016020//membrane;GO:0016021//integral component of membrane;	GO:0003677//DNA binding;GO:0003677//DNA binding;GO:0003677//DNA binding;GO:0003677//DNA binding;GO:0031490//chromatin DNA binding;GO:0046982//protein heterodimerization activity;GO:0046982//protein heterodimerization activity;GO:0003677//DNA binding;GO:0003677//DNA binding;GO:0003677//DNA binding;GO:0003677//DNA binding;GO:0031490//chromatin DNA binding;GO:0046982//protein heterodimerization acti…	ko04217(Necroptosis)
ENSGALG00000011007	OSBPL3	oxysterol binding protein like 3 [Source:NCBI gene;Acc:428432]	33.7494	12.812	54.6868	4.26842	2.0937	0.026217	0.510964	2	31647411	31714056	-	3311	GO:0008289;GO:0005829;GO:0005886;GO:0008289;GO:0015485;GO:0031965;GO:0097038;GO:0008289;GO:0008289;	K20463	-	GO:0005829//cytosol;GO:0005886//plasma membrane;GO:0031965//nuclear membrane;GO:0097038//perinuclear endoplasmic reticulum;	GO:0008289//lipid binding;GO:0008289//lipid binding;GO:0015485//cholesterol binding;GO:0008289//lipid binding;GO:0008289//lipid binding;	-
ENSGALG00000032260	IL10RA	interleukin 10 receptor subunit alpha [Source:NCBI gene;Acc:419771]	50.9747	32.8907	69.0588	2.09964	1.07014	0.0263713	0.511958	24	5431090	5435123	+	2630	GO:0005515;	K05134	-	-	GO:0005515//protein binding;	ko04060(Cytokine-cytokine receptor interaction)
ENSGALG00000008663	DDAH1	dimethylarginine dimethylaminohydrolase 1 [Source:NCBI gene;Acc:378898]	19.3805	7.59065	31.1703	4.1064	2.03788	0.0263843	0.511958	8	16625897	16672394	+	1605	GO:0000052;GO:0000052;GO:0003073;GO:0006527;GO:0006527;GO:0008285;GO:0016403;GO:0016403;GO:0016403;GO:0043116;GO:0045429;GO:0045429;GO:1900038;GO:0000052;GO:0006527;GO:0016403;GO:0045429;	K01482	GO:0000052//citrulline metabolic process;GO:0000052//citrulline metabolic process;GO:0003073//regulation of systemic arterial blood pressure;GO:0006527//arginine catabolic process;GO:0006527//arginine catabolic process;GO:0008285//negative regulation of cell population proliferation;GO:0043116//negative regulation of vascular permeability;GO:0045429//positive regulation of nitric oxide biosynthet…	-	GO:0016403//dimethylargininase activity;GO:0016403//dimethylargininase activity;GO:0016403//dimethylargininase activity;GO:0016403//dimethylargininase activity;	-
ENSGALG00000028290	C1H21ORF91	chromosome 1 open reading frame, human C21orf91 [Source:NCBI gene;Acc:395489]	72.3085	47.349	97.2681	2.05428	1.03863	0.0264355	0.511958	1	100750283	100767075	-	1892	GO:0021895;GO:0060999;	-	GO:0021895//cerebral cortex neuron differentiation;GO:0060999//positive regulation of dendritic spine development;	-	-	-
ENSGALG00000006471	SLCO2A1	solute carrier organic anion transporter family member 2A1 [Source:NCBI gene;Acc:424862]	439.519	288.277	590.762	2.04928	1.03512	0.0265974	0.513141	9	4734672	4758168	+	2551	GO:0005515;GO:0015132;GO:0015732;GO:0016020;GO:0022857;GO:0055085;	K14345	GO:0015732//prostaglandin transport;GO:0055085//transmembrane transport;	GO:0016020//membrane;	GO:0005515//protein binding;GO:0015132//prostaglandin transmembrane transporter activity;GO:0022857//transmembrane transporter activity;	-
ENSGALG00000027822	LOC101747660	uncharacterized LOC101747660 [Source:NCBI gene;Acc:101747660]	110.379	65.2991	155.459	2.38073	1.2514	0.0266416	0.513347	18	9853301	9856295	+	1843	GO:0003824;GO:0006520;GO:0016829;	K01620	GO:0006520//cellular amino acid metabolic process;	-	GO:0003824//catalytic activity;GO:0016829//lyase activity;	ko00260(Glycine, serine and threonine metabolism)
ENSGALG00000013177	BCAT1	branched chain amino acid transaminase 1 [Source:NCBI gene;Acc:418193]	50.1601	32.2709	68.0492	2.10869	1.07634	0.026884	0.516643	1	65359495	65418925	+	2272	GO:0003824;GO:0004084;GO:0009081;GO:0003824;GO:0004084;GO:0009081;GO:0003824;GO:0004084;GO:0009081;GO:0003824;GO:0004084;GO:0009081;	K00826	GO:0009081//branched-chain amino acid metabolic process;GO:0009081//branched-chain amino acid metabolic process;GO:0009081//branched-chain amino acid metabolic process;GO:0009081//branched-chain amino acid metabolic process;	-	GO:0003824//catalytic activity;GO:0004084//branched-chain-amino-acid transaminase activity;GO:0003824//catalytic activity;GO:0004084//branched-chain-amino-acid transaminase activity;GO:0003824//catalytic activity;GO:0004084//branched-chain-amino-acid transaminase activity;GO:0003824//catalytic activity;GO:0004084//branched-chain-amino-acid transaminase activity;	ko00770(Pantothenate and CoA biosynthesis);ko00290(Valine, leucine and isoleucine biosynthesis);ko00280(Valine, leucine and isoleucine degradation);ko00270(Cysteine and methionine metabolism)
ENSGALG00000014877	EMB	embigin [Source:NCBI gene;Acc:395242]	206.009	95.6795	316.338	3.30622	1.72518	0.0269236	0.516643	Z	14736634	14761209	-	4415	GO:0005515;GO:0005886;GO:0007155;GO:0007411;	-	GO:0007155//cell adhesion;GO:0007411//axon guidance;	GO:0005886//plasma membrane;	GO:0005515//protein binding;	-
ENSGALG00000007123	LOC101750621	uncharacterized LOC101750621 [Source:NCBI gene;Acc:101750621]	88.0348	43.44	132.63	3.05317	1.61031	0.0271542	0.518645	4	9336822	9341547	-	2112	GO:0034121;GO:0034121;GO:0035751;GO:0034121;GO:0034121;GO:0035751;	-	GO:0034121//regulation of toll-like receptor signaling pathway;GO:0034121//regulation of toll-like receptor signaling pathway;GO:0035751//regulation of lysosomal lumen pH;GO:0034121//regulation of toll-like receptor signaling pathway;GO:0034121//regulation of toll-like receptor signaling pathway;GO:0035751//regulation of lysosomal lumen pH;	-	-	-
ENSGALG00000012426	DDHD1	DDHD domain containing 1 [Source:NCBI gene;Acc:423592]	155.848	67.4492	244.246	3.62119	1.85646	0.0273224	0.52004	5	58463837	58525746	-	2499	GO:0046872;GO:0090141;	K13619	GO:0090141//positive regulation of mitochondrial fission;	-	GO:0046872//metal ion binding;	-
ENSGALG00000054971	ARHGAP30	rho GTPase-activating protein 30-like [Source:NCBI gene;Acc:101749378]	352.937	232.776	473.097	2.03241	1.02319	0.0273492	0.52004	25	20565	29413	-	3885	GO:0007165;	-	GO:0007165//signal transduction;	-	-	-
ENSGALG00000029446	LOC419112	transmembrane protein 110-like [Source:NCBI gene;Acc:419112]	37.7282	22.7505	52.7058	2.31669	1.21206	0.0273504	0.52004	1	4688854	4719036	+	1545	-	-	-	-	-	-
ENSGALG00000037933	FSBP	fibrinogen silencer binding protein [Source:NCBI gene;Acc:770634]	44.36	28.4468	60.2733	2.11881	1.08325	0.0274029	0.52004	2	126004801	126011030	-	1951	GO:0005634;GO:0005654;GO:0042802;	-	-	GO:0005634//nucleus;GO:0005654//nucleoplasm;	GO:0042802//identical protein binding;	-
ENSGALG00000009016	SLX4IP	SLX4 interacting protein [Source:NCBI gene;Acc:416738]	42.9736	26.8296	59.1176	2.20345	1.13976	0.0274314	0.52004	3	13641962	13716976	-	2802	-	-	-	-	-	-
ENSGALG00000038396	-	-	158.072	96.8247	219.32	2.26512	1.17959	0.0276506	0.520322	6	32278486	32298582	+	2743	GO:0004252;GO:0005576;GO:0005886;GO:0016020;GO:0016021;GO:0031638;GO:0110165;GO:0005576;GO:0016020;GO:0016021;	-	GO:0031638//zymogen activation;	GO:0005576//extracellular region;GO:0005886//plasma membrane;GO:0016020//membrane;GO:0016021//integral component of membrane;GO:0110165//cellular anatomical entity;GO:0005576//extracellular region;GO:0016020//membrane;GO:0016021//integral component of membrane;	GO:0004252//serine-type endopeptidase activity;	-
ENSGALG00000028803	B3GNT4	UDP-GlcNAc:betaGal beta-1,3-N- acetylglucosaminyltransferase 4 [Source:HGNC Symbol;Acc:HGNC:15683]	54.1312	35.4469	72.8156	2.05422	1.03859	0.0277935	0.521521	15	6090645	6093060	+	2008	GO:0000139;GO:0000139;GO:0005794;GO:0006486;GO:0006486;GO:0008194;GO:0008532;GO:0008532;GO:0016020;GO:0016020;GO:0016020;GO:0016021;GO:0016757;GO:0016757;GO:0016758;GO:0016758;GO:0030311;GO:0030311;	-	GO:0006486//protein glycosylation;GO:0006486//protein glycosylation;GO:0030311//poly-N-acetyllactosamine biosynthetic process;GO:0030311//poly-N-acetyllactosamine biosynthetic process;	GO:0000139//Golgi membrane;GO:0000139//Golgi membrane;GO:0005794//Golgi apparatus;GO:0016020//membrane;GO:0016020//membrane;GO:0016020//membrane;GO:0016021//integral component of membrane;	GO:0008194//UDP-glycosyltransferase activity;GO:0008532//N-acetyllactosaminide beta-1,3-N-acetylglucosaminyltransferase activity;GO:0008532//N-acetyllactosaminide beta-1,3-N-acetylglucosaminyltransferase activity;GO:0016757//glycosyltransferase activity;GO:0016757//glycosyltransferase activity;GO:0016758//hexosyltransferase activity;GO:0016758//hexosyltransferase activity;	-
ENSGALG00000027587	LRG1	leucine rich alpha-2-glycoprotein 1 [Source:NCBI gene;Acc:100858066]	65.6554	42.072	89.2389	2.1211	1.08481	0.0278002	0.521521	28	2646870	2647955	-	1086	GO:0005515;	K25431	-	-	GO:0005515//protein binding;	-
ENSGALG00000051882	MUC4L	mucin-4-like [Source:NCBI gene;Acc:424917]	5.94628	0.203975	11.6886	57.3041	5.84057	0.0284203	0.529589	9	15142821	15152169	-	6422	GO:0007160;GO:0007160;	-	GO:0007160//cell-matrix adhesion;GO:0007160//cell-matrix adhesion;	-	-	-
ENSGALG00000049299	TMEM170B	transmembrane protein 170B [Source:NCBI gene;Acc:420857]	31.4281	14.0284	48.8278	3.48063	1.79935	0.0284639	0.529754	2	62951146	62972331	-	2426	GO:0005886;GO:0090090;	-	GO:0090090//negative regulation of canonical Wnt signaling pathway;	GO:0005886//plasma membrane;	-	-
ENSGALG00000043009	WNT1	Wnt family member 1 [Source:NCBI gene;Acc:396160]	17.8994	7.01833	28.7804	4.10075	2.03589	0.0287536	0.530149	33	3422447	3427906	+	3280	GO:0005102;GO:0005576;GO:0007275;GO:0016055;GO:0005102;GO:0005576;GO:0007275;GO:0016055;GO:0005102;GO:0005576;GO:0007275;GO:0016055;	-	GO:0007275//multicellular organism development;GO:0016055//Wnt signaling pathway;GO:0007275//multicellular organism development;GO:0016055//Wnt signaling pathway;GO:0007275//multicellular organism development;GO:0016055//Wnt signaling pathway;	GO:0005576//extracellular region;GO:0005576//extracellular region;GO:0005576//extracellular region;	GO:0005102//signaling receptor binding;GO:0005102//signaling receptor binding;GO:0005102//signaling receptor binding;	-
ENSGALG00000016580	SCARA5	scavenger receptor class A, member 5 (putative) [Source:NCBI gene;Acc:771061]	6.25205	1.89374	10.6104	5.60287	2.48616	0.0287838	0.530149	3	105090968	105109766	+	1458	GO:0005044;GO:0005887;GO:0005887;GO:0006879;GO:0006897;GO:0009986;GO:0016020;GO:0034605;GO:0034755;GO:0034755;GO:0070207;GO:0070287;GO:0070287;	-	GO:0006879//cellular iron ion homeostasis;GO:0006897//endocytosis;GO:0034605//cellular response to heat;GO:0034755//iron ion transmembrane transport;GO:0034755//iron ion transmembrane transport;GO:0070207//protein homotrimerization;	GO:0005887//integral component of plasma membrane;GO:0005887//integral component of plasma membrane;GO:0009986//cell surface;GO:0016020//membrane;	GO:0005044//scavenger receptor activity;GO:0070287//ferritin receptor activity;GO:0070287//ferritin receptor activity;	-
ENSGALG00000027345	SLC46A2	solute carrier family 46 member 2 [Source:NCBI gene;Acc:431636]	97.3741	17.827	176.921	9.92433	3.31097	0.0288057	0.530149	Z	66053892	66060597	+	2810	GO:0009986;GO:0022857;GO:0043029;GO:0045580;GO:0048538;GO:0055085;GO:0070233;GO:0070430;	K14614	GO:0043029//T cell homeostasis;GO:0045580//regulation of T cell differentiation;GO:0048538//thymus development;GO:0055085//transmembrane transport;GO:0070233//negative regulation of T cell apoptotic process;GO:0070430//positive regulation of nucleotide-binding oligomerization domain containing 1 signaling pathway;	GO:0009986//cell surface;	GO:0022857//transmembrane transporter activity;	-
ENSGALG00000048236	-	-	85.851	56.6569	115.045	2.03056	1.02188	0.0288816	0.530149	33	6270021	6279764	-	4944	GO:0007229;GO:0007229;GO:0016020;GO:0007229;GO:0007229;GO:0007229;GO:0007229;GO:0007229;GO:0007229;GO:0016020;GO:0005178;GO:0005925;GO:0007160;GO:0007229;GO:0007229;GO:0016020;GO:0030055;GO:0007229;GO:0007229;	-	GO:0007229//integrin-mediated signaling pathway;GO:0007229//integrin-mediated signaling pathway;GO:0007229//integrin-mediated signaling pathway;GO:0007229//integrin-mediated signaling pathway;GO:0007229//integrin-mediated signaling pathway;GO:0007229//integrin-mediated signaling pathway;GO:0007229//integrin-mediated signaling pathway;GO:0007229//integrin-mediated signaling pathway;GO:0007160//cel…	GO:0016020//membrane;GO:0016020//membrane;GO:0005925//focal adhesion;GO:0016020//membrane;GO:0030055//cell-substrate junction;	GO:0005178//integrin binding;	-
ENSGALG00000015712	SLBP	stem-loop binding protein [Source:NCBI gene;Acc:422902]	121.773	72.2925	171.254	2.3689	1.24422	0.0289747	0.530149	4	83930355	83937106	+	1807	GO:0003723;GO:0003723;GO:0003723;GO:0003729;GO:0003729;GO:0003729;GO:0003729;GO:0003729;GO:0005634;GO:0005634;GO:0005654;GO:0005730;GO:0005737;GO:0005737;GO:0005737;GO:0005829;GO:0006398;GO:0006398;GO:0042802;GO:0051028;GO:0051028;GO:0071204;GO:0071204;GO:0071207;GO:0071207;GO:1990904;	K18710	GO:0006398//mRNA 3'-end processing by stem-loop binding and cleavage;GO:0006398//mRNA 3'-end processing by stem-loop binding and cleavage;GO:0051028//mRNA transport;GO:0051028//mRNA transport;	GO:0005634//nucleus;GO:0005634//nucleus;GO:0005654//nucleoplasm;GO:0005730//nucleolus;GO:0005737//cytoplasm;GO:0005737//cytoplasm;GO:0005737//cytoplasm;GO:0005829//cytosol;GO:0071204//histone pre-mRNA 3'end processing complex;GO:0071204//histone pre-mRNA 3'end processing complex;GO:1990904//ribonucleoprotein complex;	GO:0003723//RNA binding;GO:0003723//RNA binding;GO:0003723//RNA binding;GO:0003729//mRNA binding;GO:0003729//mRNA binding;GO:0003729//mRNA binding;GO:0003729//mRNA binding;GO:0003729//mRNA binding;GO:0042802//identical protein binding;GO:0071207//histone pre-mRNA stem-loop binding;GO:0071207//histone pre-mRNA stem-loop binding;	-
ENSGALG00000015556	AFAP1	actin filament associated protein 1 [Source:NCBI gene;Acc:374034]	24.9364	11.7958	38.0769	3.22801	1.69064	0.0290055	0.530149	4	80530710	80589183	-	3650	GO:0009966;GO:0051493;GO:0005829;GO:0005925;GO:0009966;GO:0015629;GO:0051493;GO:0009966;GO:0051493;	K18616	GO:0009966//regulation of signal transduction;GO:0051493//regulation of cytoskeleton organization;GO:0009966//regulation of signal transduction;GO:0051493//regulation of cytoskeleton organization;GO:0009966//regulation of signal transduction;GO:0051493//regulation of cytoskeleton organization;	GO:0005829//cytosol;GO:0005925//focal adhesion;GO:0015629//actin cytoskeleton;	-	-
ENSGALG00000032701	LY96	lymphocyte antigen 96 [Source:NCBI gene;Acc:420189]	231.632	135.82	327.444	2.41086	1.26955	0.0290743	0.530149	2	118035819	118043555	+	1363	GO:0001530;GO:0035662;GO:0045087;GO:0001530;GO:0001875;GO:0031226;GO:0031663;GO:0031666;GO:0032496;GO:0032497;GO:0032760;GO:0034142;GO:0035662;GO:0045087;GO:0046696;GO:0046696;GO:0071222;	K05400	GO:0045087//innate immune response;GO:0031663//lipopolysaccharide-mediated signaling pathway;GO:0031666//positive regulation of lipopolysaccharide-mediated signaling pathway;GO:0032496//response to lipopolysaccharide;GO:0032497//detection of lipopolysaccharide;GO:0032760//positive regulation of tumor necrosis factor production;GO:0034142//toll-like receptor 4 signaling pathway;GO:0045087//innate …	GO:0031226//intrinsic component of plasma membrane;GO:0046696//lipopolysaccharide receptor complex;GO:0046696//lipopolysaccharide receptor complex;	GO:0001530//lipopolysaccharide binding;GO:0035662//Toll-like receptor 4 binding;GO:0001530//lipopolysaccharide binding;GO:0001875//lipopolysaccharide immune receptor activity;GO:0035662//Toll-like receptor 4 binding;	ko05132(Salmonella infection);ko04620(Toll-like receptor signaling pathway)
ENSGALG00000048349	PRC1	protein regulator of cytokinesis 1 [Source:NCBI gene;Acc:770336]	24.3665	13.6831	35.0498	2.56154	1.35701	0.0290852	0.530149	10	20508515	20509940	+	783	GO:0000226;GO:0001578;GO:0005856;GO:0008017;GO:0032465;	-	GO:0000226//microtubule cytoskeleton organization;GO:0001578//microtubule bundle formation;GO:0032465//regulation of cytokinesis;	GO:0005856//cytoskeleton;	GO:0008017//microtubule binding;	-
ENSGALG00000016992	HTR2A	5-hydroxytryptamine receptor 2A [Source:NCBI gene;Acc:428070]	14.722	6.97215	22.4719	3.22309	1.68845	0.029168	0.530149	1	169670496	169697156	-	3122	GO:0001587;GO:0004930;GO:0004993;GO:0004993;GO:0005886;GO:0005887;GO:0006874;GO:0007186;GO:0007202;GO:0009410;GO:0010513;GO:0014065;GO:0016021;GO:0033674;GO:0042802;GO:0044380;GO:0045600;GO:0045821;GO:0050731;GO:0051209;GO:0051378;GO:0070374;GO:0071886;GO:0098664;GO:0098666;	K04157	GO:0006874//cellular calcium ion homeostasis;GO:0007186//G protein-coupled receptor signaling pathway;GO:0007202//activation of phospholipase C activity;GO:0009410//response to xenobiotic stimulus;GO:0010513//positive regulation of phosphatidylinositol biosynthetic process;GO:0014065//phosphatidylinositol 3-kinase signaling;GO:0033674//positive regulation of kinase activity;GO:0044380//protein lo…	GO:0005886//plasma membrane;GO:0005887//integral component of plasma membrane;GO:0016021//integral component of membrane;GO:0098666//G protein-coupled serotonin receptor complex;	GO:0001587//Gq/11-coupled serotonin receptor activity;GO:0004930//G protein-coupled receptor activity;GO:0004993//G protein-coupled serotonin receptor activity;GO:0004993//G protein-coupled serotonin receptor activity;GO:0042802//identical protein binding;GO:0051378//serotonin binding;GO:0071886//1-(4-iodo-2,5-dimethoxyphenyl)propan-2-amine binding;	ko04540(Gap junction);ko04080(Neuroactive ligand-receptor interaction);ko04020(Calcium signaling pathway)
ENSGALG00000037453	TERF1	telomeric repeat binding factor 1 [Source:NCBI gene;Acc:378896]	40.0403	24.9466	55.134	2.21008	1.1441	0.0291701	0.530149	2	117620664	117643435	+	3905	GO:0000723;GO:0000723;GO:0000781;GO:0000781;GO:0000781;GO:0000783;GO:0000783;GO:0001650;GO:0003691;GO:0003720;GO:0005634;GO:0005634;GO:0005634;GO:0005730;GO:0007004;GO:0008156;GO:0008301;GO:0016604;GO:0032211;GO:0042162;GO:0042162;GO:0042162;GO:0042802;GO:0042803;GO:0042803;GO:0045141;GO:0051974;GO:0061820;GO:0070187;GO:0071532;GO:0098505;GO:1904792;GO:1904850;GO:1904911;GO:1905778;GO:1905839;GO:…	K11110	GO:0000723//telomere maintenance;GO:0000723//telomere maintenance;GO:0007004//telomere maintenance via telomerase;GO:0008156//negative regulation of DNA replication;GO:0032211//negative regulation of telomere maintenance via telomerase;GO:0045141//meiotic telomere clustering;GO:0051974//negative regulation of telomerase activity;GO:0061820//telomeric D-loop disassembly;GO:1904792//positive regula…	GO:0000781//chromosome, telomeric region;GO:0000781//chromosome, telomeric region;GO:0000781//chromosome, telomeric region;GO:0000783//nuclear telomere cap complex;GO:0000783//nuclear telomere cap complex;GO:0001650//fibrillar center;GO:0005634//nucleus;GO:0005634//nucleus;GO:0005634//nucleus;GO:0005730//nucleolus;GO:0016604//nuclear body;GO:0070187//shelterin complex;	GO:0003691//double-stranded telomeric DNA binding;GO:0003720//telomerase activity;GO:0008301//DNA binding, bending;GO:0042162//telomeric DNA binding;GO:0042162//telomeric DNA binding;GO:0042162//telomeric DNA binding;GO:0042802//identical protein binding;GO:0042803//protein homodimerization activity;GO:0042803//protein homodimerization activity;GO:0071532//ankyrin repeat binding;GO:0098505//G-ric…	-
ENSGALG00000011106	GALNT2	polypeptide N-acetylgalactosaminyltransferase 2 [Source:NCBI gene;Acc:421540]	506.654	286.656	726.652	2.53493	1.34194	0.029179	0.530149	3	40287180	40380983	+	3633	GO:0000139;GO:0004653;GO:0005794;GO:0006486;GO:0016020;GO:0016021;GO:0016740;GO:0016757;GO:0030246;GO:0004653;GO:0005794;GO:0005795;GO:0006493;GO:0016266;GO:0018242;GO:0018243;GO:0030145;GO:0048471;GO:0051604;	K00710	GO:0006486//protein glycosylation;GO:0006493//protein O-linked glycosylation;GO:0016266//O-glycan processing;GO:0018242//protein O-linked glycosylation via serine;GO:0018243//protein O-linked glycosylation via threonine;GO:0051604//protein maturation;	GO:0000139//Golgi membrane;GO:0005794//Golgi apparatus;GO:0016020//membrane;GO:0016021//integral component of membrane;GO:0005794//Golgi apparatus;GO:0005795//Golgi stack;GO:0048471//perinuclear region of cytoplasm;	GO:0004653//polypeptide N-acetylgalactosaminyltransferase activity;GO:0016740//transferase activity;GO:0016757//glycosyltransferase activity;GO:0030246//carbohydrate binding;GO:0004653//polypeptide N-acetylgalactosaminyltransferase activity;GO:0030145//manganese ion binding;	ko00514(Other types of O-glycan biosynthesis);ko00512(Mucin type O-glycan biosynthesis)
ENSGALG00000009063	PASD1	PAS domain containing 1 [Source:NCBI gene;Acc:422384]	19.6677	11.2034	28.132	2.51102	1.32827	0.0299671	0.539669	4	17406321	17430410	-	3216	GO:0003700;GO:0005634;GO:0005667;GO:0005737;GO:0006355;GO:0046983;	K09026	GO:0006355//regulation of transcription, DNA-templated;	GO:0005634//nucleus;GO:0005667//transcription regulator complex;GO:0005737//cytoplasm;	GO:0003700//DNA-binding transcription factor activity;GO:0046983//protein dimerization activity;	-
ENSGALG00000045671	LOC416755	uncharacterized LOC416755 [Source:NCBI gene;Acc:416755]	105.8	70.2892	141.31	2.01041	1.00749	0.0299857	0.539669	14	14193311	14205059	-	3195	-	-	-	-	-	-
ENSGALG00000009207	TRIM2	tripartite motif containing 2 [Source:NCBI gene;Acc:100857562]	68.0583	38.1465	97.9701	2.56826	1.36079	0.0300298	0.539669	4	19768464	19870165	+	3283	GO:0005515;GO:0008270;GO:0005515;GO:0008270;GO:0005515;GO:0008270;	K11997	-	-	GO:0005515//protein binding;GO:0008270//zinc ion binding;GO:0005515//protein binding;GO:0008270//zinc ion binding;GO:0005515//protein binding;GO:0008270//zinc ion binding;	-
ENSGALG00000013208	CENPE	centromere protein E [Source:NCBI gene;Acc:422716]	13.8592	7.07204	20.6464	2.91945	1.54569	0.0300503	0.539669	4	60990743	61026616	-	6687	GO:0000278;GO:0000775;GO:0000776;GO:0000779;GO:0003777;GO:0003777;GO:0005524;GO:0005634;GO:0005654;GO:0005694;GO:0005828;GO:0005829;GO:0005874;GO:0007018;GO:0007052;GO:0007059;GO:0007079;GO:0007080;GO:0008017;GO:0008017;GO:0015630;GO:0030071;GO:0030496;GO:0043515;GO:0045860;GO:0051233;GO:0051310;GO:0051315;GO:0051382;GO:0099606;GO:0099607;GO:1990023;GO:1990939;	K11498	GO:0000278//mitotic cell cycle;GO:0007018//microtubule-based movement;GO:0007052//mitotic spindle organization;GO:0007059//chromosome segregation;GO:0007079//mitotic chromosome movement towards spindle pole;GO:0007080//mitotic metaphase plate congression;GO:0030071//regulation of mitotic metaphase/anaphase transition;GO:0045860//positive regulation of protein kinase activity;GO:0051310//metaphase…	GO:0000775//chromosome, centromeric region;GO:0000776//kinetochore;GO:0000779//condensed chromosome, centromeric region;GO:0005634//nucleus;GO:0005654//nucleoplasm;GO:0005694//chromosome;GO:0005828//kinetochore microtubule;GO:0005829//cytosol;GO:0005874//microtubule;GO:0015630//microtubule cytoskeleton;GO:0030496//midbody;GO:0051233//spindle midzone;GO:1990023//mitotic spindle midzone;	GO:0003777//microtubule motor activity;GO:0003777//microtubule motor activity;GO:0005524//ATP binding;GO:0008017//microtubule binding;GO:0008017//microtubule binding;GO:0043515//kinetochore binding;GO:1990939//microtubule motor activity;	-
ENSGALG00000032955	TUFT1	tuftelin 1 [Source:NCBI gene;Acc:101749610]	47.5324	27.9838	67.0809	2.39713	1.26131	0.0302356	0.541618	25	400616	413399	+	2139	GO:0005515;GO:0005737;	-	-	GO:0005737//cytoplasm;	GO:0005515//protein binding;	-
ENSGALG00000030597	KIF11	kinesin family member 11 [Source:NCBI gene;Acc:423809]	30.2455	18.768	41.723	2.22309	1.15257	0.0303511	0.54305	6	21687983	21704004	-	3813	GO:0000922;GO:0003777;GO:0005524;GO:0005819;GO:0005829;GO:0005874;GO:0005876;GO:0007018;GO:0007051;GO:0007100;GO:0008017;GO:0019901;GO:0032991;GO:0046602;GO:0051225;GO:0072686;GO:0090307;GO:1990939;	K10398	GO:0007018//microtubule-based movement;GO:0007051//spindle organization;GO:0007100//mitotic centrosome separation;GO:0046602//regulation of mitotic centrosome separation;GO:0051225//spindle assembly;GO:0090307//mitotic spindle assembly;	GO:0000922//spindle pole;GO:0005819//spindle;GO:0005829//cytosol;GO:0005874//microtubule;GO:0005876//spindle microtubule;GO:0032991//protein-containing complex;GO:0072686//mitotic spindle;	GO:0003777//microtubule motor activity;GO:0005524//ATP binding;GO:0008017//microtubule binding;GO:0019901//protein kinase binding;GO:1990939//microtubule motor activity;	-
ENSGALG00000040348	EHBP1	EH domain binding protein 1 [Source:NCBI gene;Acc:421282]	2691.19	1678.2	3704.18	2.20723	1.14224	0.0304494	0.543537	3	9788250	9983993	+	5123	GO:0005515;GO:0005515;GO:0005515;GO:0005654;GO:0005829;GO:0005886;GO:0005515;GO:0005515;	-	-	GO:0005654//nucleoplasm;GO:0005829//cytosol;GO:0005886//plasma membrane;	GO:0005515//protein binding;GO:0005515//protein binding;GO:0005515//protein binding;GO:0005515//protein binding;GO:0005515//protein binding;	-
ENSGALG00000053112	-	-	9.42542	3.15089	15.7	4.98271	2.31693	0.0306026	0.545607	6	19012322	19019069	-	1844	GO:0005515;GO:0070830;GO:0070830;	-	GO:0070830//bicellular tight junction assembly;GO:0070830//bicellular tight junction assembly;	-	GO:0005515//protein binding;	-
ENSGALG00000008365	CHRM4	Gallus gallus cholinergic receptor muscarinic 4 (CHRM4), mRNA. [Source:RefSeq mRNA;Acc:NM_001031191]	64.9655	42.5179	87.413	2.05591	1.03978	0.0306369	0.545607	5	23877418	23884160	+	2641	GO:0004930;GO:0005887;GO:0007186;GO:0007197;GO:0016020;GO:0016021;GO:0016907;GO:0016907;GO:0040012;GO:0004930;GO:0005887;GO:0007186;GO:0016021;GO:0016907;GO:0040012;	-	GO:0007186//G protein-coupled receptor signaling pathway;GO:0007197//adenylate cyclase-inhibiting G protein-coupled acetylcholine receptor signaling pathway;GO:0040012//regulation of locomotion;GO:0007186//G protein-coupled receptor signaling pathway;GO:0040012//regulation of locomotion;	GO:0005887//integral component of plasma membrane;GO:0016020//membrane;GO:0016021//integral component of membrane;GO:0005887//integral component of plasma membrane;GO:0016021//integral component of membrane;	GO:0004930//G protein-coupled receptor activity;GO:0016907//G protein-coupled acetylcholine receptor activity;GO:0016907//G protein-coupled acetylcholine receptor activity;GO:0004930//G protein-coupled receptor activity;GO:0016907//G protein-coupled acetylcholine receptor activity;	-
ENSGALG00000014213	PRR5	proline rich 5 [Source:NCBI gene;Acc:418237]	132.025	86.7121	177.338	2.04514	1.0322	0.0306782	0.545707	1	69701235	69786844	+	2775	GO:0001934;GO:0014068;GO:0031932;	K20411	GO:0001934//positive regulation of protein phosphorylation;GO:0014068//positive regulation of phosphatidylinositol 3-kinase signaling;	GO:0031932//TORC2 complex;	-	ko04150(mTOR signaling pathway)
ENSGALG00000024481	CENPS	centromere protein S [Source:NCBI gene;Acc:771417]	54.9741	29.653	80.2952	2.70782	1.43713	0.0310014	0.548266	21	3735571	3738764	+	1273	GO:0000712;GO:0000775;GO:0000776;GO:0000776;GO:0000776;GO:0003677;GO:0003682;GO:0005515;GO:0005634;GO:0005694;GO:0006281;GO:0006281;GO:0006281;GO:0006974;GO:0007049;GO:0031297;GO:0043240;GO:0046982;GO:0046982;GO:0051301;GO:0051382;GO:0051382;GO:0071821;GO:0071821;GO:0071821;	K11511	GO:0000712//resolution of meiotic recombination intermediates;GO:0006281//DNA repair;GO:0006281//DNA repair;GO:0006281//DNA repair;GO:0006974//cellular response to DNA damage stimulus;GO:0007049//cell cycle;GO:0031297//replication fork processing;GO:0051301//cell division;GO:0051382//kinetochore assembly;GO:0051382//kinetochore assembly;	GO:0000775//chromosome, centromeric region;GO:0000776//kinetochore;GO:0000776//kinetochore;GO:0000776//kinetochore;GO:0005634//nucleus;GO:0005694//chromosome;GO:0043240//Fanconi anaemia nuclear complex;GO:0071821//FANCM-MHF complex;GO:0071821//FANCM-MHF complex;GO:0071821//FANCM-MHF complex;	GO:0003677//DNA binding;GO:0003682//chromatin binding;GO:0005515//protein binding;GO:0046982//protein heterodimerization activity;GO:0046982//protein heterodimerization activity;	ko03460(Fanconi anemia pathway)
ENSGALG00000011406	NTN4	netrin 4 [Source:NCBI gene;Acc:417914]	13.3553	6.15234	20.5582	3.34153	1.74051	0.0313004	0.552275	1	45630400	45665253	-	1881	GO:0005515;GO:0005604;GO:0016322;GO:0043237;GO:0060668;	K06845	GO:0016322//neuron remodeling;GO:0060668//regulation of branching involved in salivary gland morphogenesis by extracellular matrix-epithelial cell signaling;	GO:0005604//basement membrane;	GO:0005515//protein binding;GO:0043237//laminin-1 binding;	-
ENSGALG00000006751	THY1	Thy-1 cell surface antigen [Source:NCBI gene;Acc:378897]	48.9109	16.144	81.6778	5.05933	2.33895	0.0313519	0.552399	24	4202427	4206868	+	2057	GO:0001525;GO:0001952;GO:0002693;GO:0005178;GO:0005178;GO:0005178;GO:0005783;GO:0007155;GO:0007229;GO:0007229;GO:0007267;GO:0009897;GO:0009986;GO:0016324;GO:0030334;GO:0030425;GO:0031362;GO:0034116;GO:0045121;GO:0046549;GO:0050860;GO:0051894;GO:0051894;GO:0070571;GO:2000298;	K06514	GO:0001525//angiogenesis;GO:0001952//regulation of cell-matrix adhesion;GO:0002693//positive regulation of cellular extravasation;GO:0007155//cell adhesion;GO:0007229//integrin-mediated signaling pathway;GO:0007229//integrin-mediated signaling pathway;GO:0007267//cell-cell signaling;GO:0030334//regulation of cell migration;GO:0034116//positive regulation of heterotypic cell-cell adhesion;GO:00465…	GO:0005783//endoplasmic reticulum;GO:0009897//external side of plasma membrane;GO:0009986//cell surface;GO:0016324//apical plasma membrane;GO:0030425//dendrite;GO:0031362//anchored component of external side of plasma membrane;GO:0045121//membrane raft;	GO:0005178//integrin binding;GO:0005178//integrin binding;GO:0005178//integrin binding;	-
ENSGALG00000036175	CAPG	capping actin protein, gelsolin like [Source:NCBI gene;Acc:431244]	56.741	30.4089	83.0731	2.73187	1.44989	0.0313998	0.552399	22	5281520	5284629	+	984	GO:0005634;GO:0005654;GO:0005730;GO:0005737;GO:0005814;GO:0019904;GO:0044877;GO:0051015;GO:0051016;GO:0072686;GO:0090543;	-	GO:0051016//barbed-end actin filament capping;	GO:0005634//nucleus;GO:0005654//nucleoplasm;GO:0005730//nucleolus;GO:0005737//cytoplasm;GO:0005814//centriole;GO:0072686//mitotic spindle;GO:0090543//Flemming body;	GO:0019904//protein domain specific binding;GO:0044877//protein-containing complex binding;GO:0051015//actin filament binding;	-
ENSGALG00000016278	PRIM2	primase (DNA) subunit 2 [Source:NCBI gene;Acc:421878]	59.1002	39.1395	79.061	2.01998	1.01434	0.0317137	0.555014	3	86640619	86724466	-	3913	GO:0005658;GO:0005658;GO:0006269;GO:0006269;GO:0006269;GO:0051539;GO:0071667;GO:1903934;	K02685	GO:0006269//DNA replication, synthesis of RNA primer;GO:0006269//DNA replication, synthesis of RNA primer;GO:0006269//DNA replication, synthesis of RNA primer;GO:1903934//positive regulation of DNA primase activity;	GO:0005658//alpha DNA polymerase:primase complex;GO:0005658//alpha DNA polymerase:primase complex;	GO:0051539//4 iron, 4 sulfur cluster binding;GO:0071667//DNA/RNA hybrid binding;	ko03030(DNA replication)
ENSGALG00000047141	-	-	5.07882	0.536589	9.62105	17.93	4.16431	0.0317188	0.555014	3	68134987	68147931	-	2297	GO:0030246;	-	-	-	GO:0030246//carbohydrate binding;	-
ENSGALG00000015148	ANXA1	annexin A1 [Source:NCBI gene;Acc:404271]	116.503	26.3555	206.65	7.84085	2.97101	0.0318871	0.555194	Z	36034182	36052126	+	1722	GO:0001533;GO:0001780;GO:0001780;GO:0002548;GO:0002685;GO:0004859;GO:0005509;GO:0005544;GO:0005544;GO:0005615;GO:0005634;GO:0005654;GO:0005737;GO:0005737;GO:0005768;GO:0005829;GO:0005884;GO:0005886;GO:0005886;GO:0006909;GO:0006954;GO:0007165;GO:0007187;GO:0008360;GO:0009986;GO:0014839;GO:0016324;GO:0016328;GO:0018149;GO:0019834;GO:0019898;GO:0030216;GO:0031232;GO:0031340;GO:0031514;GO:0031532;GO:…	K17091	GO:0001780//neutrophil homeostasis;GO:0001780//neutrophil homeostasis;GO:0002548//monocyte chemotaxis;GO:0002685//regulation of leukocyte migration;GO:0006909//phagocytosis;GO:0006954//inflammatory response;GO:0007165//signal transduction;GO:0007187//G protein-coupled receptor signaling pathway, coupled to cyclic nucleotide second messenger;GO:0008360//regulation of cell shape;GO:0014839//myoblas…	GO:0001533//cornified envelope;GO:0005615//extracellular space;GO:0005634//nucleus;GO:0005654//nucleoplasm;GO:0005737//cytoplasm;GO:0005737//cytoplasm;GO:0005768//endosome;GO:0005829//cytosol;GO:0005884//actin filament;GO:0005886//plasma membrane;GO:0005886//plasma membrane;GO:0009986//cell surface;GO:0016324//apical plasma membrane;GO:0016328//lateral plasma membrane;GO:0019898//extrinsic compon…	GO:0004859//phospholipase inhibitor activity;GO:0005509//calcium ion binding;GO:0005544//calcium-dependent phospholipid binding;GO:0005544//calcium-dependent phospholipid binding;GO:0019834//phospholipase A2 inhibitor activity;GO:0048306//calcium-dependent protein binding;	-
ENSGALG00000016356	TDRP	testis development related protein [Source:NCBI gene;Acc:421905]	24.5603	13.8477	35.2729	2.5472	1.34891	0.0324404	0.561941	3	91617877	91645194	+	1598	GO:0005634;GO:0005737;GO:0005829;GO:0007283;GO:0007283;GO:0043231;	-	GO:0007283//spermatogenesis;GO:0007283//spermatogenesis;	GO:0005634//nucleus;GO:0005737//cytoplasm;GO:0005829//cytosol;GO:0043231//intracellular membrane-bounded organelle;	-	-
ENSGALG00000010875	ITGB8	integrin subunit beta 8 [Source:NCBI gene;Acc:395470]	3.2281	0.522619	5.93358	11.3536	3.50507	0.0325219	0.561997	2	29980460	30030227	+	3018	GO:0001570;GO:0001573;GO:0006955;GO:0007155;GO:0007160;GO:0007179;GO:0007229;GO:0008305;GO:0009615;GO:0009986;GO:0010628;GO:0010629;GO:0034686;GO:0034686;GO:0038023;GO:0045766;GO:0051216;GO:0060022;GO:0061520;GO:1901388;GO:1990430;GO:0007155;GO:0007160;GO:0007229;GO:0008305;GO:0038023;	K06591	GO:0001570//vasculogenesis;GO:0001573//ganglioside metabolic process;GO:0006955//immune response;GO:0007155//cell adhesion;GO:0007160//cell-matrix adhesion;GO:0007179//transforming growth factor beta receptor signaling pathway;GO:0007229//integrin-mediated signaling pathway;GO:0009615//response to virus;GO:0010628//positive regulation of gene expression;GO:0010629//negative regulation of gene exp…	GO:0008305//integrin complex;GO:0009986//cell surface;GO:0034686//integrin alphav-beta8 complex;GO:0034686//integrin alphav-beta8 complex;GO:0008305//integrin complex;	GO:0038023//signaling receptor activity;GO:1990430//extracellular matrix protein binding;GO:0038023//signaling receptor activity;	ko04810(Regulation of actin cytoskeleton);ko04514(Cell adhesion molecules);ko04512(ECM-receptor interaction);ko04510(Focal adhesion)
ENSGALG00000034806	SLC7A7	solute carrier family 7 member 7 [Source:NCBI gene;Acc:420216]	45.7688	29.5623	61.9754	2.09644	1.06794	0.0326898	0.56377	2	124192826	124215149	+	2205	GO:0016020;GO:0022857;GO:0055085;GO:0016020;GO:0022857;GO:0055085;	K13872	GO:0055085//transmembrane transport;GO:0055085//transmembrane transport;	GO:0016020//membrane;GO:0016020//membrane;	GO:0022857//transmembrane transporter activity;GO:0022857//transmembrane transporter activity;	-
ENSGALG00000043935	AFF1	AF4/FMR2 family member 1 [Source:NCBI gene;Acc:422590]	397.74	263.069	532.411	2.02384	1.0171	0.0327714	0.563905	4	45745690	45795932	-	3901	GO:0005634;GO:0008023;GO:0010468;GO:0005634;GO:0010468;	K15184	GO:0010468//regulation of gene expression;GO:0010468//regulation of gene expression;	GO:0005634//nucleus;GO:0008023//transcription elongation factor complex;GO:0005634//nucleus;	-	-
ENSGALG00000003792	FYB	FYN binding protein [Source:NCBI gene;Acc:427448]	117.116	73.0482	161.183	2.20653	1.14178	0.0328999	0.564209	Z	12272880	12313334	-	2511	GO:0005515;GO:0005886;GO:0005886;GO:0006955;GO:0007229;GO:0008289;GO:0015629;GO:0032991;GO:0072659;	K17698	GO:0006955//immune response;GO:0007229//integrin-mediated signaling pathway;GO:0072659//protein localization to plasma membrane;	GO:0005886//plasma membrane;GO:0005886//plasma membrane;GO:0015629//actin cytoskeleton;GO:0032991//protein-containing complex;	GO:0005515//protein binding;GO:0008289//lipid binding;	-
ENSGALG00000005042	IQSEC1	IQ motif and Sec7 domain 1 [Source:NCBI gene;Acc:415976]	69.2605	45.7292	92.7918	2.02916	1.02088	0.0335709	0.570594	12	5657062	5792880	-	3809	GO:0005085;GO:0005515;GO:0032012;GO:0043547;GO:0005085;GO:0005515;GO:0005730;GO:0032012;GO:0043231;GO:0043547;	-	GO:0032012//regulation of ARF protein signal transduction;GO:0043547//positive regulation of GTPase activity;GO:0032012//regulation of ARF protein signal transduction;GO:0043547//positive regulation of GTPase activity;	GO:0005730//nucleolus;GO:0043231//intracellular membrane-bounded organelle;	GO:0005085//guanyl-nucleotide exchange factor activity;GO:0005515//protein binding;GO:0005085//guanyl-nucleotide exchange factor activity;GO:0005515//protein binding;	-
ENSGALG00000028145	BORCS6	BLOC-1 related complex subunit 6 [Source:NCBI gene;Acc:101749651]	439.774	182.36	697.189	3.82315	1.93476	0.0339207	0.572214	3	75832004	75833128	+	1125	GO:0032418;GO:0042802;GO:0099078;	-	GO:0032418//lysosome localization;	GO:0099078//BORC complex;	GO:0042802//identical protein binding;	-
ENSGALG00000012538	NR4A2	nuclear receptor subfamily 4 group A member 2 [Source:NCBI gene;Acc:424320]	7.80643	2.2043	13.4086	6.08292	2.60476	0.0344354	0.577239	7	36032926	36038300	-	2965	GO:0000981;GO:0003677;GO:0003677;GO:0003677;GO:0003700;GO:0003700;GO:0004879;GO:0004879;GO:0005634;GO:0005634;GO:0005634;GO:0005737;GO:0006355;GO:0006355;GO:0006357;GO:0008270;GO:0008270;GO:0030522;GO:0043565;GO:0043565;GO:0046872;GO:0050896;GO:0000122;GO:0000977;GO:0000978;GO:0001228;GO:0001666;GO:0001764;GO:0001975;GO:0003677;GO:0003677;GO:0003700;GO:0004879;GO:0005634;GO:0005634;GO:0005634;GO:…	K08558	GO:0006355//regulation of transcription, DNA-templated;GO:0006355//regulation of transcription, DNA-templated;GO:0006357//regulation of transcription by RNA polymerase II;GO:0030522//intracellular receptor signaling pathway;GO:0050896//response to stimulus;GO:0000122//negative regulation of transcription by RNA polymerase II;GO:0001666//response to hypoxia;GO:0001764//neuron migration;GO:0001975/…	GO:0005634//nucleus;GO:0005634//nucleus;GO:0005634//nucleus;GO:0005737//cytoplasm;GO:0005634//nucleus;GO:0005634//nucleus;GO:0005634//nucleus;GO:0016607//nuclear speck;GO:0005634//nucleus;GO:0005634//nucleus;GO:0005634//nucleus;GO:0005737//cytoplasm;GO:0005634//nucleus;GO:0005634//nucleus;GO:0005634//nucleus;GO:0005737//cytoplasm;	GO:0000981//DNA-binding transcription factor activity, RNA polymerase II-specific;GO:0003677//DNA binding;GO:0003677//DNA binding;GO:0003677//DNA binding;GO:0003700//DNA-binding transcription factor activity;GO:0003700//DNA-binding transcription factor activity;GO:0004879//nuclear receptor activity;GO:0004879//nuclear receptor activity;GO:0008270//zinc ion binding;GO:0008270//zinc ion binding;GO:…	-
ENSGALG00000010986	GNG4	G protein subunit gamma 4 [Source:NCBI gene;Acc:771582]	38.5756	8.99903	68.1521	7.57328	2.92092	0.0347176	0.579598	3	38100145	38113286	+	2104	GO:0005834;GO:0007186;GO:0031681;GO:0005834;GO:0005834;GO:0005886;GO:0007165;GO:0007186;GO:0007186;GO:0016020;GO:0031681;GO:0031681;GO:0005834;GO:0005834;GO:0005886;GO:0007165;GO:0007186;GO:0007186;GO:0016020;GO:0031681;GO:0031681;GO:0005834;GO:0007186;GO:0030308;GO:0031681;	K04541	GO:0007186//G protein-coupled receptor signaling pathway;GO:0007165//signal transduction;GO:0007186//G protein-coupled receptor signaling pathway;GO:0007186//G protein-coupled receptor signaling pathway;GO:0007165//signal transduction;GO:0007186//G protein-coupled receptor signaling pathway;GO:0007186//G protein-coupled receptor signaling pathway;GO:0007186//G protein-coupled receptor signaling p…	GO:0005834//heterotrimeric G-protein complex;GO:0005834//heterotrimeric G-protein complex;GO:0005834//heterotrimeric G-protein complex;GO:0005886//plasma membrane;GO:0016020//membrane;GO:0005834//heterotrimeric G-protein complex;GO:0005834//heterotrimeric G-protein complex;GO:0005886//plasma membrane;GO:0016020//membrane;GO:0005834//heterotrimeric G-protein complex;	GO:0031681//G-protein beta-subunit binding;GO:0031681//G-protein beta-subunit binding;GO:0031681//G-protein beta-subunit binding;GO:0031681//G-protein beta-subunit binding;GO:0031681//G-protein beta-subunit binding;GO:0031681//G-protein beta-subunit binding;	ko04371(Apelin signaling pathway)
ENSGALG00000035465	WDR76	WD repeat domain 76 [Source:NCBI gene;Acc:426208]	43.4149	24.2795	62.5503	2.57627	1.36528	0.0349261	0.579598	10	20339739	20346194	-	2198	GO:0000792;GO:0005515;GO:0005634;GO:0006974;GO:0006974;GO:0019899;GO:0090734;	-	GO:0006974//cellular response to DNA damage stimulus;GO:0006974//cellular response to DNA damage stimulus;	GO:0000792//heterochromatin;GO:0005634//nucleus;GO:0090734//site of DNA damage;	GO:0005515//protein binding;GO:0019899//enzyme binding;	-
ENSGALG00000026995	RHOG	ras homolog family member G [Source:HGNC Symbol;Acc:HGNC:672]	213.123	120.758	305.488	2.52974	1.33899	0.035183	0.579598	1	197093201	197097605	-	1047	GO:0003924;GO:0003924;GO:0003924;GO:0005525;GO:0005525;GO:0005525;GO:0005856;GO:0005886;GO:0005938;GO:0007015;GO:0007163;GO:0007264;GO:0008045;GO:0008360;GO:0016601;GO:0019901;GO:0030031;GO:0030865;GO:0031410;GO:0032956;GO:0042995;GO:0043652;GO:1902622;	K07863	GO:0007015//actin filament organization;GO:0007163//establishment or maintenance of cell polarity;GO:0007264//small GTPase mediated signal transduction;GO:0008045//motor neuron axon guidance;GO:0008360//regulation of cell shape;GO:0016601//Rac protein signal transduction;GO:0030031//cell projection assembly;GO:0030865//cortical cytoskeleton organization;GO:0032956//regulation of actin cytoskeleto…	GO:0005856//cytoskeleton;GO:0005886//plasma membrane;GO:0005938//cell cortex;GO:0031410//cytoplasmic vesicle;GO:0042995//cell projection;	GO:0003924//GTPase activity;GO:0003924//GTPase activity;GO:0003924//GTPase activity;GO:0005525//GTP binding;GO:0005525//GTP binding;GO:0005525//GTP binding;GO:0019901//protein kinase binding;	ko05132(Salmonella infection)
ENSGALG00000003484	BARD1	BRCA1 associated RING domain 1 [Source:NCBI gene;Acc:424010]	23.4134	11.8371	34.9898	2.95596	1.56362	0.035194	0.579598	7	4211052	4254224	-	3506	GO:0003723;GO:0004842;GO:0004842;GO:0005515;GO:0005634;GO:0005634;GO:0005737;GO:0016607;GO:0016740;GO:0031436;GO:0031436;GO:0036464;GO:0042325;GO:0042803;GO:0043065;GO:0043066;GO:0043231;GO:0046826;GO:0046872;GO:0046982;GO:0070531;GO:0070531;GO:0085020;GO:0085020;	K10683	GO:0042325//regulation of phosphorylation;GO:0043065//positive regulation of apoptotic process;GO:0043066//negative regulation of apoptotic process;GO:0046826//negative regulation of protein export from nucleus;GO:0085020//protein K6-linked ubiquitination;GO:0085020//protein K6-linked ubiquitination;	GO:0005634//nucleus;GO:0005634//nucleus;GO:0005737//cytoplasm;GO:0016607//nuclear speck;GO:0031436//BRCA1-BARD1 complex;GO:0031436//BRCA1-BARD1 complex;GO:0036464//cytoplasmic ribonucleoprotein granule;GO:0043231//intracellular membrane-bounded organelle;GO:0070531//BRCA1-A complex;GO:0070531//BRCA1-A complex;	GO:0003723//RNA binding;GO:0004842//ubiquitin-protein transferase activity;GO:0004842//ubiquitin-protein transferase activity;GO:0005515//protein binding;GO:0016740//transferase activity;GO:0042803//protein homodimerization activity;GO:0046872//metal ion binding;GO:0046982//protein heterodimerization activity;	ko03440(Homologous recombination)
ENSGALG00000003148	SPAG16	sperm associated antigen 16 [Source:NCBI gene;Acc:424009]	9.82559	1.56496	18.0862	11.557	3.53069	0.0352084	0.579598	7	3803059	4151276	+	2544	GO:0005515;GO:0005930;GO:0007288;GO:0035082;GO:0036126;GO:0060271;GO:0090660;GO:0120197;GO:1990716;GO:0005515;	K24735	GO:0007288//sperm axoneme assembly;GO:0035082//axoneme assembly;GO:0060271//cilium assembly;GO:0090660//cerebrospinal fluid circulation;GO:0120197//mucociliary clearance;	GO:0005930//axoneme;GO:0036126//sperm flagellum;GO:1990716//axonemal central apparatus;	GO:0005515//protein binding;GO:0005515//protein binding;	-
ENSGALG00000033186	LRRC58	leucine rich repeat containing 58 [Source:HGNC Symbol;Acc:HGNC:26968]	89.395	45.5225	133.268	2.92751	1.54967	0.0352289	0.579598	1	80695646	80706829	+	1275	GO:0005515;	-	-	-	GO:0005515//protein binding;	-
ENSGALG00000024122	TNFRSF13B	TNF receptor superfamily member 13B [Source:NCBI gene;Acc:770275]	29.5102	9.29332	49.727	5.35084	2.41976	0.0352992	0.57997	14	5052186	5055318	-	1211	GO:0005515;GO:0005887;	K05150	-	GO:0005887//integral component of plasma membrane;	GO:0005515//protein binding;	ko04672(Intestinal immune network for IgA production);ko04060(Cytokine-cytokine receptor interaction)
ENSGALG00000047781	RAD9B	RAD9 checkpoint clamp component B [Source:NCBI gene;Acc:416868]	13.0226	4.53638	21.5088	4.74142	2.24532	0.0355829	0.582965	15	6242793	6250178	+	2548	GO:0000077;GO:0030896;GO:0000077;GO:0030896;GO:0000077;GO:0030896;	-	GO:0000077//DNA damage checkpoint signaling;GO:0000077//DNA damage checkpoint signaling;GO:0000077//DNA damage checkpoint signaling;	GO:0030896//checkpoint clamp complex;GO:0030896//checkpoint clamp complex;GO:0030896//checkpoint clamp complex;	-	-
ENSGALG00000013941	PDE7B	phosphodiesterase 7B [Source:NCBI gene;Acc:421692]	18.8098	10.2997	27.3199	2.65249	1.40735	0.0358143	0.585195	3	55353526	55514981	-	2679	GO:0004114;GO:0007165;GO:0008081;GO:0004114;GO:0007165;GO:0008081;GO:0004114;GO:0007165;GO:0008081;GO:0004114;GO:0007165;GO:0004114;GO:0007165;GO:0008081;	K18436	GO:0007165//signal transduction;GO:0007165//signal transduction;GO:0007165//signal transduction;GO:0007165//signal transduction;GO:0007165//signal transduction;	-	GO:0004114//3',5'-cyclic-nucleotide phosphodiesterase activity;GO:0008081//phosphoric diester hydrolase activity;GO:0004114//3',5'-cyclic-nucleotide phosphodiesterase activity;GO:0008081//phosphoric diester hydrolase activity;GO:0004114//3',5'-cyclic-nucleotide phosphodiesterase activity;GO:0008081//phosphoric diester hydrolase activity;GO:0004114//3',5'-cyclic-nucleotide phosphodiesterase activi…	ko00230(Purine metabolism)
ENSGALG00000016058	ERG	ERG, ETS transcription factor [Source:NCBI gene;Acc:374146]	35.1876	20.0094	50.3658	2.51711	1.33177	0.0360959	0.585195	1	108908312	109023131	-	2197	GO:0000981;GO:0003677;GO:0003700;GO:0003700;GO:0005515;GO:0005634;GO:0005634;GO:0006355;GO:0006355;GO:0006357;GO:0030154;GO:0043565;GO:0043565;GO:0003677;GO:0003700;GO:0003700;GO:0005515;GO:0005634;GO:0006355;GO:0006355;GO:0043565;GO:0043565;GO:0000978;GO:0001228;GO:0003677;GO:0003682;GO:0003700;GO:0003700;GO:0005515;GO:0005634;GO:0006355;GO:0006355;GO:0043565;GO:0043565;GO:0045944;GO:1990837;GO:…	K09435	GO:0006355//regulation of transcription, DNA-templated;GO:0006355//regulation of transcription, DNA-templated;GO:0006357//regulation of transcription by RNA polymerase II;GO:0030154//cell differentiation;GO:0006355//regulation of transcription, DNA-templated;GO:0006355//regulation of transcription, DNA-templated;GO:0006355//regulation of transcription, DNA-templated;GO:0006355//regulation of tran…	GO:0005634//nucleus;GO:0005634//nucleus;GO:0005634//nucleus;GO:0005634//nucleus;GO:1990904//ribonucleoprotein complex;	GO:0000981//DNA-binding transcription factor activity, RNA polymerase II-specific;GO:0003677//DNA binding;GO:0003700//DNA-binding transcription factor activity;GO:0003700//DNA-binding transcription factor activity;GO:0005515//protein binding;GO:0043565//sequence-specific DNA binding;GO:0043565//sequence-specific DNA binding;GO:0003677//DNA binding;GO:0003700//DNA-binding transcription factor acti…	-
ENSGALG00000038069	CCR8	C-C motif chemokine receptor 8 [Source:NCBI gene;Acc:420718]	39.88	21.5612	58.1987	2.69923	1.43255	0.0361049	0.585195	2	44316108	44319487	+	2551	GO:0004930;GO:0004950;GO:0006935;GO:0007186;GO:0016021;	K04183	GO:0006935//chemotaxis;GO:0007186//G protein-coupled receptor signaling pathway;	GO:0016021//integral component of membrane;	GO:0004930//G protein-coupled receptor activity;GO:0004950//chemokine receptor activity;	ko04060(Cytokine-cytokine receptor interaction)
ENSGALG00000033772	UPF2	UPF2 regulator of nonsense transcripts homolog (yeast) [Source:NCBI gene;Acc:419100]	604.022	389.026	819.017	2.1053	1.07403	0.0361151	0.585195	1	6753645	6801597	-	3837	GO:0000184;GO:0000184;GO:0001889;GO:0003723;GO:0005515;GO:0005634;GO:0005737;GO:0005829;GO:0031100;GO:0035145;GO:0036464;GO:0042162;	K14327	GO:0000184//nuclear-transcribed mRNA catabolic process, nonsense-mediated decay;GO:0000184//nuclear-transcribed mRNA catabolic process, nonsense-mediated decay;GO:0001889//liver development;GO:0031100//animal organ regeneration;	GO:0005634//nucleus;GO:0005737//cytoplasm;GO:0005829//cytosol;GO:0035145//exon-exon junction complex;GO:0036464//cytoplasmic ribonucleoprotein granule;	GO:0003723//RNA binding;GO:0005515//protein binding;GO:0042162//telomeric DNA binding;	ko03015(mRNA surveillance pathway);ko03013(Nucleocytoplasmic transport)
ENSGALG00000035911	CBX4	chromobox 4 [Source:NCBI gene;Acc:395354]	296.598	186.255	406.942	2.18486	1.12754	0.0364142	0.586798	18	9601368	9605211	+	2111	GO:0000122;GO:0000122;GO:0000976;GO:0003682;GO:0003727;GO:0005634;GO:0005634;GO:0005654;GO:0016604;GO:0016604;GO:0016925;GO:0019899;GO:0031519;GO:0032183;GO:0032183;GO:0035064;GO:0035102;GO:0045892;GO:0045892;GO:0051219;GO:0061665;	K11452	GO:0000122//negative regulation of transcription by RNA polymerase II;GO:0000122//negative regulation of transcription by RNA polymerase II;GO:0016925//protein sumoylation;GO:0045892//negative regulation of transcription, DNA-templated;GO:0045892//negative regulation of transcription, DNA-templated;	GO:0005634//nucleus;GO:0005634//nucleus;GO:0005654//nucleoplasm;GO:0016604//nuclear body;GO:0016604//nuclear body;GO:0031519//PcG protein complex;GO:0035102//PRC1 complex;	GO:0000976//transcription cis-regulatory region binding;GO:0003682//chromatin binding;GO:0003727//single-stranded RNA binding;GO:0019899//enzyme binding;GO:0032183//SUMO binding;GO:0032183//SUMO binding;GO:0035064//methylated histone binding;GO:0051219//phosphoprotein binding;GO:0061665//SUMO ligase activity;	-
ENSGALG00000006705	MYOF	myoferlin [Source:NCBI gene;Acc:423805]	9.85826	3.89443	15.8221	4.06275	2.02246	0.0364309	0.586798	6	21390657	21454748	+	5511	GO:0007520;GO:0016021;GO:0007520;GO:0016021;GO:0007520;GO:0016021;	K22125	GO:0007520//myoblast fusion;GO:0007520//myoblast fusion;GO:0007520//myoblast fusion;	GO:0016021//integral component of membrane;GO:0016021//integral component of membrane;GO:0016021//integral component of membrane;	-	-
ENSGALG00000008713	BIRC5	baculoviral IAP repeat containing 5 [Source:NCBI gene;Acc:374078]	61.7303	40.6555	82.805	2.03675	1.02627	0.0364334	0.586798	3	15519544	15520683	-	974	-	K08731	-	-	-	ko04210(Apoptosis)
ENSGALG00000014862	HMGCS1	3-hydroxy-3-methylglutaryl-CoA synthase 1 [Source:NCBI gene;Acc:396379]	7649.65	4387.75	10911.5	2.48682	1.3143	0.0368638	0.586798	Z	13647830	13665258	-	2059	GO:0004421;GO:0006084;GO:0008299;GO:0010142;GO:0016746;GO:0042803;GO:0004421;GO:0006084;GO:0008299;GO:0010142;GO:0016746;GO:0004421;GO:0006084;GO:0008299;GO:0010142;GO:0016746;	K01641	GO:0006084//acetyl-CoA metabolic process;GO:0008299//isoprenoid biosynthetic process;GO:0010142//farnesyl diphosphate biosynthetic process, mevalonate pathway;GO:0006084//acetyl-CoA metabolic process;GO:0008299//isoprenoid biosynthetic process;GO:0010142//farnesyl diphosphate biosynthetic process, mevalonate pathway;GO:0006084//acetyl-CoA metabolic process;GO:0008299//isoprenoid biosynthetic proc…	-	GO:0004421//hydroxymethylglutaryl-CoA synthase activity;GO:0016746//acyltransferase activity;GO:0042803//protein homodimerization activity;GO:0004421//hydroxymethylglutaryl-CoA synthase activity;GO:0016746//acyltransferase activity;GO:0004421//hydroxymethylglutaryl-CoA synthase activity;GO:0016746//acyltransferase activity;	ko03320(PPAR signaling pathway);ko00900(Terpenoid backbone biosynthesis);ko00650(Butanoate metabolism);ko00280(Valine, leucine and isoleucine degradation)
ENSGALG00000016883	DOCK9	dedicator of cytokinesis 9 [Source:NCBI gene;Acc:418779]	102.297	67.7178	136.877	2.02128	1.01527	0.0369428	0.586798	1	146109887	146227739	+	6882	GO:0005085;GO:0007264;GO:0005085;GO:0007264;GO:0005085;GO:0007264;GO:0005085;GO:0007264;GO:0005085;GO:0007264;	K21853	GO:0007264//small GTPase mediated signal transduction;GO:0007264//small GTPase mediated signal transduction;GO:0007264//small GTPase mediated signal transduction;GO:0007264//small GTPase mediated signal transduction;GO:0007264//small GTPase mediated signal transduction;	-	GO:0005085//guanyl-nucleotide exchange factor activity;GO:0005085//guanyl-nucleotide exchange factor activity;GO:0005085//guanyl-nucleotide exchange factor activity;GO:0005085//guanyl-nucleotide exchange factor activity;GO:0005085//guanyl-nucleotide exchange factor activity;	-
ENSGALG00000037166	LOC101752158	uncharacterized LOC101752158 [Source:NCBI gene;Acc:101752158]	14.9841	8.05077	21.9175	2.72241	1.44489	0.0369601	0.586798	5	115674	120614	-	2147	GO:0004930;GO:0007186;GO:0016021;	-	GO:0007186//G protein-coupled receptor signaling pathway;	GO:0016021//integral component of membrane;	GO:0004930//G protein-coupled receptor activity;	-
ENSGALG00000004446	NPFFR1	neuropeptide FF receptor 1 [Source:NCBI gene;Acc:378784]	3.42157	0.517591	6.32554	12.2211	3.6113	0.0370101	0.586798	6	12229136	12232669	-	1442	GO:0004930;GO:0004930;GO:0004930;GO:0004930;GO:0005886;GO:0005887;GO:0005929;GO:0007165;GO:0007186;GO:0007186;GO:0007186;GO:0007186;GO:0007218;GO:0008188;GO:0008188;GO:0016020;GO:0016021;GO:0016021;GO:0016021;GO:0042277;	K04240	GO:0007165//signal transduction;GO:0007186//G protein-coupled receptor signaling pathway;GO:0007186//G protein-coupled receptor signaling pathway;GO:0007186//G protein-coupled receptor signaling pathway;GO:0007186//G protein-coupled receptor signaling pathway;GO:0007218//neuropeptide signaling pathway;	GO:0005886//plasma membrane;GO:0005887//integral component of plasma membrane;GO:0005929//cilium;GO:0016020//membrane;GO:0016021//integral component of membrane;GO:0016021//integral component of membrane;GO:0016021//integral component of membrane;	GO:0004930//G protein-coupled receptor activity;GO:0004930//G protein-coupled receptor activity;GO:0004930//G protein-coupled receptor activity;GO:0004930//G protein-coupled receptor activity;GO:0008188//neuropeptide receptor activity;GO:0008188//neuropeptide receptor activity;GO:0042277//peptide binding;	ko04080(Neuroactive ligand-receptor interaction)
ENSGALG00000004669	ASPA	aspartoacylase [Source:NCBI gene;Acc:417609]	219.058	130.956	307.161	2.34554	1.22992	0.0371545	0.588102	19	6849327	6858068	-	2619	GO:0005829;GO:0005829;GO:0016788;GO:0016811;GO:0042802;	K01437	-	GO:0005829//cytosol;GO:0005829//cytosol;	GO:0016788//hydrolase activity, acting on ester bonds;GO:0016811//hydrolase activity, acting on carbon-nitrogen (but not peptide) bonds, in linear amides;GO:0042802//identical protein binding;	ko00340(Histidine metabolism);ko00250(Alanine, aspartate and glutamate metabolism)
ENSGALG00000040101	-	-	22.1917	13.3032	31.0803	2.33629	1.22422	0.0372845	0.588102	16	2272154	2410307	+	2941	GO:0001817;GO:0005102;GO:0009897;GO:0050852;	-	GO:0001817//regulation of cytokine production;GO:0050852//T cell receptor signaling pathway;	GO:0009897//external side of plasma membrane;	GO:0005102//signaling receptor binding;	-
ENSGALG00000029621	SEMA3F	semaphorin 3F [Source:NCBI gene;Acc:374109]	79.0188	51.6952	106.342	2.0571	1.04061	0.0373606	0.588102	12	3580056	3597490	+	3422	GO:0005515;GO:0030215;GO:0005515;GO:0007411;GO:0030215;GO:0045499;GO:0005515;GO:0030215;	-	GO:0007411//axon guidance;	-	GO:0005515//protein binding;GO:0030215//semaphorin receptor binding;GO:0005515//protein binding;GO:0030215//semaphorin receptor binding;GO:0045499//chemorepellent activity;GO:0005515//protein binding;GO:0030215//semaphorin receptor binding;	-
ENSGALG00000010502	SPATA6	spermatogenesis associated 6 [Source:NCBI gene;Acc:424626]	17.6152	8.74381	26.4866	3.02919	1.59893	0.037444	0.588102	8	22977670	23027628	-	2024	GO:0007283;GO:0032027;GO:0097224;GO:0007283;GO:0007283;GO:0007283;GO:0007283;GO:0032027;GO:0032027;GO:0032027;GO:0032027;GO:0044458;GO:0044458;GO:0097224;GO:0097224;GO:0097224;GO:0097224;GO:0007283;GO:0032027;GO:0097224;	K23224	GO:0007283//spermatogenesis;GO:0007283//spermatogenesis;GO:0007283//spermatogenesis;GO:0007283//spermatogenesis;GO:0007283//spermatogenesis;GO:0044458//motile cilium assembly;GO:0044458//motile cilium assembly;GO:0007283//spermatogenesis;	GO:0097224//sperm connecting piece;GO:0097224//sperm connecting piece;GO:0097224//sperm connecting piece;GO:0097224//sperm connecting piece;GO:0097224//sperm connecting piece;GO:0097224//sperm connecting piece;	GO:0032027//myosin light chain binding;GO:0032027//myosin light chain binding;GO:0032027//myosin light chain binding;GO:0032027//myosin light chain binding;GO:0032027//myosin light chain binding;GO:0032027//myosin light chain binding;	-
ENSGALG00000048624	SGPP2	sphingosine-1-phosphate phosphatase 2 [Source:NCBI gene;Acc:424813]	41.9073	15.5636	68.251	4.3853	2.13268	0.0378638	0.590188	9	8124373	8146246	+	2974	GO:0005783;GO:0006670;GO:0042392;GO:0042392;GO:0061469;	-	GO:0006670//sphingosine metabolic process;GO:0061469//regulation of type B pancreatic cell proliferation;	GO:0005783//endoplasmic reticulum;	GO:0042392//sphingosine-1-phosphate phosphatase activity;GO:0042392//sphingosine-1-phosphate phosphatase activity;	-
ENSGALG00000005860	ACAA1	acetyl-CoA acyltransferase 1 [Source:NCBI gene;Acc:770094]	3592.64	2393.05	4792.23	2.00256	1.00185	0.0379396	0.590188	2	4788891	4796965	-	2404	GO:0000038;GO:0003988;GO:0005777;GO:0005777;GO:0006635;GO:0006635;GO:0008206;GO:0010124;GO:0016401;GO:0016740;GO:0016746;GO:0016746;GO:0016746;GO:0016747;GO:0016747;	K07513	GO:0000038//very long-chain fatty acid metabolic process;GO:0006635//fatty acid beta-oxidation;GO:0006635//fatty acid beta-oxidation;GO:0008206//bile acid metabolic process;GO:0010124//phenylacetate catabolic process;	GO:0005777//peroxisome;GO:0005777//peroxisome;	GO:0003988//acetyl-CoA C-acyltransferase activity;GO:0016401//palmitoyl-CoA oxidase activity;GO:0016740//transferase activity;GO:0016746//acyltransferase activity;GO:0016746//acyltransferase activity;GO:0016746//acyltransferase activity;GO:0016747//acyltransferase activity, transferring groups other than amino-acyl groups;GO:0016747//acyltransferase activity, transferring groups other than amino-…	ko04146(Peroxisome);ko03320(PPAR signaling pathway);ko01040(Biosynthesis of unsaturated fatty acids);ko00592(alpha-Linolenic acid metabolism);ko00280(Valine, leucine and isoleucine degradation);ko00071(Fatty acid degradation)
ENSGALG00000002009	FANCG	Fanconi anemia complementation group G [Source:NCBI gene;Acc:378893]	30.3462	17.4501	43.2422	2.47804	1.3092	0.0383024	0.594278	Z	8563543	8574697	-	2400	GO:0001541;GO:0005515;GO:0005730;GO:0005739;GO:0005829;GO:0005886;GO:0006974;GO:0007005;GO:0007286;GO:0009314;GO:0036297;GO:0043240;GO:0043240;	K10894	GO:0001541//ovarian follicle development;GO:0006974//cellular response to DNA damage stimulus;GO:0007005//mitochondrion organization;GO:0007286//spermatid development;GO:0009314//response to radiation;GO:0036297//interstrand cross-link repair;	GO:0005730//nucleolus;GO:0005739//mitochondrion;GO:0005829//cytosol;GO:0005886//plasma membrane;GO:0043240//Fanconi anaemia nuclear complex;GO:0043240//Fanconi anaemia nuclear complex;	GO:0005515//protein binding;	ko03460(Fanconi anemia pathway)
ENSGALG00000012594	NTRK2	neurotrophic receptor tyrosine kinase 2 [Source:NCBI gene;Acc:396157]	8.45826	0.573362	16.3431	28.5041	4.8331	0.0386997	0.596832	Z	40301107	40506493	+	3618	GO:0000166;GO:0001764;GO:0004672;GO:0004672;GO:0004713;GO:0004713;GO:0004713;GO:0004714;GO:0004714;GO:0004714;GO:0004714;GO:0004714;GO:0005004;GO:0005030;GO:0005030;GO:0005030;GO:0005244;GO:0005515;GO:0005524;GO:0005524;GO:0005524;GO:0005737;GO:0005768;GO:0005886;GO:0005887;GO:0005887;GO:0005887;GO:0005887;GO:0006468;GO:0006468;GO:0007169;GO:0007169;GO:0007169;GO:0007399;GO:0007612;GO:0008284;GO:…	K04360	GO:0001764//neuron migration;GO:0006468//protein phosphorylation;GO:0006468//protein phosphorylation;GO:0007169//transmembrane receptor protein tyrosine kinase signaling pathway;GO:0007169//transmembrane receptor protein tyrosine kinase signaling pathway;GO:0007169//transmembrane receptor protein tyrosine kinase signaling pathway;GO:0007399//nervous system development;GO:0007612//learning;GO:0008…	GO:0005737//cytoplasm;GO:0005768//endosome;GO:0005886//plasma membrane;GO:0005887//integral component of plasma membrane;GO:0005887//integral component of plasma membrane;GO:0005887//integral component of plasma membrane;GO:0005887//integral component of plasma membrane;GO:0010008//endosome membrane;GO:0014069//postsynaptic density;GO:0014069//postsynaptic density;GO:0016020//membrane;GO:0016020/…	GO:0000166//nucleotide binding;GO:0004672//protein kinase activity;GO:0004672//protein kinase activity;GO:0004713//protein tyrosine kinase activity;GO:0004713//protein tyrosine kinase activity;GO:0004713//protein tyrosine kinase activity;GO:0004714//transmembrane receptor protein tyrosine kinase activity;GO:0004714//transmembrane receptor protein tyrosine kinase activity;GO:0004714//transmembrane…	ko04020(Calcium signaling pathway);ko04010(MAPK signaling pathway)
ENSGALG00000010195	PLK4	polo like kinase 4 [Source:NCBI gene;Acc:422497]	34.4762	21.7878	47.1646	2.16473	1.11418	0.0387029	0.596832	4	34346569	34356307	+	1701	GO:0004674;GO:0005515;GO:0005814;GO:0006468;GO:0007099;	K08863	GO:0006468//protein phosphorylation;GO:0007099//centriole replication;	GO:0005814//centriole;	GO:0004674//protein serine/threonine kinase activity;GO:0005515//protein binding;	ko04068(FoxO signaling pathway)
ENSGALG00000012618	FANCC	Fanconi anemia complementation group C [Source:NCBI gene;Acc:427468]	25.5376	15.9596	35.1155	2.20028	1.13769	0.038803	0.597691	Z	41672485	41742224	-	3127	GO:0002262;GO:0005829;GO:0006289;GO:0007276;GO:0007281;GO:0019430;GO:0034599;GO:0036297;GO:0043240;GO:0043240;GO:0048854;GO:0097150;	K10890	GO:0002262//myeloid cell homeostasis;GO:0006289//nucleotide-excision repair;GO:0007276//gamete generation;GO:0007281//germ cell development;GO:0019430//removal of superoxide radicals;GO:0034599//cellular response to oxidative stress;GO:0036297//interstrand cross-link repair;GO:0048854//brain morphogenesis;GO:0097150//neuronal stem cell population maintenance;	GO:0005829//cytosol;GO:0043240//Fanconi anaemia nuclear complex;GO:0043240//Fanconi anaemia nuclear complex;	-	ko03460(Fanconi anemia pathway)
ENSGALG00000051645	CDC6	cell division cycle 6 [Source:NCBI gene;Acc:100857489]	10.5778	4.68876	16.4668	3.51197	1.81228	0.038984	0.599179	27	7211269	7215028	+	2006	GO:0000278;GO:0000922;GO:0005634;GO:0005654;GO:0005829;GO:0006270;GO:0019900;GO:0030071;GO:0032467;GO:0045171;GO:0051233;GO:0051301;GO:0051984;GO:0072686;	-	GO:0000278//mitotic cell cycle;GO:0006270//DNA replication initiation;GO:0030071//regulation of mitotic metaphase/anaphase transition;GO:0032467//positive regulation of cytokinesis;GO:0051301//cell division;GO:0051984//positive regulation of chromosome segregation;	GO:0000922//spindle pole;GO:0005634//nucleus;GO:0005654//nucleoplasm;GO:0005829//cytosol;GO:0045171//intercellular bridge;GO:0051233//spindle midzone;GO:0072686//mitotic spindle;	GO:0019900//kinase binding;	-
ENSGALG00000040249	BHLHE22	basic helix-loop-helix family member e22 [Source:NCBI gene;Acc:395164]	102.432	4.87206	199.992	41.0487	5.35927	0.0391557	0.600702	2	114381432	114383485	+	2054	GO:0000981;GO:0006355;GO:0022008;GO:0046983;GO:1990837;	K09086	GO:0006355//regulation of transcription, DNA-templated;GO:0022008//neurogenesis;	-	GO:0000981//DNA-binding transcription factor activity, RNA polymerase II-specific;GO:0046983//protein dimerization activity;GO:1990837//sequence-specific double-stranded DNA binding;	-
ENSGALG00000044935	-	-	6.41453	2.11294	10.7161	5.07165	2.34246	0.0393607	0.602434	2	417866	419527	+	1075	GO:0000166;GO:0005525;GO:0005525;GO:0005525;	-	-	-	GO:0000166//nucleotide binding;GO:0005525//GTP binding;GO:0005525//GTP binding;GO:0005525//GTP binding;	-
ENSGALG00000026499	TNFRSF25	TNF receptor superfamily member 25 [Source:NCBI gene;Acc:425564]	138.906	69.0134	208.798	3.02547	1.59716	0.0397705	0.605876	21	604215	606588	+	1815	GO:0005515;GO:0005886;GO:0007165;	-	GO:0007165//signal transduction;	GO:0005886//plasma membrane;	GO:0005515//protein binding;	-
ENSGALG00000038884	SRL	sarcalumenin [Source:NCBI gene;Acc:396269]	24.5778	13.6221	35.5336	2.60853	1.38324	0.0399264	0.607152	14	13059180	13078199	-	2628	GO:0005525;GO:0005525;	-	-	-	GO:0005525//GTP binding;GO:0005525//GTP binding;	-
ENSGALG00000009740	RASGRP1	RAS guanyl releasing protein 1 [Source:NCBI gene;Acc:423290]	44.336	28.7345	59.9375	2.08591	1.06068	0.0400239	0.607152	5	30872492	30911992	+	3305	GO:0001934;GO:0002437;GO:0005085;GO:0005085;GO:0005509;GO:0005509;GO:0005794;GO:0005829;GO:0005886;GO:0007264;GO:0008270;GO:0014066;GO:0019992;GO:0030101;GO:0031210;GO:0032252;GO:0032725;GO:0032729;GO:0032760;GO:0032816;GO:0032825;GO:0033089;GO:0042098;GO:0042100;GO:0042110;GO:0042113;GO:0042802;GO:0043303;GO:0043406;GO:0043547;GO:0045954;GO:0046330;GO:0046579;GO:0047496;GO:0070372;GO:0070374;GO:…	K04350	GO:0001934//positive regulation of protein phosphorylation;GO:0002437//inflammatory response to antigenic stimulus;GO:0007264//small GTPase mediated signal transduction;GO:0014066//regulation of phosphatidylinositol 3-kinase signaling;GO:0030101//natural killer cell activation;GO:0032252//secretory granule localization;GO:0032725//positive regulation of granulocyte macrophage colony-stimulating f…	GO:0005794//Golgi apparatus;GO:0005829//cytosol;GO:0005886//plasma membrane;	GO:0005085//guanyl-nucleotide exchange factor activity;GO:0005085//guanyl-nucleotide exchange factor activity;GO:0005509//calcium ion binding;GO:0005509//calcium ion binding;GO:0008270//zinc ion binding;GO:0019992//diacylglycerol binding;GO:0031210//phosphatidylcholine binding;GO:0042802//identical protein binding;	ko04010(MAPK signaling pathway)
ENSGALG00000011281	SGO1	shugoshin 1 [Source:NCBI gene;Acc:420650]	15.2901	8.70249	21.8777	2.51396	1.32996	0.0404148	0.611424	2	35837240	35842547	-	2482	GO:0000775;GO:0005634;GO:0045132;GO:0071962;	K11580	GO:0045132//meiotic chromosome segregation;GO:0071962//mitotic sister chromatid cohesion, centromeric;	GO:0000775//chromosome, centromeric region;GO:0005634//nucleus;	-	ko04114(Oocyte meiosis)
ENSGALG00000031735	CD5	CD5 molecule [Source:NCBI gene;Acc:395757]	82.5711	33.0566	132.085	3.99573	1.99846	0.0406232	0.612089	5	289584	293008	+	1965	GO:0005044;GO:0016020;	K06455	-	GO:0016020//membrane;	GO:0005044//scavenger receptor activity;	-
ENSGALG00000012420	CG-1B	galectin 1 [Source:NCBI gene;Acc:396491]	101.631	46.5608	156.701	3.3655	1.75082	0.0406397	0.612089	1	51166508	51169768	-	626	GO:0005615;GO:0030246;GO:0030246;GO:0030246;GO:0030246;GO:0043236;	K06830	-	GO:0005615//extracellular space;	GO:0030246//carbohydrate binding;GO:0030246//carbohydrate binding;GO:0030246//carbohydrate binding;GO:0030246//carbohydrate binding;GO:0043236//laminin binding;	-
ENSGALG00000009552	LGALSL2	galectin-related protein-like [Source:NCBI gene;Acc:423277]	46.1133	15.1787	77.0478	5.07604	2.3437	0.0411663	0.615838	5	29151954	29157524	+	2631	GO:0030246;GO:0030246;	-	-	-	GO:0030246//carbohydrate binding;GO:0030246//carbohydrate binding;	-
ENSGALG00000012873	SERPINB5	serpin family B member 5 [Source:NCBI gene;Acc:420900]	9.45891	3.17224	15.7456	4.96356	2.31138	0.0414418	0.617243	2	67749398	67762854	-	2301	GO:0002009;GO:0004867;GO:0005615;GO:0005737;GO:0005737;GO:0030198;GO:0050678;GO:0060512;	K10139	GO:0002009//morphogenesis of an epithelium;GO:0030198//extracellular matrix organization;GO:0050678//regulation of epithelial cell proliferation;GO:0060512//prostate gland morphogenesis;	GO:0005615//extracellular space;GO:0005737//cytoplasm;GO:0005737//cytoplasm;	GO:0004867//serine-type endopeptidase inhibitor activity;	ko04115(p53 signaling pathway)
ENSGALG00000054523	LZTFL1	leucine zipper transcription factor like 1 [Source:NCBI gene;Acc:420698]	39.0932	23.6286	54.5577	2.30896	1.20725	0.0414861	0.617243	2	42741233	42751503	+	2041	GO:0005829;GO:0042802;GO:0044877;GO:0044877;GO:1903565;GO:1903568;	-	GO:1903565//negative regulation of protein localization to cilium;GO:1903568//negative regulation of protein localization to ciliary membrane;	GO:0005829//cytosol;	GO:0042802//identical protein binding;GO:0044877//protein-containing complex binding;GO:0044877//protein-containing complex binding;	-
ENSGALG00000000220	APC	APC, WNT signaling pathway regulator [Source:NCBI gene;Acc:415607]	98.2814	65.1697	131.393	2.01617	1.01162	0.0415582	0.617299	Z	46112427	46200441	-	9368	GO:0000281;GO:0005515;GO:0005634;GO:0005737;GO:0006974;GO:0007026;GO:0008013;GO:0008017;GO:0008285;GO:0016055;GO:0016477;GO:0030178;GO:0043065;GO:0051726;GO:0000281;GO:0005515;GO:0005634;GO:0005737;GO:0006974;GO:0007026;GO:0008013;GO:0008017;GO:0008285;GO:0016055;GO:0016477;GO:0030178;GO:0043065;GO:0051726;GO:0000281;GO:0005515;GO:0005634;GO:0005737;GO:0006974;GO:0007026;GO:0008013;GO:0008017;GO:…	K02085	GO:0000281//mitotic cytokinesis;GO:0006974//cellular response to DNA damage stimulus;GO:0007026//negative regulation of microtubule depolymerization;GO:0008285//negative regulation of cell population proliferation;GO:0016055//Wnt signaling pathway;GO:0016477//cell migration;GO:0030178//negative regulation of Wnt signaling pathway;GO:0043065//positive regulation of apoptotic process;GO:0051726//re…	GO:0005634//nucleus;GO:0005737//cytoplasm;GO:0005634//nucleus;GO:0005737//cytoplasm;GO:0005634//nucleus;GO:0005737//cytoplasm;GO:0005634//nucleus;GO:0005737//cytoplasm;GO:0005634//nucleus;GO:0005737//cytoplasm;	GO:0005515//protein binding;GO:0008013//beta-catenin binding;GO:0008017//microtubule binding;GO:0005515//protein binding;GO:0008013//beta-catenin binding;GO:0008017//microtubule binding;GO:0005515//protein binding;GO:0008013//beta-catenin binding;GO:0008017//microtubule binding;GO:0005515//protein binding;GO:0008013//beta-catenin binding;GO:0008017//microtubule binding;GO:0005515//protein binding…	ko04810(Regulation of actin cytoskeleton);ko04310(Wnt signaling pathway)
ENSGALG00000000558	SLC1A6	solute carrier family 1 (high affinity aspartate/glutamate transporter), member 6 [Source:NCBI gene;Acc:420057]	115.236	35.8216	194.651	5.4339	2.44199	0.0416247	0.6175	28	792585	812847	-	3464	GO:0015293;GO:0016021;	K05617	-	GO:0016021//integral component of membrane;	GO:0015293//symporter activity;	-
[truncated: 481 more rows]
