# Supplementary material for: Comprehensive Analysis of Liver Transcriptome and Metabolome Response to Oncogenic Marek’s Disease Virus Infection in Wenchang Chickens
Source: Biology (Basel). 2025 Jul 25;14(8):938. doi: 10.3390/biology14080938 (PMC12383417; doi:10.3390/biology14080938)
Supplement: Supplementary file 1 [file biology-14-00938-s001.zip › Table S3-5 GO_enrichment.xlsx]

## Sheet: Table S3
Table S3 GO enrichment for DEGs
Category	GO.ID	Term	Up	Down	DEG	Total	GeneRatio	Fold Enrichment	Pvalue	FDR	Up_Gene	Down_Gene
BP	GO:0007059	chromosome segregation	42	4	46	238	0.0479666	3.41772	1.44647e-12	8.65133e-09	ENSGALG00000000632(CHTF8),ENSGALG00000001491(NCAPD3),ENSGALG00000001506(PTTG2),ENSGALG00000002781(BRCA1),ENSGALG00000003922(TOP2A),ENSGALG00000004195(KIF4B),ENSGALG00000004515,ENSGALG00000006110(PLK1),ENSGALG00000006805(PLSCR1),ENSGALG00000007537(INCENP),ENSGALG00000007944(HECW2),ENSGALG00000009157(ECT2),ENSGALG00000009553(SMC4),ENSGALG00000009854(NEK2),ENSGALG00000010120(KIF2C),ENSGALG0000001090…	ENSGALG00000007767(DIS3L2),ENSGALG00000008037(HORMAD2),ENSGALG00000039200(AXIN2),ENSGALG00000054224
BP	GO:0098813	nuclear chromosome segregation	35	4	39	203	0.0406674	3.39723	9.16767e-11	1.82773e-07	ENSGALG00000000632(CHTF8),ENSGALG00000001491(NCAPD3),ENSGALG00000001506(PTTG2),ENSGALG00000004195(KIF4B),ENSGALG00000004515,ENSGALG00000006110(PLK1),ENSGALG00000007537(INCENP),ENSGALG00000007944(HECW2),ENSGALG00000009157(ECT2),ENSGALG00000009553(SMC4),ENSGALG00000009854(NEK2),ENSGALG00000010120(KIF2C),ENSGALG00000011281(SGO1),ENSGALG00000012160(KIF18A),ENSGALG00000012836,ENSGALG00000013208(CENPE)…	ENSGALG00000007767(DIS3L2),ENSGALG00000008037(HORMAD2),ENSGALG00000039200(AXIN2),ENSGALG00000054224
BP	GO:0000070	mitotic sister chromatid segregation	29	1	30	127	0.0312826	4.17709	7.24259e-11	1.82773e-07	ENSGALG00000000632(CHTF8),ENSGALG00000001491(NCAPD3),ENSGALG00000001506(PTTG2),ENSGALG00000004195(KIF4B),ENSGALG00000004515,ENSGALG00000006110(PLK1),ENSGALG00000007537(INCENP),ENSGALG00000007944(HECW2),ENSGALG00000009553(SMC4),ENSGALG00000009854(NEK2),ENSGALG00000010120(KIF2C),ENSGALG00000011281(SGO1),ENSGALG00000012160(KIF18A),ENSGALG00000012836,ENSGALG00000013208(CENPE),ENSGALG00000013784(CDT1)…	ENSGALG00000007767(DIS3L2)
CC	GO:0000775	chromosome, centromeric region	27	1	28	126	0.0291971	3.92956	5.02645e-10	3.06614e-07	ENSGALG00000001491(NCAPD3),ENSGALG00000003438(NUF2),ENSGALG00000003922(TOP2A),ENSGALG00000004515,ENSGALG00000005038(CENPI),ENSGALG00000005451(HELLS),ENSGALG00000006110(PLK1),ENSGALG00000009553(SMC4),ENSGALG00000009854(NEK2),ENSGALG00000010120(KIF2C),ENSGALG00000010900(SPC25),ENSGALG00000011281(SGO1),ENSGALG00000011914(CENPM),ENSGALG00000012160(KIF18A),ENSGALG00000013086(IKZF1),ENSGALG00000013208(…	ENSGALG00000011278(KAT2B)
BP	GO:0000819	sister chromatid segregation	29	3	32	151	0.0333681	3.74739	3.41384e-10	5.10455e-07	ENSGALG00000000632(CHTF8),ENSGALG00000001491(NCAPD3),ENSGALG00000001506(PTTG2),ENSGALG00000004195(KIF4B),ENSGALG00000004515,ENSGALG00000006110(PLK1),ENSGALG00000007537(INCENP),ENSGALG00000007944(HECW2),ENSGALG00000009553(SMC4),ENSGALG00000009854(NEK2),ENSGALG00000010120(KIF2C),ENSGALG00000011281(SGO1),ENSGALG00000012160(KIF18A),ENSGALG00000012836,ENSGALG00000013208(CENPE),ENSGALG00000013784(CDT1)…	ENSGALG00000007767(DIS3L2),ENSGALG00000008037(HORMAD2),ENSGALG00000039200(AXIN2)
BP	GO:0051276	chromosome organization	47	4	51	331	0.0531804	2.72457	5.4849e-10	6.56103e-07	ENSGALG00000000632(CHTF8),ENSGALG00000001491(NCAPD3),ENSGALG00000001506(PTTG2),ENSGALG00000003922(TOP2A),ENSGALG00000004037(DNA2),ENSGALG00000004195(KIF4B),ENSGALG00000004515,ENSGALG00000005038(CENPI),ENSGALG00000005451(HELLS),ENSGALG00000006110(PLK1),ENSGALG00000007537(INCENP),ENSGALG00000007944(HECW2),ENSGALG00000009553(SMC4),ENSGALG00000009854(NEK2),ENSGALG00000010120(KIF2C),ENSGALG00000010745…	ENSGALG00000007767(DIS3L2),ENSGALG00000008037(HORMAD2),ENSGALG00000039200(AXIN2),ENSGALG00000054224
BP	GO:0044281	small molecule metabolic process	37	71	108	1012	0.112617	1.88712	2.49524e-09	1.8655e-06	ENSGALG00000000081(IL4I1),ENSGALG00000001231(SAMHD1),ENSGALG00000002479(MAT1A),ENSGALG00000002576(ASL2),ENSGALG00000002781(BRCA1),ENSGALG00000005860(ACAA1),ENSGALG00000006427(CARS),ENSGALG00000006939(PFKP),ENSGALG00000007669(EGR1),ENSGALG00000007728,ENSGALG00000008498(MALRD1),ENSGALG00000008663(DDAH1),ENSGALG00000009068(ITPKB),ENSGALG00000009519(ARG2),ENSGALG00000010225,ENSGALG00000010702(ADSS),E…	ENSGALG00000000109(AFMID),ENSGALG00000000724(PM20D1),ENSGALG00000001749(ACSBG2),ENSGALG00000002200(ACSM3),ENSGALG00000002390(CA6),ENSGALG00000003879(MFSD2A),ENSGALG00000004106(DHCR7),ENSGALG00000004333(ABCA5),ENSGALG00000004343(HPD),ENSGALG00000004553(SGPL1),ENSGALG00000004612(MTHFR),ENSGALG00000005439(ACACA),ENSGALG00000005888(PGP),ENSGALG00000006629(RBP4A),ENSGALG00000006916(GDE1),ENSGALG000000…
BP	GO:0000280	nuclear division	40	6	46	292	0.0479666	2.78568	1.9086e-09	1.8655e-06	ENSGALG00000000632(CHTF8),ENSGALG00000001491(NCAPD3),ENSGALG00000001506(PTTG2),ENSGALG00000003922(TOP2A),ENSGALG00000004161(CCNB1),ENSGALG00000004195(KIF4B),ENSGALG00000004515,ENSGALG00000006110(PLK1),ENSGALG00000006267(TPX2),ENSGALG00000007537(INCENP),ENSGALG00000007768(AURKA),ENSGALG00000007944(HECW2),ENSGALG00000009553(SMC4),ENSGALG00000009854(NEK2),ENSGALG00000010120(KIF2C),ENSGALG00000011281…	ENSGALG00000007767(DIS3L2),ENSGALG00000008037(HORMAD2),ENSGALG00000012755(IGF-I),ENSGALG00000016954(RGCC),ENSGALG00000041708(WNT4),ENSGALG00000054224
BP	GO:0140014	mitotic nuclear division	34	3	37	207	0.0385819	3.16073	2.30534e-09	1.8655e-06	ENSGALG00000000632(CHTF8),ENSGALG00000001491(NCAPD3),ENSGALG00000001506(PTTG2),ENSGALG00000004195(KIF4B),ENSGALG00000004515,ENSGALG00000006110(PLK1),ENSGALG00000006267(TPX2),ENSGALG00000007537(INCENP),ENSGALG00000007768(AURKA),ENSGALG00000007944(HECW2),ENSGALG00000009553(SMC4),ENSGALG00000009854(NEK2),ENSGALG00000010120(KIF2C),ENSGALG00000011281(SGO1),ENSGALG00000012160(KIF18A),ENSGALG00000012836…	ENSGALG00000007767(DIS3L2),ENSGALG00000012755(IGF-I),ENSGALG00000016954(RGCC)
BP	GO:0007049	cell cycle	80	22	102	942	0.106361	1.91472	3.42109e-09	2.08838e-06	ENSGALG00000000220,ENSGALG00000000632(CHTF8),ENSGALG00000001126(CHAF1A),ENSGALG00000001491(NCAPD3),ENSGALG00000001506(PTTG2),ENSGALG00000001616(CDC45),ENSGALG00000002781(BRCA1),ENSGALG00000003085(CDK1),ENSGALG00000003113(RGS14),ENSGALG00000003922(TOP2A),ENSGALG00000004037(DNA2),ENSGALG00000004161(CCNB1),ENSGALG00000004195(KIF4B),ENSGALG00000004515,ENSGALG00000005769(WEE1),ENSGALG00000006051(CDC7)…	ENSGALG00000001419(DAB2IP),ENSGALG00000003211(POLDIP2),ENSGALG00000003473(SFRP1),ENSGALG00000005452(TADA2A),ENSGALG00000006755(USP2),ENSGALG00000007767(DIS3L2),ENSGALG00000008037(HORMAD2),ENSGALG00000008057(LLGL2),ENSGALG00000008188(TRIM36),ENSGALG00000010347(CCNG2),ENSGALG00000011278(KAT2B),ENSGALG00000011343(CNPPD1),ENSGALG00000012755(IGF-I),ENSGALG00000014725(PLK2),ENSGALG00000014998(CABLES1),…
BP	GO:0048285	organelle fission	43	6	49	328	0.0510949	2.64167	3.49169e-09	2.08838e-06	ENSGALG00000000632(CHTF8),ENSGALG00000001491(NCAPD3),ENSGALG00000001506(PTTG2),ENSGALG00000003922(TOP2A),ENSGALG00000004161(CCNB1),ENSGALG00000004195(KIF4B),ENSGALG00000004515,ENSGALG00000006110(PLK1),ENSGALG00000006267(TPX2),ENSGALG00000007537(INCENP),ENSGALG00000007768(AURKA),ENSGALG00000007944(HECW2),ENSGALG00000009553(SMC4),ENSGALG00000009854(NEK2),ENSGALG00000010120(KIF2C),ENSGALG00000011281…	ENSGALG00000007767(DIS3L2),ENSGALG00000008037(HORMAD2),ENSGALG00000012755(IGF-I),ENSGALG00000016954(RGCC),ENSGALG00000041708(WNT4),ENSGALG00000054224
CC	GO:0000796	condensin complex	7	0	7	8	0.00729927	15.4726	1.62408e-08	4.95345e-06	ENSGALG00000001491(NCAPD3),ENSGALG00000006525(NCAPG2),ENSGALG00000009553(SMC4),ENSGALG00000014425(NCAPG),ENSGALG00000015691(SMC2),ENSGALG00000032270(NCAPH),ENSGALG00000054793(NCAPH2)	-
CC	GO:0000793	condensed chromosome	25	3	28	149	0.0291971	3.32298	2.63642e-08	5.36072e-06	ENSGALG00000002781(BRCA1),ENSGALG00000003438(NUF2),ENSGALG00000003922(TOP2A),ENSGALG00000004515,ENSGALG00000005038(CENPI),ENSGALG00000006110(PLK1),ENSGALG00000009854(NEK2),ENSGALG00000010120(KIF2C),ENSGALG00000010745(HMGB2),ENSGALG00000010900(SPC25),ENSGALG00000012160(KIF18A),ENSGALG00000013208(CENPE),ENSGALG00000013784(CDT1),ENSGALG00000014425(NCAPG),ENSGALG00000014801(NDC80),ENSGALG00000015691(…	ENSGALG00000008037(HORMAD2),ENSGALG00000011278(KAT2B),ENSGALG00000054224
BP	GO:1903047	mitotic cell cycle process	54	5	59	454	0.0615224	2.29801	1.86415e-08	1.01359e-05	ENSGALG00000000220,ENSGALG00000000632(CHTF8),ENSGALG00000001491(NCAPD3),ENSGALG00000001506(PTTG2),ENSGALG00000002781(BRCA1),ENSGALG00000003085(CDK1),ENSGALG00000004037(DNA2),ENSGALG00000004161(CCNB1),ENSGALG00000004195(KIF4B),ENSGALG00000004515,ENSGALG00000006051(CDC7),ENSGALG00000006110(PLK1),ENSGALG00000006267(TPX2),ENSGALG00000006639(CEP55),ENSGALG00000007101(ZPR1),ENSGALG00000007537(INCENP),E…	ENSGALG00000007767(DIS3L2),ENSGALG00000008188(TRIM36),ENSGALG00000012755(IGF-I),ENSGALG00000014725(PLK2),ENSGALG00000016954(RGCC)
CC	GO:0005576	extracellular region	49	47	96	974	0.100104	1.74288	1.122e-07	1.27192e-05	ENSGALG00000002507(MBL2),ENSGALG00000002955(ADAMTSL2),ENSGALG00000003003(CCL20),ENSGALG00000005099(ORM1),ENSGALG00000005360(CA4),ENSGALG00000006051(CDC7),ENSGALG00000006267(TPX2),ENSGALG00000006508(FGF13),ENSGALG00000006639(CEP55),ENSGALG00000006992(MMP9),ENSGALG00000007874(IL18),ENSGALG00000008048(CPA2),ENSGALG00000008095(KIF23),ENSGALG00000008901(PTGFR),ENSGALG00000009268(FGG),ENSGALG0000001074…	ENSGALG00000000619(ANGPTL4),ENSGALG00000000724(PM20D1),ENSGALG00000000839(WNT11),ENSGALG00000002325(IGFALS),ENSGALG00000002515(OLFM1),ENSGALG00000002893(STC2),ENSGALG00000003473(SFRP1),ENSGALG00000003842(GHRH),ENSGALG00000005733(WNT8B),ENSGALG00000006415(CD40LG),ENSGALG00000006598(SORL1),ENSGALG00000006629(RBP4A),ENSGALG00000006855(MELTF),ENSGALG00000008601(AHSG),ENSGALG00000009241(SFRP2),ENSGALG…
CC	GO:0072686	mitotic spindle	20	2	22	105	0.0229406	3.70501	1.11879e-07	1.27192e-05	ENSGALG00000003085(CDK1),ENSGALG00000006051(CDC7),ENSGALG00000006110(PLK1),ENSGALG00000006267(TPX2),ENSGALG00000007768(AURKA),ENSGALG00000007944(HECW2),ENSGALG00000009157(ECT2),ENSGALG00000012160(KIF18A),ENSGALG00000012836,ENSGALG00000013208(CENPE),ENSGALG00000015709(TACC3),ENSGALG00000017128(SKA3),ENSGALG00000025759(TFDP2),ENSGALG00000030597(KIF11),ENSGALG00000032398(ASPM),ENSGALG00000033231(RAC…	ENSGALG00000005452(TADA2A),ENSGALG00000011655(IQCB1)
CC	GO:0000779	condensed chromosome, centromeric region	19	1	20	89	0.0208551	3.97371	1.25107e-07	1.27192e-05	ENSGALG00000003438(NUF2),ENSGALG00000004515,ENSGALG00000005038(CENPI),ENSGALG00000006110(PLK1),ENSGALG00000009854(NEK2),ENSGALG00000010120(KIF2C),ENSGALG00000010900(SPC25),ENSGALG00000012160(KIF18A),ENSGALG00000013208(CENPE),ENSGALG00000013784(CDT1),ENSGALG00000014425(NCAPG),ENSGALG00000014801(NDC80),ENSGALG00000015874(TTK),ENSGALG00000017128(SKA3),ENSGALG00000024481(CENPS),ENSGALG00000027454(CEN…	ENSGALG00000011278(KAT2B)
BP	GO:0000278	mitotic cell cycle	58	8	66	543	0.0688217	2.14932	3.70751e-08	1.84789e-05	ENSGALG00000000220,ENSGALG00000000632(CHTF8),ENSGALG00000001491(NCAPD3),ENSGALG00000001506(PTTG2),ENSGALG00000002781(BRCA1),ENSGALG00000003085(CDK1),ENSGALG00000004037(DNA2),ENSGALG00000004161(CCNB1),ENSGALG00000004195(KIF4B),ENSGALG00000004515,ENSGALG00000005769(WEE1),ENSGALG00000006051(CDC7),ENSGALG00000006110(PLK1),ENSGALG00000006267(TPX2),ENSGALG00000006639(CEP55),ENSGALG00000007101(ZPR1),ENS…	ENSGALG00000003211(POLDIP2),ENSGALG00000005452(TADA2A),ENSGALG00000006755(USP2),ENSGALG00000007767(DIS3L2),ENSGALG00000008188(TRIM36),ENSGALG00000012755(IGF-I),ENSGALG00000014725(PLK2),ENSGALG00000016954(RGCC)
BP	GO:0006629	lipid metabolic process	20	66	86	786	0.0896767	1.93478	4.24019e-08	1.95081e-05	ENSGALG00000002781(BRCA1),ENSGALG00000005860(ACAA1),ENSGALG00000007158(SOCS1),ENSGALG00000007669(EGR1),ENSGALG00000007868(BCO2),ENSGALG00000008498(MALRD1),ENSGALG00000009445(INPP5F),ENSGALG00000010875(ITGB8),ENSGALG00000014862(HMGCS1),ENSGALG00000015107(PIP5K1B),ENSGALG00000015425(LPL),ENSGALG00000016287(NR0B1),ENSGALG00000016992(HTR2A),ENSGALG00000017031,ENSGALG00000026005(DIO2),ENSGALG000000298…	ENSGALG00000000557(ETNK2),ENSGALG00000000724(PM20D1),ENSGALG00000001419(DAB2IP),ENSGALG00000001749(ACSBG2),ENSGALG00000002200(ACSM3),ENSGALG00000002899(AACS),ENSGALG00000003879(MFSD2A),ENSGALG00000004106(DHCR7),ENSGALG00000004300(PTDSS2),ENSGALG00000004333(ABCA5),ENSGALG00000004553(SGPL1),ENSGALG00000005439(ACACA),ENSGALG00000005739(SCD),ENSGALG00000005776,ENSGALG00000005888(PGP),ENSGALG000000065…
CC	GO:0000776	kinetochore	18	1	19	84	0.0198123	3.99973	2.31358e-07	2.01612e-05	ENSGALG00000003438(NUF2),ENSGALG00000004515,ENSGALG00000005038(CENPI),ENSGALG00000006110(PLK1),ENSGALG00000009854(NEK2),ENSGALG00000010120(KIF2C),ENSGALG00000010900(SPC25),ENSGALG00000012160(KIF18A),ENSGALG00000013208(CENPE),ENSGALG00000013784(CDT1),ENSGALG00000014801(NDC80),ENSGALG00000015874(TTK),ENSGALG00000017128(SKA3),ENSGALG00000024481(CENPS),ENSGALG00000027454(CENPW),ENSGALG00000035406(DSN…	ENSGALG00000011278(KAT2B)
BP	GO:0030261	chromosome condensation	11	0	11	25	0.0114703	7.78052	7.697e-08	3.28827e-05	ENSGALG00000001491(NCAPD3),ENSGALG00000003922(TOP2A),ENSGALG00000009553(SMC4),ENSGALG00000011747,ENSGALG00000014425(NCAPG),ENSGALG00000015691(SMC2),ENSGALG00000016332(MCPH1),ENSGALG00000019553(SERPINB10B),ENSGALG00000032270(NCAPH),ENSGALG00000037167(HIST1H103),ENSGALG00000054793(NCAPH2)	-
BP	GO:0022402	cell cycle process	67	13	80	732	0.0834202	1.93257	1.38573e-07	5.52535e-05	ENSGALG00000000220,ENSGALG00000000632(CHTF8),ENSGALG00000001491(NCAPD3),ENSGALG00000001506(PTTG2),ENSGALG00000002781(BRCA1),ENSGALG00000003085(CDK1),ENSGALG00000003113(RGS14),ENSGALG00000003922(TOP2A),ENSGALG00000004037(DNA2),ENSGALG00000004161(CCNB1),ENSGALG00000004195(KIF4B),ENSGALG00000004515,ENSGALG00000006051(CDC7),ENSGALG00000006110(PLK1),ENSGALG00000006211(BCL2L1),ENSGALG00000006267(TPX2),…	ENSGALG00000001419(DAB2IP),ENSGALG00000003473(SFRP1),ENSGALG00000007767(DIS3L2),ENSGALG00000008037(HORMAD2),ENSGALG00000008057(LLGL2),ENSGALG00000008188(TRIM36),ENSGALG00000011278(KAT2B),ENSGALG00000012755(IGF-I),ENSGALG00000014725(PLK2),ENSGALG00000016954(RGCC),ENSGALG00000039200(AXIN2),ENSGALG00000041708(WNT4),ENSGALG00000054224
CC	GO:0098687	chromosomal region	29	1	30	194	0.0312826	2.73449	7.48656e-07	5.7085e-05	ENSGALG00000001491(NCAPD3),ENSGALG00000003438(NUF2),ENSGALG00000003922(TOP2A),ENSGALG00000004037(DNA2),ENSGALG00000004515,ENSGALG00000005038(CENPI),ENSGALG00000005451(HELLS),ENSGALG00000006110(PLK1),ENSGALG00000009553(SMC4),ENSGALG00000009854(NEK2),ENSGALG00000010120(KIF2C),ENSGALG00000010900(SPC25),ENSGALG00000011281(SGO1),ENSGALG00000011914(CENPM),ENSGALG00000012160(KIF18A),ENSGALG00000013086(I…	ENSGALG00000011278(KAT2B)
BP	GO:1901615	organic hydroxy compound metabolic process	11	28	39	265	0.0406674	2.6024	2.13851e-07	7.99403e-05	ENSGALG00000005860(ACAA1),ENSGALG00000008498(MALRD1),ENSGALG00000009068(ITPKB),ENSGALG00000012538(NR4A2),ENSGALG00000012885(BCL2),ENSGALG00000016740(OCA2),ENSGALG00000026005(DIO2),ENSGALG00000029862,ENSGALG00000040754(CYP1C1),ENSGALG00000047662(NR1D1),ENSGALG00000048624(SGPP2)	ENSGALG00000004106(DHCR7),ENSGALG00000004333(ABCA5),ENSGALG00000005888(PGP),ENSGALG00000006629(RBP4A),ENSGALG00000006916(GDE1),ENSGALG00000007981(CLN6),ENSGALG00000008845(HAO1),ENSGALG00000009276(LRAT),ENSGALG00000010187(SLC1A1),ENSGALG00000010798(DHCR24),ENSGALG00000010891(ABCB11),ENSGALG00000010978(ANGPTL3),ENSGALG00000011612(GC),ENSGALG00000012392(IYD),ENSGALG00000015081(ACER2),ENSGALG00000015…
BP	GO:0008608	attachment of spindle microtubules to kinetochore	10	0	10	23	0.0104275	7.68826	3.51065e-07	0.000123513	ENSGALG00000009157(ECT2),ENSGALG00000009854(NEK2),ENSGALG00000010120(KIF2C),ENSGALG00000013208(CENPE),ENSGALG00000013784(CDT1),ENSGALG00000014801(NDC80),ENSGALG00000033231(RACGAP1),ENSGALG00000039576(KNSTRN),ENSGALG00000045185,ENSGALG00000048771	-
BP	GO:0019752	carboxylic acid metabolic process	21	37	58	495	0.0604797	2.07195	8.86345e-07	0.000294513	ENSGALG00000000081(IL4I1),ENSGALG00000002479(MAT1A),ENSGALG00000002576(ASL2),ENSGALG00000002781(BRCA1),ENSGALG00000005860(ACAA1),ENSGALG00000006427(CARS),ENSGALG00000006939(PFKP),ENSGALG00000007728,ENSGALG00000008498(MALRD1),ENSGALG00000008663(DDAH1),ENSGALG00000009519(ARG2),ENSGALG00000010225,ENSGALG00000013177(BCAT1),ENSGALG00000015425(LPL),ENSGALG00000016992(HTR2A),ENSGALG00000026077(ALDOC),EN…	ENSGALG00000000109(AFMID),ENSGALG00000000724(PM20D1),ENSGALG00000001749(ACSBG2),ENSGALG00000002200(ACSM3),ENSGALG00000003879(MFSD2A),ENSGALG00000004343(HPD),ENSGALG00000004553(SGPL1),ENSGALG00000004612(MTHFR),ENSGALG00000005439(ACACA),ENSGALG00000007936(PGK2),ENSGALG00000008840(ACSL5),ENSGALG00000008845(HAO1),ENSGALG00000008858(MDH1),ENSGALG00000010736(DIO1),ENSGALG00000010891(ABCB11),ENSGALG0000…
BP	GO:0043436	oxoacid metabolic process	21	37	58	499	0.0604797	2.05534	1.15363e-06	0.000363152	ENSGALG00000000081(IL4I1),ENSGALG00000002479(MAT1A),ENSGALG00000002576(ASL2),ENSGALG00000002781(BRCA1),ENSGALG00000005860(ACAA1),ENSGALG00000006427(CARS),ENSGALG00000006939(PFKP),ENSGALG00000007728,ENSGALG00000008498(MALRD1),ENSGALG00000008663(DDAH1),ENSGALG00000009519(ARG2),ENSGALG00000010225,ENSGALG00000013177(BCAT1),ENSGALG00000015425(LPL),ENSGALG00000016992(HTR2A),ENSGALG00000026077(ALDOC),EN…	ENSGALG00000000109(AFMID),ENSGALG00000000724(PM20D1),ENSGALG00000001749(ACSBG2),ENSGALG00000002200(ACSM3),ENSGALG00000003879(MFSD2A),ENSGALG00000004343(HPD),ENSGALG00000004553(SGPL1),ENSGALG00000004612(MTHFR),ENSGALG00000005439(ACACA),ENSGALG00000007936(PGK2),ENSGALG00000008840(ACSL5),ENSGALG00000008845(HAO1),ENSGALG00000008858(MDH1),ENSGALG00000010736(DIO1),ENSGALG00000010891(ABCB11),ENSGALG0000…
BP	GO:0006082	organic acid metabolic process	21	37	58	501	0.0604797	2.04713	1.31404e-06	0.000392963	ENSGALG00000000081(IL4I1),ENSGALG00000002479(MAT1A),ENSGALG00000002576(ASL2),ENSGALG00000002781(BRCA1),ENSGALG00000005860(ACAA1),ENSGALG00000006427(CARS),ENSGALG00000006939(PFKP),ENSGALG00000007728,ENSGALG00000008498(MALRD1),ENSGALG00000008663(DDAH1),ENSGALG00000009519(ARG2),ENSGALG00000010225,ENSGALG00000013177(BCAT1),ENSGALG00000015425(LPL),ENSGALG00000016992(HTR2A),ENSGALG00000026077(ALDOC),EN…	ENSGALG00000000109(AFMID),ENSGALG00000000724(PM20D1),ENSGALG00000001749(ACSBG2),ENSGALG00000002200(ACSM3),ENSGALG00000003879(MFSD2A),ENSGALG00000004343(HPD),ENSGALG00000004553(SGPL1),ENSGALG00000004612(MTHFR),ENSGALG00000005439(ACACA),ENSGALG00000007936(PGK2),ENSGALG00000008840(ACSL5),ENSGALG00000008845(HAO1),ENSGALG00000008858(MDH1),ENSGALG00000010736(DIO1),ENSGALG00000010891(ABCB11),ENSGALG0000…
MF	GO:0016491	oxidoreductase activity	18	48	66	576	0.0688217	2.02618	4.7906e-07	0.000622299	ENSGALG00000000081(IL4I1),ENSGALG00000004449(CYP3A5),ENSGALG00000005540(MICAL2),ENSGALG00000005860(ACAA1),ENSGALG00000007728,ENSGALG00000007868(BCO2),ENSGALG00000013072(AKR1B10),ENSGALG00000016442(RRM2),ENSGALG00000018557(SOD3),ENSGALG00000026005(DIO2),ENSGALG00000027483(GLRX),ENSGALG00000030773(CP),ENSGALG00000035207(TDO2),ENSGALG00000037241(KCNAB2),ENSGALG00000039363(TXNRD3),ENSGALG00000040340(…	ENSGALG00000001320(CYP1A2),ENSGALG00000001824,ENSGALG00000002358(CDO1),ENSGALG00000003495(ALDH9A1),ENSGALG00000004106(DHCR7),ENSGALG00000004343(HPD),ENSGALG00000004612(MTHFR),ENSGALG00000005739(SCD),ENSGALG00000005776,ENSGALG00000005795(CYP2C23b),ENSGALG00000007127,ENSGALG00000007493(NSDHL),ENSGALG00000008845(HAO1),ENSGALG00000008858(MDH1),ENSGALG00000009365(CYP51A1),ENSGALG00000009538,ENSGALG000…
BP	GO:0002376	immune system process	76	37	113	1228	0.117831	1.62718	2.88442e-06	0.000821509	ENSGALG00000001231(SAMHD1),ENSGALG00000002080(DOCK2),ENSGALG00000002112(CSF3R),ENSGALG00000002507(MBL2),ENSGALG00000003003(CCL20),ENSGALG00000003792(FYB),ENSGALG00000003922(TOP2A),ENSGALG00000004150(MYO1E),ENSGALG00000004161(CCNB1),ENSGALG00000005099(ORM1),ENSGALG00000005451(HELLS),ENSGALG00000006351(FAS),ENSGALG00000006525(NCAPG2),ENSGALG00000006751(THY1),ENSGALG00000006805(PLSCR1),ENSGALG000000…	ENSGALG00000000583(SOX13),ENSGALG00000001419(DAB2IP),ENSGALG00000002452(AQP3),ENSGALG00000002555(RET),ENSGALG00000003473(SFRP1),ENSGALG00000004553(SGPL1),ENSGALG00000004741(EPHB2),ENSGALG00000005575(AKAP1),ENSGALG00000006415(CD40LG),ENSGALG00000006856(CD151),ENSGALG00000008439(CD36),ENSGALG00000009179(TNFSF10),ENSGALG00000009241(SFRP2),ENSGALG00000011347(IHH),ENSGALG00000011646(PLD4),ENSGALG00000…
BP	GO:1903131	mononuclear cell differentiation	23	11	34	244	0.0354536	2.46403	4.47682e-06	0.00121709	ENSGALG00000002080(DOCK2),ENSGALG00000007158(SOCS1),ENSGALG00000007669(EGR1),ENSGALG00000008306(FGL2),ENSGALG00000008666(CTLA4),ENSGALG00000009068(ITPKB),ENSGALG00000009450(DUSP10),ENSGALG00000009740(RASGRP1),ENSGALG00000010875(ITGB8),ENSGALG00000010915(IL6),ENSGALG00000011872,ENSGALG00000012830(IRF4),ENSGALG00000012885(BCL2),ENSGALG00000013086(IKZF1),ENSGALG00000015148(ANXA1),ENSGALG00000015209(…	ENSGALG00000000583(SOX13),ENSGALG00000003473(SFRP1),ENSGALG00000006415(CD40LG),ENSGALG00000011347(IHH),ENSGALG00000014786(PIK3R1),ENSGALG00000026989(HOXA7),ENSGALG00000027247(EOMES),ENSGALG00000030008(HHEX),ENSGALG00000037665(LMBR1L),ENSGALG00000040896(FASN),ENSGALG00000041708(WNT4)
BP	GO:0008202	steroid metabolic process	6	18	24	144	0.0250261	2.94717	5.45089e-06	0.00141747	ENSGALG00000005860(ACAA1),ENSGALG00000007669(EGR1),ENSGALG00000008498(MALRD1),ENSGALG00000016287(NR0B1),ENSGALG00000040754(CYP1C1),ENSGALG00000047662(NR1D1)	ENSGALG00000004106(DHCR7),ENSGALG00000004333(ABCA5),ENSGALG00000004553(SGPL1),ENSGALG00000007493(NSDHL),ENSGALG00000007981(CLN6),ENSGALG00000010798(DHCR24),ENSGALG00000010891(ABCB11),ENSGALG00000010978(ANGPTL3),ENSGALG00000011612(GC),ENSGALG00000016710(CYP39A1),ENSGALG00000016912(EDNRB),ENSGALG00000025822(CYP1B1),ENSGALG00000030034(G6PC1),ENSGALG00000030187(CAT),ENSGALG00000037065(SC5D),ENSGALG00…
BP	GO:0051383	kinetochore organization	8	0	8	19	0.00834202	7.44548	7.30352e-06	0.0018201	ENSGALG00000004515,ENSGALG00000009553(SMC4),ENSGALG00000013208(CENPE),ENSGALG00000013784(CDT1),ENSGALG00000014753(CENPK),ENSGALG00000014801(NDC80),ENSGALG00000024481(CENPS),ENSGALG00000027454(CENPW)	-
BP	GO:0030098	lymphocyte differentiation	22	9	31	218	0.0323253	2.51456	7.74048e-06	0.00185183	ENSGALG00000002080(DOCK2),ENSGALG00000007158(SOCS1),ENSGALG00000007669(EGR1),ENSGALG00000008306(FGL2),ENSGALG00000008666(CTLA4),ENSGALG00000009068(ITPKB),ENSGALG00000009450(DUSP10),ENSGALG00000009740(RASGRP1),ENSGALG00000010915(IL6),ENSGALG00000011872,ENSGALG00000012830(IRF4),ENSGALG00000012885(BCL2),ENSGALG00000013086(IKZF1),ENSGALG00000015148(ANXA1),ENSGALG00000015209(NFIL3),ENSGALG00000015388(…	ENSGALG00000000583(SOX13),ENSGALG00000003473(SFRP1),ENSGALG00000006415(CD40LG),ENSGALG00000011347(IHH),ENSGALG00000014786(PIK3R1),ENSGALG00000027247(EOMES),ENSGALG00000030008(HHEX),ENSGALG00000037665(LMBR1L),ENSGALG00000041708(WNT4)
CC	GO:0005615	extracellular space	28	35	63	646	0.0656934	1.7245	2.87519e-05	0.00194874	ENSGALG00000002507(MBL2),ENSGALG00000003003(CCL20),ENSGALG00000005099(ORM1),ENSGALG00000005360(CA4),ENSGALG00000006992(MMP9),ENSGALG00000007874(IL18),ENSGALG00000009268(FGG),ENSGALG00000010745(HMGB2),ENSGALG00000010915(IL6),ENSGALG00000011962(NDNF),ENSGALG00000012420(CG-1B),ENSGALG00000012873(SERPINB5),ENSGALG00000014412(CSTA),ENSGALG00000015148(ANXA1),ENSGALG00000015425(LPL),ENSGALG00000018557(S…	ENSGALG00000000619(ANGPTL4),ENSGALG00000000724(PM20D1),ENSGALG00000000839(WNT11),ENSGALG00000002325(IGFALS),ENSGALG00000002515(OLFM1),ENSGALG00000003473(SFRP1),ENSGALG00000006415(CD40LG),ENSGALG00000006598(SORL1),ENSGALG00000006629(RBP4A),ENSGALG00000006855(MELTF),ENSGALG00000008601(AHSG),ENSGALG00000009241(SFRP2),ENSGALG00000010969(SPIA4),ENSGALG00000010978(ANGPTL3),ENSGALG00000011347(IHH),ENSGA…
BP	GO:0042551	neuron maturation	4	5	9	25	0.00938478	6.36588	8.93043e-06	0.00205434	ENSGALG00000011406(NTN4),ENSGALG00000012538(NR4A2),ENSGALG00000012885(BCL2),ENSGALG00000048011(SCLT1)	ENSGALG00000002555(RET),ENSGALG00000006655(MAP3K13),ENSGALG00000015151(B4GALT6),ENSGALG00000016912(EDNRB),ENSGALG00000040606(RAC3)
BP	GO:0006066	alcohol metabolic process	4	22	26	171	0.0271116	2.68864	1.2525e-05	0.00277451	ENSGALG00000009068(ITPKB),ENSGALG00000029862,ENSGALG00000040754(CYP1C1),ENSGALG00000048624(SGPP2)	ENSGALG00000004106(DHCR7),ENSGALG00000004333(ABCA5),ENSGALG00000005888(PGP),ENSGALG00000006629(RBP4A),ENSGALG00000006916(GDE1),ENSGALG00000007981(CLN6),ENSGALG00000008845(HAO1),ENSGALG00000009276(LRAT),ENSGALG00000010798(DHCR24),ENSGALG00000010978(ANGPTL3),ENSGALG00000015081(ACER2),ENSGALG00000015143(TTR),ENSGALG00000016710(CYP39A1),ENSGALG00000016912(EDNRB),ENSGALG00000025822(CYP1B1),ENSGALG0000…
BP	GO:0051726	regulation of cell cycle	46	16	62	599	0.0646507	1.83029	2.16923e-05	0.00418521	ENSGALG00000000220,ENSGALG00000002781(BRCA1),ENSGALG00000003085(CDK1),ENSGALG00000004037(DNA2),ENSGALG00000004161(CCNB1),ENSGALG00000004515,ENSGALG00000006051(CDC7),ENSGALG00000006110(PLK1),ENSGALG00000006211(BCL2L1),ENSGALG00000006267(TPX2),ENSGALG00000006805(PLSCR1),ENSGALG00000007537(INCENP),ENSGALG00000007768(AURKA),ENSGALG00000007944(HECW2),ENSGALG00000009157(ECT2),ENSGALG00000009854(NEK2),E…	ENSGALG00000001419(DAB2IP),ENSGALG00000003211(POLDIP2),ENSGALG00000003473(SFRP1),ENSGALG00000006755(USP2),ENSGALG00000008188(TRIM36),ENSGALG00000010347(CCNG2),ENSGALG00000011278(KAT2B),ENSGALG00000011343(CNPPD1),ENSGALG00000012755(IGF-I),ENSGALG00000014725(PLK2),ENSGALG00000014998(CABLES1),ENSGALG00000016954(RGCC),ENSGALG00000028005(GADD45G),ENSGALG00000037423(PTPRK),ENSGALG00000039200(AXIN2),ENS…
BP	GO:0001503	ossification	17	15	32	240	0.0333681	2.35773	2.12346e-05	0.00418521	ENSGALG00000005263(SOX8),ENSGALG00000006992(MMP9),ENSGALG00000009977(SMAD1),ENSGALG00000011740(MGP),ENSGALG00000012885(BCL2),ENSGALG00000014977(GSK3B),ENSGALG00000021304(RANBP3L),ENSGALG00000035028(NAB2),ENSGALG00000036069(TCIRG1),ENSGALG00000038540(ZBTB32),ENSGALG00000039895(EPHA2),ENSGALG00000040023(MAPK11),ENSGALG00000040180(CEBPD),ENSGALG00000040276(RUNX2),ENSGALG00000040971(EGR2),ENSGALG0000…	ENSGALG00000000839(WNT11),ENSGALG00000003473(SFRP1),ENSGALG00000005476(PTH2R),ENSGALG00000008459(BMPR2),ENSGALG00000008601(AHSG),ENSGALG00000009241(SFRP2),ENSGALG00000011347(IHH),ENSGALG00000011957(TOB2),ENSGALG00000012755(IGF-I),ENSGALG00000012964(ANKH),ENSGALG00000032181(LRP4),ENSGALG00000037913(KLF10),ENSGALG00000039200(AXIN2),ENSGALG00000040993(BAMBI),ENSGALG00000041708(WNT4)
BP	GO:0030217	T cell differentiation	19	5	24	155	0.0250261	2.73801	1.96941e-05	0.00418521	ENSGALG00000002080(DOCK2),ENSGALG00000007158(SOCS1),ENSGALG00000007669(EGR1),ENSGALG00000008306(FGL2),ENSGALG00000008666(CTLA4),ENSGALG00000009068(ITPKB),ENSGALG00000009450(DUSP10),ENSGALG00000009740(RASGRP1),ENSGALG00000010915(IL6),ENSGALG00000012830(IRF4),ENSGALG00000012885(BCL2),ENSGALG00000015148(ANXA1),ENSGALG00000015388(PRDM1),ENSGALG00000016881(GPR183),ENSGALG00000027345(SLC46A2),ENSGALG00…	ENSGALG00000000583(SOX13),ENSGALG00000011347(IHH),ENSGALG00000027247(EOMES),ENSGALG00000037665(LMBR1L),ENSGALG00000041708(WNT4)
BP	GO:0140013	meiotic nuclear division	16	3	19	107	0.0198123	3.13997	2.04182e-05	0.00418521	ENSGALG00000001506(PTTG2),ENSGALG00000003922(TOP2A),ENSGALG00000004161(CCNB1),ENSGALG00000006110(PLK1),ENSGALG00000007768(AURKA),ENSGALG00000009553(SMC4),ENSGALG00000011281(SGO1),ENSGALG00000012160(KIF18A),ENSGALG00000014801(NDC80),ENSGALG00000015874(TTK),ENSGALG00000024481(CENPS),ENSGALG00000032398(ASPM),ENSGALG00000036892(BUB1B),ENSGALG00000037453(TERF1),ENSGALG00000040794(CCNE2),ENSGALG0000005…	ENSGALG00000008037(HORMAD2),ENSGALG00000041708(WNT4),ENSGALG00000054224
BP	GO:0001816	cytokine production	27	15	42	355	0.0437956	2.09207	2.3295e-05	0.00435399	ENSGALG00000001926(HSPB1),ENSGALG00000002781(BRCA1),ENSGALG00000007158(SOCS1),ENSGALG00000007669(EGR1),ENSGALG00000007874(IL18),ENSGALG00000008166(TLR15),ENSGALG00000009519(ARG2),ENSGALG00000009740(RASGRP1),ENSGALG00000010745(HMGB2),ENSGALG00000010875(ITGB8),ENSGALG00000010915(IL6),ENSGALG00000010949(GPNMB),ENSGALG00000011872,ENSGALG00000012830(IRF4),ENSGALG00000015148(ANXA1),ENSGALG00000015425(L…	ENSGALG00000000839(WNT11),ENSGALG00000004741(EPHB2),ENSGALG00000005845(SLC7A5),ENSGALG00000006415(CD40LG),ENSGALG00000006598(SORL1),ENSGALG00000007253(IL1RAP),ENSGALG00000008439(CD36),ENSGALG00000010313,ENSGALG00000011646(PLD4),ENSGALG00000012755(IGF-I),ENSGALG00000014786(PIK3R1),ENSGALG00000016954(RGCC),ENSGALG00000025822(CYP1B1),ENSGALG00000041977(RNF128),ENSGALG00000045814(CRLF2)
BP	GO:0051707	response to other organism	46	12	58	551	0.0604797	1.86137	2.47344e-05	0.00448292	ENSGALG00000001231(SAMHD1),ENSGALG00000001926(HSPB1),ENSGALG00000002507(MBL2),ENSGALG00000002766(MLKL),ENSGALG00000003003(CCL20),ENSGALG00000006211(BCL2L1),ENSGALG00000006805(PLSCR1),ENSGALG00000007158(SOCS1),ENSGALG00000007874(IL18),ENSGALG00000008166(TLR15),ENSGALG00000008306(FGL2),ENSGALG00000008604(TMEM255A),ENSGALG00000008901(PTGFR),ENSGALG00000009450(DUSP10),ENSGALG00000009519(ARG2),ENSGALG…	ENSGALG00000001419(DAB2IP),ENSGALG00000005575(AKAP1),ENSGALG00000006629(RBP4A),ENSGALG00000008439(CD36),ENSGALG00000009276(LRAT),ENSGALG00000015235(XCL1),ENSGALG00000015315(TRIM14),ENSGALG00000016320(FBXO9),ENSGALG00000016667(AvBD10),ENSGALG00000037854(TKFC),ENSGALG00000040655(FAM20A),ENSGALG00000048876(LEAP2)
BP	GO:0051452	intracellular pH reduction	4	4	8	22	0.00834202	6.43018	2.62493e-05	0.00461757	ENSGALG00000012885(BCL2),ENSGALG00000016844(RAB20),ENSGALG00000034294(ATP6V0D2),ENSGALG00000036069(TCIRG1)	ENSGALG00000007981(CLN6),ENSGALG00000023757(TMEM199),ENSGALG00000031734(AQP11),ENSGALG00000035140(TMEM106B)
BP	GO:0043207	response to external biotic stimulus	46	12	58	553	0.0604797	1.85464	2.74871e-05	0.00469715	ENSGALG00000001231(SAMHD1),ENSGALG00000001926(HSPB1),ENSGALG00000002507(MBL2),ENSGALG00000002766(MLKL),ENSGALG00000003003(CCL20),ENSGALG00000006211(BCL2L1),ENSGALG00000006805(PLSCR1),ENSGALG00000007158(SOCS1),ENSGALG00000007874(IL18),ENSGALG00000008166(TLR15),ENSGALG00000008306(FGL2),ENSGALG00000008604(TMEM255A),ENSGALG00000008901(PTGFR),ENSGALG00000009450(DUSP10),ENSGALG00000009519(ARG2),ENSGALG…	ENSGALG00000001419(DAB2IP),ENSGALG00000005575(AKAP1),ENSGALG00000006629(RBP4A),ENSGALG00000008439(CD36),ENSGALG00000009276(LRAT),ENSGALG00000015235(XCL1),ENSGALG00000015315(TRIM14),ENSGALG00000016320(FBXO9),ENSGALG00000016667(AvBD10),ENSGALG00000037854(TKFC),ENSGALG00000040655(FAM20A),ENSGALG00000048876(LEAP2)
BP	GO:0055088	lipid homeostasis	6	10	16	83	0.016684	3.40877	3.19928e-05	0.00530424	ENSGALG00000008498(MALRD1),ENSGALG00000009955(ABCG5),ENSGALG00000009958(ABCG8),ENSGALG00000015425(LPL),ENSGALG00000030025(FABP4),ENSGALG00000047662(NR1D1)	ENSGALG00000000619(ANGPTL4),ENSGALG00000004333(ABCA5),ENSGALG00000005439(ACACA),ENSGALG00000010891(ABCB11),ENSGALG00000010978(ANGPTL3),ENSGALG00000029308(PNPLA3),ENSGALG00000030034(G6PC1),ENSGALG00000035619(MTTP),ENSGALG00000038753(SAR1B),ENSGALG00000041222(CYP7A1)
BP	GO:0007076	mitotic chromosome condensation	6	0	6	12	0.00625652	8.8415	3.28134e-05	0.00530424	ENSGALG00000001491(NCAPD3),ENSGALG00000009553(SMC4),ENSGALG00000014425(NCAPG),ENSGALG00000015691(SMC2),ENSGALG00000032270(NCAPH),ENSGALG00000054793(NCAPH2)	-
BP	GO:0050896	response to stimulus	223	132	355	4997	0.370177	1.25625	3.54692e-05	0.00558267	ENSGALG00000000102(UBE2T),ENSGALG00000000220,ENSGALG00000000274,ENSGALG00000001126(CHAF1A),ENSGALG00000001231(SAMHD1),ENSGALG00000001926(HSPB1),ENSGALG00000001975(TMEM120A),ENSGALG00000002009(FANCG),ENSGALG00000002080(DOCK2),ENSGALG00000002112(CSF3R),ENSGALG00000002225(RFFL),ENSGALG00000002507(MBL2),ENSGALG00000002525(RASGEF1A),ENSGALG00000002766(MLKL),ENSGALG00000002781(BRCA1),ENSGALG00000002955…	ENSGALG00000000583(SOX13),ENSGALG00000000839(WNT11),ENSGALG00000001037(SCAI),ENSGALG00000001419(DAB2IP),ENSGALG00000001459(TNNC1),ENSGALG00000002452(AQP3),ENSGALG00000002466(SLC2A5),ENSGALG00000002515(OLFM1),ENSGALG00000002555(RET),ENSGALG00000002893(STC2),ENSGALG00000003211(POLDIP2),ENSGALG00000003323(NECAB2),ENSGALG00000003473(SFRP1),ENSGALG00000003832(TEX264),ENSGALG00000003839(GRM2),ENSGALG00…
BP	GO:0009605	response to external stimulus	74	34	108	1229	0.112617	1.55392	3.75737e-05	0.0056182	ENSGALG00000001231(SAMHD1),ENSGALG00000001926(HSPB1),ENSGALG00000001975(TMEM120A),ENSGALG00000002080(DOCK2),ENSGALG00000002112(CSF3R),ENSGALG00000002507(MBL2),ENSGALG00000002766(MLKL),ENSGALG00000003003(CCL20),ENSGALG00000005347(ADAMTS18),ENSGALG00000006211(BCL2L1),ENSGALG00000006351(FAS),ENSGALG00000006626(PDE6C),ENSGALG00000006805(PLSCR1),ENSGALG00000007158(SOCS1),ENSGALG00000007874(IL18),ENSGA…	ENSGALG00000000839(WNT11),ENSGALG00000001419(DAB2IP),ENSGALG00000002452(AQP3),ENSGALG00000003473(SFRP1),ENSGALG00000003879(MFSD2A),ENSGALG00000004741(EPHB2),ENSGALG00000005575(AKAP1),ENSGALG00000006473(PLXNA4),ENSGALG00000006598(SORL1),ENSGALG00000006629(RBP4A),ENSGALG00000006755(USP2),ENSGALG00000008439(CD36),ENSGALG00000008459(BMPR2),ENSGALG00000008601(AHSG),ENSGALG00000009241(SFRP2),ENSGALG000…
BP	GO:0001817	regulation of cytokine production	26	15	41	350	0.0427529	2.07144	3.66719e-05	0.0056182	ENSGALG00000001926(HSPB1),ENSGALG00000002781(BRCA1),ENSGALG00000007158(SOCS1),ENSGALG00000007669(EGR1),ENSGALG00000007874(IL18),ENSGALG00000008166(TLR15),ENSGALG00000009519(ARG2),ENSGALG00000009740(RASGRP1),ENSGALG00000010745(HMGB2),ENSGALG00000010875(ITGB8),ENSGALG00000010949(GPNMB),ENSGALG00000011872,ENSGALG00000012830(IRF4),ENSGALG00000015148(ANXA1),ENSGALG00000015425(LPL),ENSGALG00000015925(C…	ENSGALG00000000839(WNT11),ENSGALG00000004741(EPHB2),ENSGALG00000005845(SLC7A5),ENSGALG00000006415(CD40LG),ENSGALG00000006598(SORL1),ENSGALG00000007253(IL1RAP),ENSGALG00000008439(CD36),ENSGALG00000010313,ENSGALG00000011646(PLD4),ENSGALG00000012755(IGF-I),ENSGALG00000014786(PIK3R1),ENSGALG00000016954(RGCC),ENSGALG00000025822(CYP1B1),ENSGALG00000041977(RNF128),ENSGALG00000045814(CRLF2)
BP	GO:0051306	mitotic sister chromatid separation	11	1	12	51	0.012513	4.16071	3.9996e-05	0.00583454	ENSGALG00000004515,ENSGALG00000006110(PLK1),ENSGALG00000007944(HECW2),ENSGALG00000013208(CENPE),ENSGALG00000013784(CDT1),ENSGALG00000014801(NDC80),ENSGALG00000015709(TACC3),ENSGALG00000015874(TTK),ENSGALG00000036892(BUB1B),ENSGALG00000051645(CDC6),ENSGALG00000054793(NCAPH2)	ENSGALG00000007767(DIS3L2)
CC	GO:0005819	spindle	26	2	28	224	0.0291971	2.21038	9.85703e-05	0.00601279	ENSGALG00000003085(CDK1),ENSGALG00000003113(RGS14),ENSGALG00000004515,ENSGALG00000006051(CDC7),ENSGALG00000006110(PLK1),ENSGALG00000006267(TPX2),ENSGALG00000007768(AURKA),ENSGALG00000007944(HECW2),ENSGALG00000008584(NUSAP1),ENSGALG00000009157(ECT2),ENSGALG00000009854(NEK2),ENSGALG00000012160(KIF18A),ENSGALG00000012165(DLGAP5),ENSGALG00000012836,ENSGALG00000013208(CENPE),ENSGALG00000015709(TACC3),…	ENSGALG00000005452(TADA2A),ENSGALG00000011655(IQCB1)
BP	GO:0042592	homeostatic process	43	40	83	891	0.0865485	1.64724	4.56855e-05	0.00639266	ENSGALG00000002507(MBL2),ENSGALG00000004161(CCNB1),ENSGALG00000006525(NCAPG2),ENSGALG00000007123,ENSGALG00000007669(EGR1),ENSGALG00000008294(ITPR1),ENSGALG00000008498(MALRD1),ENSGALG00000008589(CMKLR2),ENSGALG00000009068(ITPKB),ENSGALG00000009433(BAG3),ENSGALG00000009955(ABCG5),ENSGALG00000009958(ABCG8),ENSGALG00000009977(SMAD1),ENSGALG00000010745(HMGB2),ENSGALG00000010915(IL6),ENSGALG00000012618…	ENSGALG00000000619(ANGPTL4),ENSGALG00000000724(PM20D1),ENSGALG00000002452(AQP3),ENSGALG00000002893(STC2),ENSGALG00000003879(MFSD2A),ENSGALG00000004333(ABCA5),ENSGALG00000005439(ACACA),ENSGALG00000005476(PTH2R),ENSGALG00000006629(RBP4A),ENSGALG00000007981(CLN6),ENSGALG00000008439(CD36),ENSGALG00000008844(SLC31A1),ENSGALG00000009301(CHRNA1),ENSGALG00000010187(SLC1A1),ENSGALG00000010793(SLC24A4),ENS…
BP	GO:0009607	response to biotic stimulus	47	12	59	577	0.0615224	1.80814	4.89959e-05	0.00639266	ENSGALG00000001231(SAMHD1),ENSGALG00000001926(HSPB1),ENSGALG00000002507(MBL2),ENSGALG00000002766(MLKL),ENSGALG00000003003(CCL20),ENSGALG00000006211(BCL2L1),ENSGALG00000006805(PLSCR1),ENSGALG00000007158(SOCS1),ENSGALG00000007874(IL18),ENSGALG00000008166(TLR15),ENSGALG00000008306(FGL2),ENSGALG00000008604(TMEM255A),ENSGALG00000008901(PTGFR),ENSGALG00000009450(DUSP10),ENSGALG00000009519(ARG2),ENSGALG…	ENSGALG00000001419(DAB2IP),ENSGALG00000005575(AKAP1),ENSGALG00000006629(RBP4A),ENSGALG00000008439(CD36),ENSGALG00000009276(LRAT),ENSGALG00000015235(XCL1),ENSGALG00000015315(TRIM14),ENSGALG00000016320(FBXO9),ENSGALG00000016667(AvBD10),ENSGALG00000037854(TKFC),ENSGALG00000040655(FAM20A),ENSGALG00000048876(LEAP2)
BP	GO:0051304	chromosome separation	13	1	14	68	0.0145985	3.64062	4.62217e-05	0.00639266	ENSGALG00000004515,ENSGALG00000006110(PLK1),ENSGALG00000006805(PLSCR1),ENSGALG00000007944(HECW2),ENSGALG00000013208(CENPE),ENSGALG00000013784(CDT1),ENSGALG00000014801(NDC80),ENSGALG00000015709(TACC3),ENSGALG00000015874(TTK),ENSGALG00000024481(CENPS),ENSGALG00000036892(BUB1B),ENSGALG00000051645(CDC6),ENSGALG00000054793(NCAPH2)	ENSGALG00000007767(DIS3L2)
BP	GO:0008625	extrinsic apoptotic signaling pathway via death domain receptors	8	4	12	52	0.012513	4.08069	4.91661e-05	0.00639266	ENSGALG00000002225(RFFL),ENSGALG00000002781(BRCA1),ENSGALG00000006211(BCL2L1),ENSGALG00000009268(FGG),ENSGALG00000009433(BAG3),ENSGALG00000010745(HMGB2),ENSGALG00000012885(BCL2),ENSGALG00000014977(GSK3B)	ENSGALG00000001419(DAB2IP),ENSGALG00000003473(SFRP1),ENSGALG00000009241(SFRP2),ENSGALG00000014786(PIK3R1)
BP	GO:0072577	endothelial cell apoptotic process	4	5	9	30	0.00938478	5.3049	4.7531e-05	0.00639266	ENSGALG00000009268(FGG),ENSGALG00000011962(NDNF),ENSGALG00000015666(TNIP2),ENSGALG00000041577(ITGA4)	ENSGALG00000000619(ANGPTL4),ENSGALG00000006415(CD40LG),ENSGALG00000008459(BMPR2),ENSGALG00000016954(RGCC),ENSGALG00000024449(RAMP2)
BP	GO:0043066	negative regulation of apoptotic process	32	18	50	465	0.0521376	1.9014	5.24913e-05	0.00658171	ENSGALG00000001926(HSPB1),ENSGALG00000002225(RFFL),ENSGALG00000002781(BRCA1),ENSGALG00000003085(CDK1),ENSGALG00000003484(BARD1),ENSGALG00000005263(SOX8),ENSGALG00000005451(HELLS),ENSGALG00000006110(PLK1),ENSGALG00000006211(BCL2L1),ENSGALG00000006992(MMP9),ENSGALG00000007101(ZPR1),ENSGALG00000007768(AURKA),ENSGALG00000008901(PTGFR),ENSGALG00000009068(ITPKB),ENSGALG00000009268(FGG),ENSGALG000000094…	ENSGALG00000000619(ANGPTL4),ENSGALG00000000839(WNT11),ENSGALG00000003473(SFRP1),ENSGALG00000006415(CD40LG),ENSGALG00000007492(YME1L1),ENSGALG00000009241(SFRP2),ENSGALG00000010187(SLC1A1),ENSGALG00000010270(AREL1),ENSGALG00000010798(DHCR24),ENSGALG00000012755(IGF-I),ENSGALG00000014725(PLK2),ENSGALG00000014786(PIK3R1),ENSGALG00000016313(GCLC),ENSGALG00000024449(RAMP2),ENSGALG00000030187(CAT),ENSGAL…
BP	GO:0070482	response to oxygen levels	11	9	20	124	0.0208551	2.8521	5.28209e-05	0.00658171	ENSGALG00000006351(FAS),ENSGALG00000007669(EGR1),ENSGALG00000008294(ITPR1),ENSGALG00000008663(DDAH1),ENSGALG00000010129(PLK3),ENSGALG00000011962(NDNF),ENSGALG00000012538(NR4A2),ENSGALG00000012885(BCL2),ENSGALG00000018557(SOD3),ENSGALG00000032029(SRF),ENSGALG00000041459(DDIT4)	ENSGALG00000002452(AQP3),ENSGALG00000003473(SFRP1),ENSGALG00000010187(SLC1A1),ENSGALG00000016323(PDK3),ENSGALG00000016954(RGCC),ENSGALG00000023757(TMEM199),ENSGALG00000033635(PTGS2),ENSGALG00000038290(P4HB),ENSGALG00000047356(VASN)
BP	GO:0034508	centromere complex assembly	8	0	8	24	0.00834202	5.89433	5.41641e-05	0.00661134	ENSGALG00000004515,ENSGALG00000005038(CENPI),ENSGALG00000005451(HELLS),ENSGALG00000013208(CENPE),ENSGALG00000014753(CENPK),ENSGALG00000015884(MIS18A),ENSGALG00000024481(CENPS),ENSGALG00000027454(CENPW)	-
BP	GO:0051301	cell division	26	3	29	219	0.0302398	2.34158	5.81004e-05	0.0068137	ENSGALG00000000220,ENSGALG00000003113(RGS14),ENSGALG00000003922(TOP2A),ENSGALG00000004161(CCNB1),ENSGALG00000004195(KIF4B),ENSGALG00000006110(PLK1),ENSGALG00000006211(BCL2L1),ENSGALG00000006639(CEP55),ENSGALG00000007537(INCENP),ENSGALG00000007768(AURKA),ENSGALG00000008584(NUSAP1),ENSGALG00000009157(ECT2),ENSGALG00000010129(PLK3),ENSGALG00000012836,ENSGALG00000013784(CDT1),ENSGALG00000014801(NDC80…	ENSGALG00000007929(DIXDC1),ENSGALG00000008188(TRIM36),ENSGALG00000009241(SFRP2)
BP	GO:1903046	meiotic cell cycle process	16	3	19	115	0.0198123	2.92154	5.76373e-05	0.0068137	ENSGALG00000001506(PTTG2),ENSGALG00000003922(TOP2A),ENSGALG00000004161(CCNB1),ENSGALG00000006110(PLK1),ENSGALG00000007768(AURKA),ENSGALG00000009553(SMC4),ENSGALG00000011281(SGO1),ENSGALG00000012160(KIF18A),ENSGALG00000014801(NDC80),ENSGALG00000015874(TTK),ENSGALG00000024481(CENPS),ENSGALG00000032398(ASPM),ENSGALG00000036892(BUB1B),ENSGALG00000037453(TERF1),ENSGALG00000040794(CCNE2),ENSGALG0000005…	ENSGALG00000008037(HORMAD2),ENSGALG00000041708(WNT4),ENSGALG00000054224
BP	GO:0014041	regulation of neuron maturation	1	3	4	5	0.00417101	14.1464	6.38341e-05	0.00734215	ENSGALG00000012885(BCL2)	ENSGALG00000006655(MAP3K13),ENSGALG00000016912(EDNRB),ENSGALG00000040606(RAC3)
BP	GO:0006950	response to stress	99	54	153	1894	0.159541	1.42846	6.75596e-05	0.00748285	ENSGALG00000000102(UBE2T),ENSGALG00000000220,ENSGALG00000001126(CHAF1A),ENSGALG00000001231(SAMHD1),ENSGALG00000001926(HSPB1),ENSGALG00000002009(FANCG),ENSGALG00000002507(MBL2),ENSGALG00000002766(MLKL),ENSGALG00000002781(BRCA1),ENSGALG00000003003(CCL20),ENSGALG00000003085(CDK1),ENSGALG00000003922(TOP2A),ENSGALG00000004037(DNA2),ENSGALG00000005347(ADAMTS18),ENSGALG00000006051(CDC7),ENSGALG000000061…	ENSGALG00000001419(DAB2IP),ENSGALG00000002452(AQP3),ENSGALG00000002555(RET),ENSGALG00000002893(STC2),ENSGALG00000003211(POLDIP2),ENSGALG00000003473(SFRP1),ENSGALG00000003832(TEX264),ENSGALG00000003879(MFSD2A),ENSGALG00000004741(EPHB2),ENSGALG00000005575(AKAP1),ENSGALG00000006415(CD40LG),ENSGALG00000006655(MAP3K13),ENSGALG00000006856(CD151),ENSGALG00000008043(CORO2B),ENSGALG00000008439(CD36),ENSGA…
BP	GO:0001649	osteoblast differentiation	11	10	21	136	0.0218978	2.73046	6.68736e-05	0.00748285	ENSGALG00000005263(SOX8),ENSGALG00000009977(SMAD1),ENSGALG00000014977(GSK3B),ENSGALG00000021304(RANBP3L),ENSGALG00000036069(TCIRG1),ENSGALG00000039895(EPHA2),ENSGALG00000040023(MAPK11),ENSGALG00000040180(CEBPD),ENSGALG00000040276(RUNX2),ENSGALG00000043641(JUND),ENSGALG00000047182(ACHE)	ENSGALG00000000839(WNT11),ENSGALG00000003473(SFRP1),ENSGALG00000005476(PTH2R),ENSGALG00000008459(BMPR2),ENSGALG00000009241(SFRP2),ENSGALG00000011347(IHH),ENSGALG00000012755(IGF-I),ENSGALG00000039200(AXIN2),ENSGALG00000040993(BAMBI),ENSGALG00000041708(WNT4)
BP	GO:0044255	cellular lipid metabolic process	16	43	59	586	0.0615224	1.78037	7.59682e-05	0.00826119	ENSGALG00000002781(BRCA1),ENSGALG00000005860(ACAA1),ENSGALG00000007158(SOCS1),ENSGALG00000007868(BCO2),ENSGALG00000009445(INPP5F),ENSGALG00000010875(ITGB8),ENSGALG00000014862(HMGCS1),ENSGALG00000015107(PIP5K1B),ENSGALG00000015425(LPL),ENSGALG00000016992(HTR2A),ENSGALG00000017031,ENSGALG00000026005(DIO2),ENSGALG00000029862,ENSGALG00000037467(NEU2),ENSGALG00000040754(CYP1C1),ENSGALG00000048624(SGPP…	ENSGALG00000000557(ETNK2),ENSGALG00000000724(PM20D1),ENSGALG00000001749(ACSBG2),ENSGALG00000002200(ACSM3),ENSGALG00000003879(MFSD2A),ENSGALG00000004300(PTDSS2),ENSGALG00000004553(SGPL1),ENSGALG00000005439(ACACA),ENSGALG00000005888(PGP),ENSGALG00000006598(SORL1),ENSGALG00000006629(RBP4A),ENSGALG00000006723,ENSGALG00000006916(GDE1),ENSGALG00000007981(CLN6),ENSGALG00000008840(ACSL5),ENSGALG000000088…
BP	GO:0071459	protein localization to chromosome, centromeric region	7	0	7	19	0.00729927	6.51479	7.75371e-05	0.00828124	ENSGALG00000003085(CDK1),ENSGALG00000004515,ENSGALG00000013784(CDT1),ENSGALG00000014801(NDC80),ENSGALG00000015874(TTK),ENSGALG00000036892(BUB1B),ENSGALG00000045185	-
BP	GO:0007051	spindle organization	17	2	19	118	0.0198123	2.84726	8.26336e-05	0.00841516	ENSGALG00000003113(RGS14),ENSGALG00000004161(CCNB1),ENSGALG00000004195(KIF4B),ENSGALG00000006110(PLK1),ENSGALG00000006267(TPX2),ENSGALG00000007768(AURKA),ENSGALG00000009854(NEK2),ENSGALG00000010900(SPC25),ENSGALG00000012836,ENSGALG00000013208(CENPE),ENSGALG00000014801(NDC80),ENSGALG00000015709(TACC3),ENSGALG00000016931(BORA),ENSGALG00000030597(KIF11),ENSGALG00000032398(ASPM),ENSGALG00000033231(RA…	ENSGALG00000008188(TRIM36),ENSGALG00000014725(PLK2)
BP	GO:0034308	primary alcohol metabolic process	2	8	10	39	0.0104275	4.5341	8.03742e-05	0.00841516	ENSGALG00000029862,ENSGALG00000040754(CYP1C1)	ENSGALG00000006629(RBP4A),ENSGALG00000006916(GDE1),ENSGALG00000008845(HAO1),ENSGALG00000009276(LRAT),ENSGALG00000015143(TTR),ENSGALG00000016912(EDNRB),ENSGALG00000025822(CYP1B1),ENSGALG00000041708(WNT4)
BP	GO:0051988	regulation of attachment of spindle microtubules to kinetochore	5	0	5	9	0.00521376	9.82389	8.30119e-05	0.00841516	ENSGALG00000009157(ECT2),ENSGALG00000009854(NEK2),ENSGALG00000033231(RACGAP1),ENSGALG00000039576(KNSTRN),ENSGALG00000048771	-
BP	GO:0060548	negative regulation of cell death	33	21	54	525	0.0563087	1.81882	8.7869e-05	0.00875908	ENSGALG00000001926(HSPB1),ENSGALG00000002225(RFFL),ENSGALG00000002781(BRCA1),ENSGALG00000003085(CDK1),ENSGALG00000003484(BARD1),ENSGALG00000005263(SOX8),ENSGALG00000005451(HELLS),ENSGALG00000006110(PLK1),ENSGALG00000006211(BCL2L1),ENSGALG00000006992(MMP9),ENSGALG00000007101(ZPR1),ENSGALG00000007768(AURKA),ENSGALG00000008901(PTGFR),ENSGALG00000009068(ITPKB),ENSGALG00000009268(FGG),ENSGALG000000094…	ENSGALG00000000619(ANGPTL4),ENSGALG00000000724(PM20D1),ENSGALG00000000839(WNT11),ENSGALG00000003473(SFRP1),ENSGALG00000006415(CD40LG),ENSGALG00000006598(SORL1),ENSGALG00000007492(YME1L1),ENSGALG00000009241(SFRP2),ENSGALG00000010187(SLC1A1),ENSGALG00000010270(AREL1),ENSGALG00000010798(DHCR24),ENSGALG00000011560(PACRG),ENSGALG00000012755(IGF-I),ENSGALG00000014725(PLK2),ENSGALG00000014786(PIK3R1),EN…
BP	GO:0042981	regulation of apoptotic process	44	27	71	748	0.0740355	1.67847	9.39811e-05	0.00906614	ENSGALG00000000220,ENSGALG00000001926(HSPB1),ENSGALG00000002225(RFFL),ENSGALG00000002781(BRCA1),ENSGALG00000003085(CDK1),ENSGALG00000003484(BARD1),ENSGALG00000003922(TOP2A),ENSGALG00000005263(SOX8),ENSGALG00000005451(HELLS),ENSGALG00000006110(PLK1),ENSGALG00000006211(BCL2L1),ENSGALG00000006351(FAS),ENSGALG00000006992(MMP9),ENSGALG00000007101(ZPR1),ENSGALG00000007669(EGR1),ENSGALG00000007768(AURKA…	ENSGALG00000000619(ANGPTL4),ENSGALG00000000839(WNT11),ENSGALG00000001419(DAB2IP),ENSGALG00000002515(OLFM1),ENSGALG00000003323(NECAB2),ENSGALG00000003473(SFRP1),ENSGALG00000006415(CD40LG),ENSGALG00000007492(YME1L1),ENSGALG00000009179(TNFSF10),ENSGALG00000009241(SFRP2),ENSGALG00000010187(SLC1A1),ENSGALG00000010270(AREL1),ENSGALG00000010798(DHCR24),ENSGALG00000012755(IGF-I),ENSGALG00000014725(PLK2),…
BP	GO:0051321	meiotic cell cycle	17	3	20	129	0.0208551	2.74155	9.34704e-05	0.00906614	ENSGALG00000001506(PTTG2),ENSGALG00000003922(TOP2A),ENSGALG00000004161(CCNB1),ENSGALG00000006110(PLK1),ENSGALG00000007768(AURKA),ENSGALG00000009553(SMC4),ENSGALG00000011281(SGO1),ENSGALG00000012160(KIF18A),ENSGALG00000014801(NDC80),ENSGALG00000015874(TTK),ENSGALG00000024481(CENPS),ENSGALG00000026301,ENSGALG00000032398(ASPM),ENSGALG00000036892(BUB1B),ENSGALG00000037453(TERF1),ENSGALG00000040794(CC…	ENSGALG00000008037(HORMAD2),ENSGALG00000041708(WNT4),ENSGALG00000054224
CC	GO:0044815	DNA packaging complex	15	0	15	89	0.0156413	2.98028	0.000166159	0.00910505	ENSGALG00000001491(NCAPD3),ENSGALG00000003438(NUF2),ENSGALG00000004794(H2AFY2),ENSGALG00000006525(NCAPG2),ENSGALG00000009553(SMC4),ENSGALG00000010900(SPC25),ENSGALG00000011747,ENSGALG00000012830(IRF4),ENSGALG00000014425(NCAPG),ENSGALG00000014801(NDC80),ENSGALG00000015691(SMC2),ENSGALG00000032270(NCAPH),ENSGALG00000037167(HIST1H103),ENSGALG00000037453(TERF1),ENSGALG00000054793(NCAPH2)	-
CC	GO:0031262	Ndc80 complex	3	0	3	3	0.00312826	17.683	0.000194042	0.00910505	ENSGALG00000003438(NUF2),ENSGALG00000010900(SPC25),ENSGALG00000014801(NDC80)	-
CC	GO:0031617	NMS complex	3	0	3	3	0.00312826	17.683	0.000194042	0.00910505	ENSGALG00000003438(NUF2),ENSGALG00000010900(SPC25),ENSGALG00000014801(NDC80)	-
BP	GO:0002521	leukocyte differentiation	24	13	37	318	0.0385819	2.05746	0.000100527	0.00954365	ENSGALG00000002080(DOCK2),ENSGALG00000007158(SOCS1),ENSGALG00000007669(EGR1),ENSGALG00000008306(FGL2),ENSGALG00000008666(CTLA4),ENSGALG00000009068(ITPKB),ENSGALG00000009450(DUSP10),ENSGALG00000009740(RASGRP1),ENSGALG00000010875(ITGB8),ENSGALG00000010915(IL6),ENSGALG00000011872,ENSGALG00000012830(IRF4),ENSGALG00000012885(BCL2),ENSGALG00000013086(IKZF1),ENSGALG00000015148(ANXA1),ENSGALG00000015209(…	ENSGALG00000000583(SOX13),ENSGALG00000003473(SFRP1),ENSGALG00000006415(CD40LG),ENSGALG00000011347(IHH),ENSGALG00000011957(TOB2),ENSGALG00000014786(PIK3R1),ENSGALG00000026989(HOXA7),ENSGALG00000027247(EOMES),ENSGALG00000030008(HHEX),ENSGALG00000037665(LMBR1L),ENSGALG00000037913(KLF10),ENSGALG00000040896(FASN),ENSGALG00000041708(WNT4)
BP	GO:0042632	cholesterol homeostasis	6	6	12	56	0.012513	3.78921	0.000106378	0.00978844	ENSGALG00000008498(MALRD1),ENSGALG00000009955(ABCG5),ENSGALG00000009958(ABCG8),ENSGALG00000015425(LPL),ENSGALG00000030025(FABP4),ENSGALG00000047662(NR1D1)	ENSGALG00000004333(ABCA5),ENSGALG00000010891(ABCB11),ENSGALG00000010978(ANGPTL3),ENSGALG00000030034(G6PC1),ENSGALG00000035619(MTTP),ENSGALG00000041222(CYP7A1)
BP	GO:0055092	sterol homeostasis	6	6	12	56	0.012513	3.78921	0.000106378	0.00978844	ENSGALG00000008498(MALRD1),ENSGALG00000009955(ABCG5),ENSGALG00000009958(ABCG8),ENSGALG00000015425(LPL),ENSGALG00000030025(FABP4),ENSGALG00000047662(NR1D1)	ENSGALG00000004333(ABCA5),ENSGALG00000010891(ABCB11),ENSGALG00000010978(ANGPTL3),ENSGALG00000030034(G6PC1),ENSGALG00000035619(MTTP),ENSGALG00000041222(CYP7A1)
BP	GO:0006270	DNA replication initiation	7	0	7	20	0.00729927	6.18905	0.00011308	0.0102475	ENSGALG00000001616(CDC45),ENSGALG00000012348(MCM6),ENSGALG00000012546(MCM5),ENSGALG00000012915(MCM4),ENSGALG00000013784(CDT1),ENSGALG00000040794(CCNE2),ENSGALG00000051645(CDC6)	-
BP	GO:0043069	negative regulation of programmed cell death	32	18	50	480	0.0521376	1.84198	0.000117247	0.0104665	ENSGALG00000001926(HSPB1),ENSGALG00000002225(RFFL),ENSGALG00000002781(BRCA1),ENSGALG00000003085(CDK1),ENSGALG00000003484(BARD1),ENSGALG00000005263(SOX8),ENSGALG00000005451(HELLS),ENSGALG00000006110(PLK1),ENSGALG00000006211(BCL2L1),ENSGALG00000006992(MMP9),ENSGALG00000007101(ZPR1),ENSGALG00000007768(AURKA),ENSGALG00000008901(PTGFR),ENSGALG00000009068(ITPKB),ENSGALG00000009268(FGG),ENSGALG000000094…	ENSGALG00000000619(ANGPTL4),ENSGALG00000000839(WNT11),ENSGALG00000003473(SFRP1),ENSGALG00000006415(CD40LG),ENSGALG00000007492(YME1L1),ENSGALG00000009241(SFRP2),ENSGALG00000010187(SLC1A1),ENSGALG00000010270(AREL1),ENSGALG00000010798(DHCR24),ENSGALG00000012755(IGF-I),ENSGALG00000014725(PLK2),ENSGALG00000014786(PIK3R1),ENSGALG00000016313(GCLC),ENSGALG00000024449(RAMP2),ENSGALG00000030187(CAT),ENSGAL…
BP	GO:0042110	T cell activation	23	8	31	251	0.0323253	2.18396	0.000123056	0.0106667	ENSGALG00000002080(DOCK2),ENSGALG00000007158(SOCS1),ENSGALG00000007669(EGR1),ENSGALG00000007874(IL18),ENSGALG00000008306(FGL2),ENSGALG00000008666(CTLA4),ENSGALG00000009068(ITPKB),ENSGALG00000009450(DUSP10),ENSGALG00000009519(ARG2),ENSGALG00000009740(RASGRP1),ENSGALG00000010915(IL6),ENSGALG00000010949(GPNMB),ENSGALG00000012830(IRF4),ENSGALG00000012885(BCL2),ENSGALG00000015148(ANXA1),ENSGALG0000001…	ENSGALG00000000583(SOX13),ENSGALG00000006415(CD40LG),ENSGALG00000006856(CD151),ENSGALG00000011347(IHH),ENSGALG00000012755(IGF-I),ENSGALG00000027247(EOMES),ENSGALG00000037665(LMBR1L),ENSGALG00000041708(WNT4)
BP	GO:0001819	positive regulation of cytokine production	17	11	28	217	0.0291971	2.28168	0.00012229	0.0106667	ENSGALG00000001926(HSPB1),ENSGALG00000002781(BRCA1),ENSGALG00000007669(EGR1),ENSGALG00000007874(IL18),ENSGALG00000009740(RASGRP1),ENSGALG00000010745(HMGB2),ENSGALG00000011872,ENSGALG00000012830(IRF4),ENSGALG00000015148(ANXA1),ENSGALG00000015425(LPL),ENSGALG00000015925(CGAS),ENSGALG00000016785(IL1RL1),ENSGALG00000032701(LY96),ENSGALG00000038433(SPON2),ENSGALG00000039206(ARID5A),ENSGALG00000040023(…	ENSGALG00000000839(WNT11),ENSGALG00000004741(EPHB2),ENSGALG00000005845(SLC7A5),ENSGALG00000006415(CD40LG),ENSGALG00000006598(SORL1),ENSGALG00000007253(IL1RAP),ENSGALG00000008439(CD36),ENSGALG00000014786(PIK3R1),ENSGALG00000016954(RGCC),ENSGALG00000025822(CYP1B1),ENSGALG00000045814(CRLF2)
BP	GO:0045132	meiotic chromosome segregation	10	2	12	57	0.012513	3.72274	0.00012743	0.010888	ENSGALG00000001506(PTTG2),ENSGALG00000006110(PLK1),ENSGALG00000009553(SMC4),ENSGALG00000011281(SGO1),ENSGALG00000015874(TTK),ENSGALG00000024481(CENPS),ENSGALG00000036892(BUB1B),ENSGALG00000037453(TERF1),ENSGALG00000040794(CCNE2),ENSGALG00000054793(NCAPH2)	ENSGALG00000008037(HORMAD2),ENSGALG00000054224
BP	GO:0048469	cell maturation	8	8	16	93	0.016684	3.04224	0.000133598	0.0112542	ENSGALG00000005263(SOX8),ENSGALG00000007768(AURKA),ENSGALG00000011406(NTN4),ENSGALG00000012538(NR4A2),ENSGALG00000012885(BCL2),ENSGALG00000019553(SERPINB10B),ENSGALG00000040276(RUNX2),ENSGALG00000048011(SCLT1)	ENSGALG00000002555(RET),ENSGALG00000005476(PTH2R),ENSGALG00000006655(MAP3K13),ENSGALG00000011347(IHH),ENSGALG00000015151(B4GALT6),ENSGALG00000016912(EDNRB),ENSGALG00000036806(GDF11),ENSGALG00000040606(RAC3)
BP	GO:0010941	regulation of cell death	45	32	77	838	0.080292	1.62481	0.000136574	0.0113451	ENSGALG00000000220,ENSGALG00000001926(HSPB1),ENSGALG00000002225(RFFL),ENSGALG00000002781(BRCA1),ENSGALG00000003085(CDK1),ENSGALG00000003484(BARD1),ENSGALG00000003922(TOP2A),ENSGALG00000005263(SOX8),ENSGALG00000005451(HELLS),ENSGALG00000006110(PLK1),ENSGALG00000006211(BCL2L1),ENSGALG00000006351(FAS),ENSGALG00000006992(MMP9),ENSGALG00000007101(ZPR1),ENSGALG00000007669(EGR1),ENSGALG00000007768(AURKA…	ENSGALG00000000619(ANGPTL4),ENSGALG00000000724(PM20D1),ENSGALG00000000839(WNT11),ENSGALG00000001419(DAB2IP),ENSGALG00000002515(OLFM1),ENSGALG00000003323(NECAB2),ENSGALG00000003473(SFRP1),ENSGALG00000006415(CD40LG),ENSGALG00000006598(SORL1),ENSGALG00000007492(YME1L1),ENSGALG00000008439(CD36),ENSGALG00000009179(TNFSF10),ENSGALG00000009241(SFRP2),ENSGALG00000010187(SLC1A1),ENSGALG00000010270(AREL1),…
BP	GO:0051093	negative regulation of developmental process	21	30	51	498	0.0531804	1.81091	0.000153615	0.0120891	ENSGALG00000005263(SOX8),ENSGALG00000006751(THY1),ENSGALG00000006992(MMP9),ENSGALG00000007158(SOCS1),ENSGALG00000008306(FGL2),ENSGALG00000008666(CTLA4),ENSGALG00000009068(ITPKB),ENSGALG00000009445(INPP5F),ENSGALG00000009450(DUSP10),ENSGALG00000009977(SMAD1),ENSGALG00000012885(BCL2),ENSGALG00000012946(FAM60A),ENSGALG00000013886(LDLRAD4),ENSGALG00000014977(GSK3B),ENSGALG00000015148(ANXA1),ENSGALG00…	ENSGALG00000000839(WNT11),ENSGALG00000001419(DAB2IP),ENSGALG00000002893(STC2),ENSGALG00000003473(SFRP1),ENSGALG00000004333(ABCA5),ENSGALG00000004741(EPHB2),ENSGALG00000006598(SORL1),ENSGALG00000006855(MELTF),ENSGALG00000007929(DIXDC1),ENSGALG00000008459(BMPR2),ENSGALG00000008601(AHSG),ENSGALG00000009241(SFRP2),ENSGALG00000011347(IHH),ENSGALG00000011655(IQCB1),ENSGALG00000011957(TOB2),ENSGALG00000…
BP	GO:0034501	protein localization to kinetochore	6	0	6	15	0.00625652	7.0732	0.000151824	0.0120891	ENSGALG00000003085(CDK1),ENSGALG00000004515,ENSGALG00000013784(CDT1),ENSGALG00000014801(NDC80),ENSGALG00000015874(TTK),ENSGALG00000045185	-
BP	GO:0042572	retinol metabolic process	2	4	6	15	0.00625652	7.0732	0.000151824	0.0120891	ENSGALG00000029862,ENSGALG00000040754(CYP1C1)	ENSGALG00000006629(RBP4A),ENSGALG00000009276(LRAT),ENSGALG00000015143(TTR),ENSGALG00000025822(CYP1B1)
BP	GO:1903083	protein localization to condensed chromosome	6	0	6	15	0.00625652	7.0732	0.000151824	0.0120891	ENSGALG00000003085(CDK1),ENSGALG00000004515,ENSGALG00000013784(CDT1),ENSGALG00000014801(NDC80),ENSGALG00000015874(TTK),ENSGALG00000045185	-
BP	GO:0008610	lipid biosynthetic process	10	31	41	374	0.0427529	1.93851	0.000162346	0.0122911	ENSGALG00000002781(BRCA1),ENSGALG00000007158(SOCS1),ENSGALG00000007669(EGR1),ENSGALG00000008498(MALRD1),ENSGALG00000014862(HMGCS1),ENSGALG00000015107(PIP5K1B),ENSGALG00000015425(LPL),ENSGALG00000016287(NR0B1),ENSGALG00000016992(HTR2A),ENSGALG00000047662(NR1D1)	ENSGALG00000000557(ETNK2),ENSGALG00000002200(ACSM3),ENSGALG00000003879(MFSD2A),ENSGALG00000004106(DHCR7),ENSGALG00000004300(PTDSS2),ENSGALG00000005439(ACACA),ENSGALG00000006723,ENSGALG00000007493(NSDHL),ENSGALG00000008840(ACSL5),ENSGALG00000010641(SCCPDH),ENSGALG00000010792(AGMO),ENSGALG00000010798(DHCR24),ENSGALG00000011227(CDS1),ENSGALG00000015081(ACER2),ENSGALG00000015151(B4GALT6),ENSGALG00000…
BP	GO:0120254	olefinic compound metabolic process	4	7	11	50	0.0114703	3.89026	0.000159916	0.0122911	ENSGALG00000007669(EGR1),ENSGALG00000007868(BCO2),ENSGALG00000029862,ENSGALG00000040754(CYP1C1)	ENSGALG00000006629(RBP4A),ENSGALG00000009276(LRAT),ENSGALG00000015143(TTR),ENSGALG00000016912(EDNRB),ENSGALG00000025822(CYP1B1),ENSGALG00000033635(PTGS2),ENSGALG00000041708(WNT4)
BP	GO:1902042	negative regulation of extrinsic apoptotic signaling pathway via death domain receptors	6	1	7	21	0.00729927	5.89433	0.000160802	0.0122911	ENSGALG00000002225(RFFL),ENSGALG00000002781(BRCA1),ENSGALG00000006211(BCL2L1),ENSGALG00000009268(FGG),ENSGALG00000010745(HMGB2),ENSGALG00000014977(GSK3B)	ENSGALG00000009241(SFRP2)
BP	GO:0048869	cellular developmental process	103	67	170	2186	0.177268	1.37516	0.000185154	0.0127288	ENSGALG00000001975(TMEM120A),ENSGALG00000002009(FANCG),ENSGALG00000002080(DOCK2),ENSGALG00000002112(CSF3R),ENSGALG00000002789(MAP2),ENSGALG00000003085(CDK1),ENSGALG00000003148(SPAG16),ENSGALG00000003922(TOP2A),ENSGALG00000004150(MYO1E),ENSGALG00000004161(CCNB1),ENSGALG00000005011,ENSGALG00000005263(SOX8),ENSGALG00000005769(WEE1),ENSGALG00000006211(BCL2L1),ENSGALG00000006525(NCAPG2),ENSGALG0000000…	ENSGALG00000000583(SOX13),ENSGALG00000000839(WNT11),ENSGALG00000001076(LIMK1),ENSGALG00000001419(DAB2IP),ENSGALG00000002403(ULK1),ENSGALG00000002515(OLFM1),ENSGALG00000002555(RET),ENSGALG00000003211(POLDIP2),ENSGALG00000003473(SFRP1),ENSGALG00000003879(MFSD2A),ENSGALG00000003999(NAV2),ENSGALG00000004333(ABCA5),ENSGALG00000004553(SGPL1),ENSGALG00000004741(EPHB2),ENSGALG00000005476(PTH2R),ENSGALG00…
BP	GO:0048878	chemical homeostasis	24	30	54	539	0.0563087	1.77158	0.000173911	0.0127288	ENSGALG00000002507(MBL2),ENSGALG00000007123,ENSGALG00000008294(ITPR1),ENSGALG00000008498(MALRD1),ENSGALG00000008589(CMKLR2),ENSGALG00000009955(ABCG5),ENSGALG00000009958(ABCG8),ENSGALG00000010915(IL6),ENSGALG00000012885(BCL2),ENSGALG00000014372(SLC34A2),ENSGALG00000014616(MT3),ENSGALG00000014918(RFX6),ENSGALG00000015425(LPL),ENSGALG00000016580(SCARA5),ENSGALG00000016844(RAB20),ENSGALG00000016992(H…	ENSGALG00000000619(ANGPTL4),ENSGALG00000002452(AQP3),ENSGALG00000002893(STC2),ENSGALG00000004333(ABCA5),ENSGALG00000005439(ACACA),ENSGALG00000005476(PTH2R),ENSGALG00000006629(RBP4A),ENSGALG00000007981(CLN6),ENSGALG00000008844(SLC31A1),ENSGALG00000010187(SLC1A1),ENSGALG00000010793(SLC24A4),ENSGALG00000010891(ABCB11),ENSGALG00000010978(ANGPTL3),ENSGALG00000011376(ANKRD9),ENSGALG00000012298(SLC39A8)…
BP	GO:0010564	regulation of cell cycle process	36	8	44	412	0.0458811	1.88848	0.000171499	0.0127288	ENSGALG00000002781(BRCA1),ENSGALG00000003085(CDK1),ENSGALG00000004037(DNA2),ENSGALG00000004515,ENSGALG00000006051(CDC7),ENSGALG00000006110(PLK1),ENSGALG00000006211(BCL2L1),ENSGALG00000006267(TPX2),ENSGALG00000006805(PLSCR1),ENSGALG00000007537(INCENP),ENSGALG00000007768(AURKA),ENSGALG00000007944(HECW2),ENSGALG00000009157(ECT2),ENSGALG00000009854(NEK2),ENSGALG00000010129(PLK3),ENSGALG00000010949(GP…	ENSGALG00000001419(DAB2IP),ENSGALG00000003473(SFRP1),ENSGALG00000011278(KAT2B),ENSGALG00000012755(IGF-I),ENSGALG00000014725(PLK2),ENSGALG00000016954(RGCC),ENSGALG00000039200(AXIN2),ENSGALG00000041708(WNT4)
BP	GO:0046649	lymphocyte activation	29	12	41	376	0.0427529	1.9282	0.000182152	0.0127288	ENSGALG00000002080(DOCK2),ENSGALG00000005451(HELLS),ENSGALG00000007158(SOCS1),ENSGALG00000007669(EGR1),ENSGALG00000007874(IL18),ENSGALG00000008306(FGL2),ENSGALG00000008666(CTLA4),ENSGALG00000009068(ITPKB),ENSGALG00000009450(DUSP10),ENSGALG00000009519(ARG2),ENSGALG00000009740(RASGRP1),ENSGALG00000010748(EXO1),ENSGALG00000010915(IL6),ENSGALG00000010949(GPNMB),ENSGALG00000011872,ENSGALG00000012830(I…	ENSGALG00000000583(SOX13),ENSGALG00000003473(SFRP1),ENSGALG00000004741(EPHB2),ENSGALG00000006415(CD40LG),ENSGALG00000006856(CD151),ENSGALG00000011347(IHH),ENSGALG00000012755(IGF-I),ENSGALG00000014786(PIK3R1),ENSGALG00000027247(EOMES),ENSGALG00000030008(HHEX),ENSGALG00000037665(LMBR1L),ENSGALG00000041708(WNT4)
BP	GO:0032787	monocarboxylic acid metabolic process	10	24	34	291	0.0354536	2.06606	0.000175654	0.0127288	ENSGALG00000002781(BRCA1),ENSGALG00000005860(ACAA1),ENSGALG00000006939(PFKP),ENSGALG00000008498(MALRD1),ENSGALG00000010225,ENSGALG00000015425(LPL),ENSGALG00000016992(HTR2A),ENSGALG00000026077(ALDOC),ENSGALG00000041459(DDIT4),ENSGALG00000047662(NR1D1)	ENSGALG00000001749(ACSBG2),ENSGALG00000002200(ACSM3),ENSGALG00000003879(MFSD2A),ENSGALG00000004553(SGPL1),ENSGALG00000005439(ACACA),ENSGALG00000007936(PGK2),ENSGALG00000008840(ACSL5),ENSGALG00000008845(HAO1),ENSGALG00000010891(ABCB11),ENSGALG00000010978(ANGPTL3),ENSGALG00000012755(IGF-I),ENSGALG00000014766(HAO2),ENSGALG00000016314(ELOVL5),ENSGALG00000016323(PDK3),ENSGALG00000016430(PDHA2),ENSGALG…
BP	GO:0036293	response to decreased oxygen levels	10	8	18	115	0.0187696	2.76777	0.000182599	0.0127288	ENSGALG00000007669(EGR1),ENSGALG00000008294(ITPR1),ENSGALG00000008663(DDAH1),ENSGALG00000010129(PLK3),ENSGALG00000011962(NDNF),ENSGALG00000012538(NR4A2),ENSGALG00000012885(BCL2),ENSGALG00000018557(SOD3),ENSGALG00000032029(SRF),ENSGALG00000041459(DDIT4)	ENSGALG00000002452(AQP3),ENSGALG00000003473(SFRP1),ENSGALG00000010187(SLC1A1),ENSGALG00000016323(PDK3),ENSGALG00000016954(RGCC),ENSGALG00000033635(PTGS2),ENSGALG00000038290(P4HB),ENSGALG00000047356(VASN)
BP	GO:2000351	regulation of endothelial cell apoptotic process	4	4	8	28	0.00834202	5.05229	0.000184328	0.0127288	ENSGALG00000009268(FGG),ENSGALG00000011962(NDNF),ENSGALG00000015666(TNIP2),ENSGALG00000041577(ITGA4)	ENSGALG00000000619(ANGPTL4),ENSGALG00000006415(CD40LG),ENSGALG00000016954(RGCC),ENSGALG00000024449(RAMP2)
BP	GO:0090306	meiotic spindle assembly	4	0	4	6	0.00417101	11.7887	0.00018228	0.0127288	ENSGALG00000004161(CCNB1),ENSGALG00000007768(AURKA),ENSGALG00000014801(NDC80),ENSGALG00000032398(ASPM)	-
BP	GO:0071453	cellular response to oxygen levels	6	8	14	77	0.0145985	3.21509	0.00018975	0.0128965	ENSGALG00000006351(FAS),ENSGALG00000007669(EGR1),ENSGALG00000008663(DDAH1),ENSGALG00000010129(PLK3),ENSGALG00000011962(NDNF),ENSGALG00000012885(BCL2)	ENSGALG00000002452(AQP3),ENSGALG00000003473(SFRP1),ENSGALG00000016323(PDK3),ENSGALG00000016954(RGCC),ENSGALG00000023757(TMEM199),ENSGALG00000033635(PTGS2),ENSGALG00000038290(P4HB),ENSGALG00000047356(VASN)
BP	GO:0045597	positive regulation of cell differentiation	26	24	50	490	0.0521376	1.80439	0.000194341	0.0130602	ENSGALG00000005263(SOX8),ENSGALG00000007158(SOCS1),ENSGALG00000007768(AURKA),ENSGALG00000009068(ITPKB),ENSGALG00000009157(ECT2),ENSGALG00000009450(DUSP10),ENSGALG00000009740(RASGRP1),ENSGALG00000009977(SMAD1),ENSGALG00000010745(HMGB2),ENSGALG00000012594(NTRK2),ENSGALG00000012712(RBM24),ENSGALG00000012885(BCL2),ENSGALG00000014977(GSK3B),ENSGALG00000015148(ANXA1),ENSGALG00000015425(LPL),ENSGALG0000…	ENSGALG00000000583(SOX13),ENSGALG00000001076(LIMK1),ENSGALG00000002515(OLFM1),ENSGALG00000003473(SFRP1),ENSGALG00000004741(EPHB2),ENSGALG00000006473(PLXNA4),ENSGALG00000006655(MAP3K13),ENSGALG00000008439(CD36),ENSGALG00000008459(BMPR2),ENSGALG00000009241(SFRP2),ENSGALG00000011227(CDS1),ENSGALG00000011347(IHH),ENSGALG00000012755(IGF-I),ENSGALG00000016954(RGCC),ENSGALG00000024449(RAMP2),ENSGALG0000…
BP	GO:0001775	cell activation	35	15	50	491	0.0521376	1.80071	0.000204151	0.0134179	ENSGALG00000002080(DOCK2),ENSGALG00000005347(ADAMTS18),ENSGALG00000005451(HELLS),ENSGALG00000007158(SOCS1),ENSGALG00000007669(EGR1),ENSGALG00000007874(IL18),ENSGALG00000008306(FGL2),ENSGALG00000008666(CTLA4),ENSGALG00000009068(ITPKB),ENSGALG00000009268(FGG),ENSGALG00000009450(DUSP10),ENSGALG00000009519(ARG2),ENSGALG00000009740(RASGRP1),ENSGALG00000010748(EXO1),ENSGALG00000010875(ITGB8),ENSGALG000…	ENSGALG00000000583(SOX13),ENSGALG00000003473(SFRP1),ENSGALG00000004741(EPHB2),ENSGALG00000006415(CD40LG),ENSGALG00000006856(CD151),ENSGALG00000011347(IHH),ENSGALG00000012755(IGF-I),ENSGALG00000014786(PIK3R1),ENSGALG00000016954(RGCC),ENSGALG00000027247(EOMES),ENSGALG00000030008(HHEX),ENSGALG00000037665(LMBR1L),ENSGALG00000039696(ENTPD2),ENSGALG00000041708(WNT4),ENSGALG00000045814(CRLF2)
BP	GO:0019216	regulation of lipid metabolic process	6	18	24	179	0.0250261	2.37091	0.00020398	0.0134179	ENSGALG00000002781(BRCA1),ENSGALG00000007669(EGR1),ENSGALG00000008498(MALRD1),ENSGALG00000016287(NR0B1),ENSGALG00000016992(HTR2A),ENSGALG00000047662(NR1D1)	ENSGALG00000001419(DAB2IP),ENSGALG00000003879(MFSD2A),ENSGALG00000006598(SORL1),ENSGALG00000006942(PIK3IP1),ENSGALG00000009828(PPP2R5A),ENSGALG00000010364(AADAC),ENSGALG00000010891(ABCB11),ENSGALG00000010978(ANGPTL3),ENSGALG00000015708(FGFR3),ENSGALG00000016314(ELOVL5),ENSGALG00000016323(PDK3),ENSGALG00000029308(PNPLA3),ENSGALG00000033635(PTGS2),ENSGALG00000035803(THRSP),ENSGALG00000036257(ORMDL1…
BP	GO:0043067	regulation of programmed cell death	44	27	71	768	0.0740355	1.63476	0.00020977	0.0136373	ENSGALG00000000220,ENSGALG00000001926(HSPB1),ENSGALG00000002225(RFFL),ENSGALG00000002781(BRCA1),ENSGALG00000003085(CDK1),ENSGALG00000003484(BARD1),ENSGALG00000003922(TOP2A),ENSGALG00000005263(SOX8),ENSGALG00000005451(HELLS),ENSGALG00000006110(PLK1),ENSGALG00000006211(BCL2L1),ENSGALG00000006351(FAS),ENSGALG00000006992(MMP9),ENSGALG00000007101(ZPR1),ENSGALG00000007669(EGR1),ENSGALG00000007768(AURKA…	ENSGALG00000000619(ANGPTL4),ENSGALG00000000839(WNT11),ENSGALG00000001419(DAB2IP),ENSGALG00000002515(OLFM1),ENSGALG00000003323(NECAB2),ENSGALG00000003473(SFRP1),ENSGALG00000006415(CD40LG),ENSGALG00000007492(YME1L1),ENSGALG00000009179(TNFSF10),ENSGALG00000009241(SFRP2),ENSGALG00000010187(SLC1A1),ENSGALG00000010270(AREL1),ENSGALG00000010798(DHCR24),ENSGALG00000012755(IGF-I),ENSGALG00000014725(PLK2),…
BP	GO:0007052	mitotic spindle organization	13	1	14	78	0.0145985	3.17387	0.00021861	0.0140592	ENSGALG00000004195(KIF4B),ENSGALG00000006110(PLK1),ENSGALG00000006267(TPX2),ENSGALG00000007768(AURKA),ENSGALG00000009854(NEK2),ENSGALG00000010900(SPC25),ENSGALG00000012836,ENSGALG00000013208(CENPE),ENSGALG00000014801(NDC80),ENSGALG00000015709(TACC3),ENSGALG00000016931(BORA),ENSGALG00000030597(KIF11),ENSGALG00000033231(RACGAP1)	ENSGALG00000014725(PLK2)
BP	GO:0051256	mitotic spindle midzone assembly	3	0	3	3	0.00312826	17.683	0.000222083	0.0141306	ENSGALG00000004195(KIF4B),ENSGALG00000012836,ENSGALG00000033231(RACGAP1)	-
BP	GO:0051716	cellular response to stimulus	193	113	306	4307	0.319082	1.25633	0.000230731	0.0143902	ENSGALG00000000102(UBE2T),ENSGALG00000000220,ENSGALG00000000274,ENSGALG00000001126(CHAF1A),ENSGALG00000001231(SAMHD1),ENSGALG00000001926(HSPB1),ENSGALG00000002009(FANCG),ENSGALG00000002080(DOCK2),ENSGALG00000002112(CSF3R),ENSGALG00000002225(RFFL),ENSGALG00000002525(RASGEF1A),ENSGALG00000002766(MLKL),ENSGALG00000002781(BRCA1),ENSGALG00000002955(ADAMTSL2),ENSGALG00000003003(CCL20),ENSGALG0000000300…	ENSGALG00000000583(SOX13),ENSGALG00000000839(WNT11),ENSGALG00000001037(SCAI),ENSGALG00000001419(DAB2IP),ENSGALG00000002452(AQP3),ENSGALG00000002466(SLC2A5),ENSGALG00000002515(OLFM1),ENSGALG00000002555(RET),ENSGALG00000002893(STC2),ENSGALG00000003211(POLDIP2),ENSGALG00000003323(NECAB2),ENSGALG00000003473(SFRP1),ENSGALG00000003832(TEX264),ENSGALG00000003839(GRM2),ENSGALG00000003879(MFSD2A),ENSGALG0…
BP	GO:0006915	apoptotic process	50	32	82	921	0.0855057	1.57438	0.00023338	0.0143902	ENSGALG00000000220,ENSGALG00000001926(HSPB1),ENSGALG00000002225(RFFL),ENSGALG00000002781(BRCA1),ENSGALG00000003085(CDK1),ENSGALG00000003484(BARD1),ENSGALG00000003922(TOP2A),ENSGALG00000005263(SOX8),ENSGALG00000005451(HELLS),ENSGALG00000006110(PLK1),ENSGALG00000006211(BCL2L1),ENSGALG00000006351(FAS),ENSGALG00000006805(PLSCR1),ENSGALG00000006992(MMP9),ENSGALG00000007101(ZPR1),ENSGALG00000007669(EGR…	ENSGALG00000000619(ANGPTL4),ENSGALG00000000839(WNT11),ENSGALG00000001419(DAB2IP),ENSGALG00000002515(OLFM1),ENSGALG00000003323(NECAB2),ENSGALG00000003473(SFRP1),ENSGALG00000004553(SGPL1),ENSGALG00000005575(AKAP1),ENSGALG00000006415(CD40LG),ENSGALG00000007492(YME1L1),ENSGALG00000008459(BMPR2),ENSGALG00000009179(TNFSF10),ENSGALG00000009241(SFRP2),ENSGALG00000010187(SLC1A1),ENSGALG00000010270(AREL1),…
BP	GO:0070555	response to interleukin-1	8	3	11	52	0.0114703	3.74064	0.000231455	0.0143902	ENSGALG00000003003(CCL20),ENSGALG00000007669(EGR1),ENSGALG00000028451(MT4),ENSGALG00000032717(CCL4),ENSGALG00000040023(MAPK11),ENSGALG00000046326(IL1R2),ENSGALG00000047662(NR1D1),ENSGALG00000053121	ENSGALG00000001419(DAB2IP),ENSGALG00000003473(SFRP1),ENSGALG00000015235(XCL1)
BP	GO:0030154	cell differentiation	102	66	168	2167	0.175182	1.3709	0.00023989	0.0144237	ENSGALG00000001975(TMEM120A),ENSGALG00000002009(FANCG),ENSGALG00000002080(DOCK2),ENSGALG00000002112(CSF3R),ENSGALG00000002789(MAP2),ENSGALG00000003085(CDK1),ENSGALG00000003148(SPAG16),ENSGALG00000003922(TOP2A),ENSGALG00000004150(MYO1E),ENSGALG00000004161(CCNB1),ENSGALG00000005011,ENSGALG00000005263(SOX8),ENSGALG00000005769(WEE1),ENSGALG00000006211(BCL2L1),ENSGALG00000006525(NCAPG2),ENSGALG0000000…	ENSGALG00000000583(SOX13),ENSGALG00000000839(WNT11),ENSGALG00000001076(LIMK1),ENSGALG00000001419(DAB2IP),ENSGALG00000002403(ULK1),ENSGALG00000002515(OLFM1),ENSGALG00000002555(RET),ENSGALG00000003473(SFRP1),ENSGALG00000003879(MFSD2A),ENSGALG00000003999(NAV2),ENSGALG00000004333(ABCA5),ENSGALG00000004553(SGPL1),ENSGALG00000004741(EPHB2),ENSGALG00000005476(PTH2R),ENSGALG00000005849(PPDPF),ENSGALG0000…
BP	GO:0071347	cellular response to interleukin-1	7	3	10	44	0.0104275	4.01886	0.000238141	0.0144237	ENSGALG00000003003(CCL20),ENSGALG00000007669(EGR1),ENSGALG00000032717(CCL4),ENSGALG00000040023(MAPK11),ENSGALG00000046326(IL1R2),ENSGALG00000047662(NR1D1),ENSGALG00000053121	ENSGALG00000001419(DAB2IP),ENSGALG00000003473(SFRP1),ENSGALG00000015235(XCL1)
BP	GO:0001754	eye photoreceptor cell differentiation	6	2	8	29	0.00834202	4.87807	0.000241158	0.0144237	ENSGALG00000005263(SOX8),ENSGALG00000006626(PDE6C),ENSGALG00000006751(THY1),ENSGALG00000012594(NTRK2),ENSGALG00000015388(PRDM1),ENSGALG00000031301(TULP1)	ENSGALG00000011347(IHH),ENSGALG00000031895(SDK2)
BP	GO:0002520	immune system development	37	19	56	573	0.0583942	1.72818	0.000251539	0.0147496	ENSGALG00000001231(SAMHD1),ENSGALG00000002080(DOCK2),ENSGALG00000002112(CSF3R),ENSGALG00000003922(TOP2A),ENSGALG00000004150(MYO1E),ENSGALG00000004161(CCNB1),ENSGALG00000006525(NCAPG2),ENSGALG00000007158(SOCS1),ENSGALG00000007669(EGR1),ENSGALG00000008306(FGL2),ENSGALG00000008666(CTLA4),ENSGALG00000009068(ITPKB),ENSGALG00000009450(DUSP10),ENSGALG00000009740(RASGRP1),ENSGALG00000010745(HMGB2),ENSGAL…	ENSGALG00000000583(SOX13),ENSGALG00000002555(RET),ENSGALG00000003473(SFRP1),ENSGALG00000004553(SGPL1),ENSGALG00000006415(CD40LG),ENSGALG00000009241(SFRP2),ENSGALG00000011347(IHH),ENSGALG00000011646(PLD4),ENSGALG00000011957(TOB2),ENSGALG00000014786(PIK3R1),ENSGALG00000026989(HOXA7),ENSGALG00000027247(EOMES),ENSGALG00000029724(MTURN),ENSGALG00000030008(HHEX),ENSGALG00000037665(LMBR1L),ENSGALG000000…
BP	GO:0046631	alpha-beta T cell activation	12	2	14	79	0.0145985	3.1337	0.000251169	0.0147496	ENSGALG00000002080(DOCK2),ENSGALG00000007158(SOCS1),ENSGALG00000007874(IL18),ENSGALG00000009068(ITPKB),ENSGALG00000009519(ARG2),ENSGALG00000010915(IL6),ENSGALG00000012830(IRF4),ENSGALG00000012885(BCL2),ENSGALG00000015148(ANXA1),ENSGALG00000015388(PRDM1),ENSGALG00000016881(GPR183),ENSGALG00000036069(TCIRG1)	ENSGALG00000011347(IHH),ENSGALG00000027247(EOMES)
BP	GO:0006955	immune response	50	13	63	666	0.0656934	1.67272	0.000258603	0.0150165	ENSGALG00000001231(SAMHD1),ENSGALG00000002080(DOCK2),ENSGALG00000002507(MBL2),ENSGALG00000003003(CCL20),ENSGALG00000003792(FYB),ENSGALG00000006351(FAS),ENSGALG00000006751(THY1),ENSGALG00000006805(PLSCR1),ENSGALG00000007123,ENSGALG00000007158(SOCS1),ENSGALG00000007874(IL18),ENSGALG00000008166(TLR15),ENSGALG00000008306(FGL2),ENSGALG00000008666(CTLA4),ENSGALG00000009450(DUSP10),ENSGALG00000009519(AR…	ENSGALG00000001419(DAB2IP),ENSGALG00000005575(AKAP1),ENSGALG00000006415(CD40LG),ENSGALG00000008439(CD36),ENSGALG00000009179(TNFSF10),ENSGALG00000015235(XCL1),ENSGALG00000015315(TRIM14),ENSGALG00000015902(CD8BP),ENSGALG00000016320(FBXO9),ENSGALG00000016667(AvBD10),ENSGALG00000016954(RGCC),ENSGALG00000027247(EOMES),ENSGALG00000037854(TKFC)
BP	GO:0048534	hematopoietic or lymphoid organ development	34	19	53	535	0.0552659	1.75177	0.000263824	0.0151724	ENSGALG00000002080(DOCK2),ENSGALG00000002112(CSF3R),ENSGALG00000003922(TOP2A),ENSGALG00000004150(MYO1E),ENSGALG00000004161(CCNB1),ENSGALG00000006525(NCAPG2),ENSGALG00000007158(SOCS1),ENSGALG00000007669(EGR1),ENSGALG00000008306(FGL2),ENSGALG00000008666(CTLA4),ENSGALG00000009068(ITPKB),ENSGALG00000009450(DUSP10),ENSGALG00000009740(RASGRP1),ENSGALG00000010745(HMGB2),ENSGALG00000010875(ITGB8),ENSGALG…	ENSGALG00000000583(SOX13),ENSGALG00000002555(RET),ENSGALG00000003473(SFRP1),ENSGALG00000004553(SGPL1),ENSGALG00000006415(CD40LG),ENSGALG00000009241(SFRP2),ENSGALG00000011347(IHH),ENSGALG00000011646(PLD4),ENSGALG00000011957(TOB2),ENSGALG00000014786(PIK3R1),ENSGALG00000026989(HOXA7),ENSGALG00000027247(EOMES),ENSGALG00000029724(MTURN),ENSGALG00000030008(HHEX),ENSGALG00000037665(LMBR1L),ENSGALG000000…
BP	GO:0071695	anatomical structure maturation	8	10	18	119	0.0187696	2.67474	0.000282852	0.0161118	ENSGALG00000005263(SOX8),ENSGALG00000007768(AURKA),ENSGALG00000011406(NTN4),ENSGALG00000012538(NR4A2),ENSGALG00000012885(BCL2),ENSGALG00000019553(SERPINB10B),ENSGALG00000040276(RUNX2),ENSGALG00000048011(SCLT1)	ENSGALG00000002555(RET),ENSGALG00000005476(PTH2R),ENSGALG00000006655(MAP3K13),ENSGALG00000010793(SLC24A4),ENSGALG00000011347(IHH),ENSGALG00000012755(IGF-I),ENSGALG00000015151(B4GALT6),ENSGALG00000016912(EDNRB),ENSGALG00000036806(GDF11),ENSGALG00000040606(RAC3)
BP	GO:0006637	acyl-CoA metabolic process	3	7	10	45	0.0104275	3.92956	0.000289791	0.0161985	ENSGALG00000010225,ENSGALG00000014862(HMGCS1),ENSGALG00000016993(SUCLA2)	ENSGALG00000005439(ACACA),ENSGALG00000008752,ENSGALG00000008840(ACSL5),ENSGALG00000016314(ELOVL5),ENSGALG00000016323(PDK3),ENSGALG00000016430(PDHA2),ENSGALG00000026392(PIPOX)
BP	GO:0035383	thioester metabolic process	3	7	10	45	0.0104275	3.92956	0.000289791	0.0161985	ENSGALG00000010225,ENSGALG00000014862(HMGCS1),ENSGALG00000016993(SUCLA2)	ENSGALG00000005439(ACACA),ENSGALG00000008752,ENSGALG00000008840(ACSL5),ENSGALG00000016314(ELOVL5),ENSGALG00000016323(PDK3),ENSGALG00000016430(PDHA2),ENSGALG00000026392(PIPOX)
BP	GO:0070887	cellular response to chemical stimulus	79	51	130	1613	0.135558	1.42516	0.00029938	0.0163832	ENSGALG00000001231(SAMHD1),ENSGALG00000001926(HSPB1),ENSGALG00000002112(CSF3R),ENSGALG00000002781(BRCA1),ENSGALG00000002955(ADAMTSL2),ENSGALG00000003003(CCL20),ENSGALG00000005451(HELLS),ENSGALG00000005860(ACAA1),ENSGALG00000006211(BCL2L1),ENSGALG00000006351(FAS),ENSGALG00000006939(PFKP),ENSGALG00000006992(MMP9),ENSGALG00000007101(ZPR1),ENSGALG00000007158(SOCS1),ENSGALG00000007669(EGR1),ENSGALG000…	ENSGALG00000001419(DAB2IP),ENSGALG00000002452(AQP3),ENSGALG00000002466(SLC2A5),ENSGALG00000002555(RET),ENSGALG00000002893(STC2),ENSGALG00000003473(SFRP1),ENSGALG00000004581(NDST1),ENSGALG00000005439(ACACA),ENSGALG00000006473(PLXNA4),ENSGALG00000006598(SORL1),ENSGALG00000007253(IL1RAP),ENSGALG00000007786(DOK5),ENSGALG00000008439(CD36),ENSGALG00000008459(BMPR2),ENSGALG00000008861(BSPRY),ENSGALG0000…
BP	GO:0030097	hemopoiesis	33	18	51	512	0.0531804	1.76139	0.000301643	0.0163832	ENSGALG00000002080(DOCK2),ENSGALG00000002112(CSF3R),ENSGALG00000003922(TOP2A),ENSGALG00000004150(MYO1E),ENSGALG00000006525(NCAPG2),ENSGALG00000007158(SOCS1),ENSGALG00000007669(EGR1),ENSGALG00000008306(FGL2),ENSGALG00000008666(CTLA4),ENSGALG00000009068(ITPKB),ENSGALG00000009450(DUSP10),ENSGALG00000009740(RASGRP1),ENSGALG00000010745(HMGB2),ENSGALG00000010875(ITGB8),ENSGALG00000010915(IL6),ENSGALG00…	ENSGALG00000000583(SOX13),ENSGALG00000003473(SFRP1),ENSGALG00000004553(SGPL1),ENSGALG00000006415(CD40LG),ENSGALG00000009241(SFRP2),ENSGALG00000011347(IHH),ENSGALG00000011646(PLD4),ENSGALG00000011957(TOB2),ENSGALG00000014786(PIK3R1),ENSGALG00000026989(HOXA7),ENSGALG00000027247(EOMES),ENSGALG00000029724(MTURN),ENSGALG00000030008(HHEX),ENSGALG00000037665(LMBR1L),ENSGALG00000037913(KLF10),ENSGALG0000…
BP	GO:0022412	cellular process involved in reproduction in multicellular organism	18	7	25	195	0.0260688	2.26705	0.00030679	0.0163832	ENSGALG00000002009(FANCG),ENSGALG00000003148(SPAG16),ENSGALG00000003922(TOP2A),ENSGALG00000004161(CCNB1),ENSGALG00000006110(PLK1),ENSGALG00000006211(BCL2L1),ENSGALG00000007768(AURKA),ENSGALG00000010745(HMGB2),ENSGALG00000012160(KIF18A),ENSGALG00000012618(FANCC),ENSGALG00000012885(BCL2),ENSGALG00000014801(NDC80),ENSGALG00000015388(PRDM1),ENSGALG00000015874(TTK),ENSGALG00000016740(OCA2),ENSGALG0000…	ENSGALG00000003473(SFRP1),ENSGALG00000006629(RBP4A),ENSGALG00000011347(IHH),ENSGALG00000011560(PACRG),ENSGALG00000012755(IGF-I),ENSGALG00000017242(FZD4),ENSGALG00000041708(WNT4)
BP	GO:0007160	cell-matrix adhesion	9	10	19	130	0.0198123	2.58444	0.000304535	0.0163832	ENSGALG00000006751(THY1),ENSGALG00000009268(FGG),ENSGALG00000010875(ITGB8),ENSGALG00000012885(BCL2),ENSGALG00000014977(GSK3B),ENSGALG00000032029(SRF),ENSGALG00000041577(ITGA4),ENSGALG00000048236,ENSGALG00000051882	ENSGALG00000008043(CORO2B),ENSGALG00000008439(CD36),ENSGALG00000008866(WDPCP),ENSGALG00000010978(ANGPTL3),ENSGALG00000014463(ACTN2),ENSGALG00000014786(PIK3R1),ENSGALG00000015081(ACER2),ENSGALG00000026989(HOXA7),ENSGALG00000037423(PTPRK),ENSGALG00000041708(WNT4)
BP	GO:0007143	female meiotic nuclear division	7	0	7	23	0.00729927	5.38178	0.000304737	0.0163832	ENSGALG00000003922(TOP2A),ENSGALG00000004161(CCNB1),ENSGALG00000006110(PLK1),ENSGALG00000007768(AURKA),ENSGALG00000014801(NDC80),ENSGALG00000015874(TTK),ENSGALG00000054793(NCAPH2)	-
BP	GO:1905818	regulation of chromosome separation	11	0	11	54	0.0114703	3.60209	0.000328332	0.0173783	ENSGALG00000004515,ENSGALG00000006110(PLK1),ENSGALG00000006805(PLSCR1),ENSGALG00000007944(HECW2),ENSGALG00000013208(CENPE),ENSGALG00000013784(CDT1),ENSGALG00000014801(NDC80),ENSGALG00000015709(TACC3),ENSGALG00000015874(TTK),ENSGALG00000036892(BUB1B),ENSGALG00000051645(CDC6)	-
CC	GO:0051233	spindle midzone	7	0	7	25	0.00729927	4.95124	0.000409003	0.0178208	ENSGALG00000006110(PLK1),ENSGALG00000007768(AURKA),ENSGALG00000012160(KIF18A),ENSGALG00000012836,ENSGALG00000013208(CENPE),ENSGALG00000033231(RACGAP1),ENSGALG00000051645(CDC6)	-
BP	GO:0051453	regulation of intracellular pH	5	4	9	38	0.00938478	4.18808	0.000349736	0.0183489	ENSGALG00000007123,ENSGALG00000012885(BCL2),ENSGALG00000016844(RAB20),ENSGALG00000034294(ATP6V0D2),ENSGALG00000036069(TCIRG1)	ENSGALG00000007981(CLN6),ENSGALG00000023757(TMEM199),ENSGALG00000031734(AQP11),ENSGALG00000035140(TMEM106B)
BP	GO:1902850	microtubule cytoskeleton organization involved in mitosis	15	1	16	101	0.016684	2.80127	0.000356721	0.0185526	ENSGALG00000004195(KIF4B),ENSGALG00000006110(PLK1),ENSGALG00000006267(TPX2),ENSGALG00000007768(AURKA),ENSGALG00000008584(NUSAP1),ENSGALG00000009854(NEK2),ENSGALG00000010900(SPC25),ENSGALG00000012836,ENSGALG00000013208(CENPE),ENSGALG00000014801(NDC80),ENSGALG00000015709(TACC3),ENSGALG00000016332(MCPH1),ENSGALG00000016931(BORA),ENSGALG00000030597(KIF11),ENSGALG00000033231(RACGAP1)	ENSGALG00000014725(PLK2)
BP	GO:0008219	cell death	52	37	89	1032	0.092805	1.52499	0.000368438	0.0189968	ENSGALG00000000220,ENSGALG00000001926(HSPB1),ENSGALG00000002225(RFFL),ENSGALG00000002766(MLKL),ENSGALG00000002781(BRCA1),ENSGALG00000003085(CDK1),ENSGALG00000003484(BARD1),ENSGALG00000003922(TOP2A),ENSGALG00000005263(SOX8),ENSGALG00000005451(HELLS),ENSGALG00000006110(PLK1),ENSGALG00000006211(BCL2L1),ENSGALG00000006351(FAS),ENSGALG00000006805(PLSCR1),ENSGALG00000006992(MMP9),ENSGALG00000007101(ZPR…	ENSGALG00000000619(ANGPTL4),ENSGALG00000000724(PM20D1),ENSGALG00000000839(WNT11),ENSGALG00000001419(DAB2IP),ENSGALG00000002515(OLFM1),ENSGALG00000003323(NECAB2),ENSGALG00000003473(SFRP1),ENSGALG00000004553(SGPL1),ENSGALG00000005575(AKAP1),ENSGALG00000006415(CD40LG),ENSGALG00000006598(SORL1),ENSGALG00000007492(YME1L1),ENSGALG00000008439(CD36),ENSGALG00000008459(BMPR2),ENSGALG00000009179(TNFSF10),E…
BP	GO:0050793	regulation of developmental process	61	52	113	1375	0.117831	1.45322	0.000381669	0.0195108	ENSGALG00000001926(HSPB1),ENSGALG00000002112(CSF3R),ENSGALG00000002781(BRCA1),ENSGALG00000005263(SOX8),ENSGALG00000006751(THY1),ENSGALG00000006992(MMP9),ENSGALG00000007101(ZPR1),ENSGALG00000007158(SOCS1),ENSGALG00000007768(AURKA),ENSGALG00000008306(FGL2),ENSGALG00000008666(CTLA4),ENSGALG00000009068(ITPKB),ENSGALG00000009157(ECT2),ENSGALG00000009445(INPP5F),ENSGALG00000009450(DUSP10),ENSGALG000000…	ENSGALG00000000583(SOX13),ENSGALG00000000839(WNT11),ENSGALG00000001076(LIMK1),ENSGALG00000001419(DAB2IP),ENSGALG00000002515(OLFM1),ENSGALG00000002555(RET),ENSGALG00000002893(STC2),ENSGALG00000003473(SFRP1),ENSGALG00000003879(MFSD2A),ENSGALG00000004333(ABCA5),ENSGALG00000004553(SGPL1),ENSGALG00000004741(EPHB2),ENSGALG00000006473(PLXNA4),ENSGALG00000006598(SORL1),ENSGALG00000006655(MAP3K13),ENSGALG…
BP	GO:0012501	programmed cell death	51	32	83	951	0.0865485	1.54331	0.000404719	0.0203494	ENSGALG00000000220,ENSGALG00000001926(HSPB1),ENSGALG00000002225(RFFL),ENSGALG00000002766(MLKL),ENSGALG00000002781(BRCA1),ENSGALG00000003085(CDK1),ENSGALG00000003484(BARD1),ENSGALG00000003922(TOP2A),ENSGALG00000005263(SOX8),ENSGALG00000005451(HELLS),ENSGALG00000006110(PLK1),ENSGALG00000006211(BCL2L1),ENSGALG00000006351(FAS),ENSGALG00000006805(PLSCR1),ENSGALG00000006992(MMP9),ENSGALG00000007101(ZPR…	ENSGALG00000000619(ANGPTL4),ENSGALG00000000839(WNT11),ENSGALG00000001419(DAB2IP),ENSGALG00000002515(OLFM1),ENSGALG00000003323(NECAB2),ENSGALG00000003473(SFRP1),ENSGALG00000004553(SGPL1),ENSGALG00000005575(AKAP1),ENSGALG00000006415(CD40LG),ENSGALG00000007492(YME1L1),ENSGALG00000008459(BMPR2),ENSGALG00000009179(TNFSF10),ENSGALG00000009241(SFRP2),ENSGALG00000010187(SLC1A1),ENSGALG00000010270(AREL1),…
BP	GO:0051315	attachment of mitotic spindle microtubules to kinetochore	4	0	4	7	0.00417101	10.1046	0.000404878	0.0203494	ENSGALG00000010120(KIF2C),ENSGALG00000013208(CENPE),ENSGALG00000013784(CDT1),ENSGALG00000014801(NDC80)	-
BP	GO:0001666	response to hypoxia	10	7	17	113	0.0177268	2.66027	0.000441397	0.022	ENSGALG00000007669(EGR1),ENSGALG00000008294(ITPR1),ENSGALG00000008663(DDAH1),ENSGALG00000010129(PLK3),ENSGALG00000011962(NDNF),ENSGALG00000012538(NR4A2),ENSGALG00000012885(BCL2),ENSGALG00000018557(SOD3),ENSGALG00000032029(SRF),ENSGALG00000041459(DDIT4)	ENSGALG00000002452(AQP3),ENSGALG00000003473(SFRP1),ENSGALG00000016323(PDK3),ENSGALG00000016954(RGCC),ENSGALG00000033635(PTGS2),ENSGALG00000038290(P4HB),ENSGALG00000047356(VASN)
BP	GO:1903429	regulation of cell maturation	2	3	5	12	0.00521376	7.36792	0.000447603	0.0221249	ENSGALG00000007768(AURKA),ENSGALG00000012885(BCL2)	ENSGALG00000006655(MAP3K13),ENSGALG00000016912(EDNRB),ENSGALG00000040606(RAC3)
BP	GO:0045321	leukocyte activation	32	13	45	444	0.0469239	1.7922	0.000466338	0.022862	ENSGALG00000002080(DOCK2),ENSGALG00000005451(HELLS),ENSGALG00000007158(SOCS1),ENSGALG00000007669(EGR1),ENSGALG00000007874(IL18),ENSGALG00000008306(FGL2),ENSGALG00000008666(CTLA4),ENSGALG00000009068(ITPKB),ENSGALG00000009450(DUSP10),ENSGALG00000009519(ARG2),ENSGALG00000009740(RASGRP1),ENSGALG00000010748(EXO1),ENSGALG00000010875(ITGB8),ENSGALG00000010915(IL6),ENSGALG00000010949(GPNMB),ENSGALG000000…	ENSGALG00000000583(SOX13),ENSGALG00000003473(SFRP1),ENSGALG00000004741(EPHB2),ENSGALG00000006415(CD40LG),ENSGALG00000006856(CD151),ENSGALG00000011347(IHH),ENSGALG00000012755(IGF-I),ENSGALG00000014786(PIK3R1),ENSGALG00000027247(EOMES),ENSGALG00000030008(HHEX),ENSGALG00000037665(LMBR1L),ENSGALG00000041708(WNT4),ENSGALG00000045814(CRLF2)
BP	GO:0018149	peptide cross-linking	6	0	6	18	0.00625652	5.89433	0.000481296	0.0234035	ENSGALG00000004804,ENSGALG00000011962(NDNF),ENSGALG00000012802(F13A1),ENSGALG00000014412(CSTA),ENSGALG00000015148(ANXA1),ENSGALG00000033171(TGM4)	-
CC	GO:0005694	chromosome	55	6	61	690	0.0636079	1.56328	0.000579526	0.0235674	ENSGALG00000000632(CHTF8),ENSGALG00000001126(CHAF1A),ENSGALG00000001231(SAMHD1),ENSGALG00000001491(NCAPD3),ENSGALG00000002781(BRCA1),ENSGALG00000003438(NUF2),ENSGALG00000003922(TOP2A),ENSGALG00000004037(DNA2),ENSGALG00000004515,ENSGALG00000004794(H2AFY2),ENSGALG00000005038(CENPI),ENSGALG00000005451(HELLS),ENSGALG00000006110(PLK1),ENSGALG00000006525(NCAPG2),ENSGALG00000007669(EGR1),ENSGALG00000008…	ENSGALG00000003832(TEX264),ENSGALG00000008037(HORMAD2),ENSGALG00000011278(KAT2B),ENSGALG00000014725(PLK2),ENSGALG00000027247(EOMES),ENSGALG00000054224
BP	GO:0006793	phosphorus metabolic process	68	73	141	1795	0.147028	1.38903	0.000495858	0.0237258	ENSGALG00000001231(SAMHD1),ENSGALG00000001926(HSPB1),ENSGALG00000002766(MLKL),ENSGALG00000003085(CDK1),ENSGALG00000003484(BARD1),ENSGALG00000004161(CCNB1),ENSGALG00000005769(WEE1),ENSGALG00000006051(CDC7),ENSGALG00000006110(PLK1),ENSGALG00000006267(TPX2),ENSGALG00000006351(FAS),ENSGALG00000006751(THY1),ENSGALG00000006939(PFKP),ENSGALG00000006992(MMP9),ENSGALG00000007158(SOCS1),ENSGALG00000007177(…	ENSGALG00000000557(ETNK2),ENSGALG00000000692(CDK18),ENSGALG00000000839(WNT11),ENSGALG00000001076(LIMK1),ENSGALG00000001419(DAB2IP),ENSGALG00000002403(ULK1),ENSGALG00000002555(RET),ENSGALG00000003473(SFRP1),ENSGALG00000003537(SGK2),ENSGALG00000003879(MFSD2A),ENSGALG00000004300(PTDSS2),ENSGALG00000004741(EPHB2),ENSGALG00000005439(ACACA),ENSGALG00000005452(TADA2A),ENSGALG00000005888(PGP),ENSGALG0000…
BP	GO:0045444	fat cell differentiation	13	6	19	135	0.0198123	2.48872	0.000495178	0.0237258	ENSGALG00000001975(TMEM120A),ENSGALG00000005263(SOX8),ENSGALG00000007158(SOCS1),ENSGALG00000009450(DUSP10),ENSGALG00000012538(NR4A2),ENSGALG00000015425(LPL),ENSGALG00000016992(HTR2A),ENSGALG00000030025(FABP4),ENSGALG00000038540(ZBTB32),ENSGALG00000040180(CEBPD),ENSGALG00000040971(EGR2),ENSGALG00000042415(BBS2),ENSGALG00000047662(NR1D1)	ENSGALG00000000583(SOX13),ENSGALG00000003473(SFRP1),ENSGALG00000009241(SFRP2),ENSGALG00000011227(CDS1),ENSGALG00000016320(FBXO9),ENSGALG00000033635(PTGS2)
BP	GO:0006796	phosphate-containing compound metabolic process	68	72	140	1783	0.145985	1.38846	0.00053076	0.0249093	ENSGALG00000001231(SAMHD1),ENSGALG00000001926(HSPB1),ENSGALG00000002766(MLKL),ENSGALG00000003085(CDK1),ENSGALG00000003484(BARD1),ENSGALG00000004161(CCNB1),ENSGALG00000005769(WEE1),ENSGALG00000006051(CDC7),ENSGALG00000006110(PLK1),ENSGALG00000006267(TPX2),ENSGALG00000006351(FAS),ENSGALG00000006751(THY1),ENSGALG00000006939(PFKP),ENSGALG00000006992(MMP9),ENSGALG00000007158(SOCS1),ENSGALG00000007177(…	ENSGALG00000000557(ETNK2),ENSGALG00000000692(CDK18),ENSGALG00000000839(WNT11),ENSGALG00000001076(LIMK1),ENSGALG00000001419(DAB2IP),ENSGALG00000002403(ULK1),ENSGALG00000002555(RET),ENSGALG00000003473(SFRP1),ENSGALG00000003537(SGK2),ENSGALG00000003879(MFSD2A),ENSGALG00000004300(PTDSS2),ENSGALG00000004741(EPHB2),ENSGALG00000005439(ACACA),ENSGALG00000005452(TADA2A),ENSGALG00000005888(PGP),ENSGALG0000…
BP	GO:0045595	regulation of cell differentiation	39	38	77	876	0.080292	1.55433	0.000535639	0.0249093	ENSGALG00000002112(CSF3R),ENSGALG00000005263(SOX8),ENSGALG00000006992(MMP9),ENSGALG00000007158(SOCS1),ENSGALG00000007768(AURKA),ENSGALG00000008306(FGL2),ENSGALG00000008666(CTLA4),ENSGALG00000009068(ITPKB),ENSGALG00000009157(ECT2),ENSGALG00000009450(DUSP10),ENSGALG00000009740(RASGRP1),ENSGALG00000009977(SMAD1),ENSGALG00000010745(HMGB2),ENSGALG00000011872,ENSGALG00000012277(MAFF),ENSGALG00000012594…	ENSGALG00000000583(SOX13),ENSGALG00000001076(LIMK1),ENSGALG00000001419(DAB2IP),ENSGALG00000002515(OLFM1),ENSGALG00000003473(SFRP1),ENSGALG00000004333(ABCA5),ENSGALG00000004741(EPHB2),ENSGALG00000006473(PLXNA4),ENSGALG00000006598(SORL1),ENSGALG00000006655(MAP3K13),ENSGALG00000006855(MELTF),ENSGALG00000007929(DIXDC1),ENSGALG00000008439(CD36),ENSGALG00000008459(BMPR2),ENSGALG00000009241(SFRP2),ENSGA…
BP	GO:0051983	regulation of chromosome segregation	12	0	12	66	0.012513	3.21509	0.000537251	0.0249093	ENSGALG00000004515,ENSGALG00000006110(PLK1),ENSGALG00000006805(PLSCR1),ENSGALG00000007944(HECW2),ENSGALG00000010120(KIF2C),ENSGALG00000013208(CENPE),ENSGALG00000013784(CDT1),ENSGALG00000014801(NDC80),ENSGALG00000015709(TACC3),ENSGALG00000015874(TTK),ENSGALG00000036892(BUB1B),ENSGALG00000051645(CDC6)	-
BP	GO:0071456	cellular response to hypoxia	5	7	12	66	0.012513	3.21509	0.000537251	0.0249093	ENSGALG00000007669(EGR1),ENSGALG00000008663(DDAH1),ENSGALG00000010129(PLK3),ENSGALG00000011962(NDNF),ENSGALG00000012885(BCL2)	ENSGALG00000002452(AQP3),ENSGALG00000003473(SFRP1),ENSGALG00000016323(PDK3),ENSGALG00000016954(RGCC),ENSGALG00000033635(PTGS2),ENSGALG00000038290(P4HB),ENSGALG00000047356(VASN)
BP	GO:0098542	defense response to other organism	31	8	39	372	0.0406674	1.85386	0.00057168	0.0263017	ENSGALG00000001231(SAMHD1),ENSGALG00000002507(MBL2),ENSGALG00000002766(MLKL),ENSGALG00000003003(CCL20),ENSGALG00000006211(BCL2L1),ENSGALG00000006805(PLSCR1),ENSGALG00000007158(SOCS1),ENSGALG00000008166(TLR15),ENSGALG00000008306(FGL2),ENSGALG00000009450(DUSP10),ENSGALG00000009519(ARG2),ENSGALG00000009740(RASGRP1),ENSGALG00000010745(HMGB2),ENSGALG00000012076(TIFA),ENSGALG00000012830(IRF4),ENSGALG00…	ENSGALG00000005575(AKAP1),ENSGALG00000008439(CD36),ENSGALG00000015235(XCL1),ENSGALG00000015315(TRIM14),ENSGALG00000016320(FBXO9),ENSGALG00000016667(AvBD10),ENSGALG00000037854(TKFC),ENSGALG00000048876(LEAP2)
BP	GO:0000281	mitotic cytokinesis	9	1	10	49	0.0104275	3.60878	0.000599231	0.0269474	ENSGALG00000000220,ENSGALG00000004195(KIF4B),ENSGALG00000006110(PLK1),ENSGALG00000006639(CEP55),ENSGALG00000007537(INCENP),ENSGALG00000008584(NUSAP1),ENSGALG00000009157(ECT2),ENSGALG00000017025(CKAP2),ENSGALG00000033231(RACGAP1)	ENSGALG00000008188(TRIM36)
BP	GO:0007091	metaphase/anaphase transition of mitotic cell cycle	10	0	10	49	0.0104275	3.60878	0.000599231	0.0269474	ENSGALG00000004515,ENSGALG00000006110(PLK1),ENSGALG00000007944(HECW2),ENSGALG00000013208(CENPE),ENSGALG00000013784(CDT1),ENSGALG00000014801(NDC80),ENSGALG00000015709(TACC3),ENSGALG00000015874(TTK),ENSGALG00000036892(BUB1B),ENSGALG00000051645(CDC6)	-
BP	GO:0010965	regulation of mitotic sister chromatid separation	10	0	10	49	0.0104275	3.60878	0.000599231	0.0269474	ENSGALG00000004515,ENSGALG00000006110(PLK1),ENSGALG00000007944(HECW2),ENSGALG00000013208(CENPE),ENSGALG00000013784(CDT1),ENSGALG00000014801(NDC80),ENSGALG00000015709(TACC3),ENSGALG00000015874(TTK),ENSGALG00000036892(BUB1B),ENSGALG00000051645(CDC6)	-
BP	GO:0000910	cytokinesis	15	1	16	106	0.016684	2.66913	0.000620127	0.0274739	ENSGALG00000000220,ENSGALG00000004195(KIF4B),ENSGALG00000006110(PLK1),ENSGALG00000006211(BCL2L1),ENSGALG00000006639(CEP55),ENSGALG00000007537(INCENP),ENSGALG00000007768(AURKA),ENSGALG00000008584(NUSAP1),ENSGALG00000009157(ECT2),ENSGALG00000010129(PLK3),ENSGALG00000012836,ENSGALG00000017025(CKAP2),ENSGALG00000033231(RACGAP1),ENSGALG00000048349(PRC1),ENSGALG00000051645(CDC6)	ENSGALG00000008188(TRIM36)
BP	GO:0036294	cellular response to decreased oxygen levels	5	7	12	67	0.012513	3.16711	0.00061909	0.0274739	ENSGALG00000007669(EGR1),ENSGALG00000008663(DDAH1),ENSGALG00000010129(PLK3),ENSGALG00000011962(NDNF),ENSGALG00000012885(BCL2)	ENSGALG00000002452(AQP3),ENSGALG00000003473(SFRP1),ENSGALG00000016323(PDK3),ENSGALG00000016954(RGCC),ENSGALG00000033635(PTGS2),ENSGALG00000038290(P4HB),ENSGALG00000047356(VASN)
BP	GO:0030641	regulation of cellular pH	5	4	9	41	0.00938478	3.88163	0.000638364	0.0280739	ENSGALG00000007123,ENSGALG00000012885(BCL2),ENSGALG00000016844(RAB20),ENSGALG00000034294(ATP6V0D2),ENSGALG00000036069(TCIRG1)	ENSGALG00000007981(CLN6),ENSGALG00000023757(TMEM199),ENSGALG00000031734(AQP11),ENSGALG00000035140(TMEM106B)
MF	GO:0046906	tetrapyrrole binding	5	14	19	112	0.0198123	2.9998	4.44924e-05	0.0288978	ENSGALG00000001892(CYGB),ENSGALG00000004449(CYP3A5),ENSGALG00000035207(TDO2),ENSGALG00000040754(CYP1C1),ENSGALG00000047662(NR1D1)	ENSGALG00000001320(CYP1A2),ENSGALG00000002893(STC2),ENSGALG00000005795(CYP2C23b),ENSGALG00000009365(CYP51A1),ENSGALG00000016710(CYP39A1),ENSGALG00000020688(CYP4A22),ENSGALG00000025822(CYP1B1),ENSGALG00000029947(MMAB),ENSGALG00000030187(CAT),ENSGALG00000030255(AMBP),ENSGALG00000033635(PTGS2),ENSGALG00000041222(CYP7A1),ENSGALG00000047199,ENSGALG00000049414(CYP2C23a)
BP	GO:0006641	triglyceride metabolic process	1	9	10	50	0.0104275	3.5366	0.00070906	0.0307311	ENSGALG00000015425(LPL)	ENSGALG00000003879(MFSD2A),ENSGALG00000006598(SORL1),ENSGALG00000010364(AADAC),ENSGALG00000029308(PNPLA3),ENSGALG00000030034(G6PC1),ENSGALG00000030187(CAT),ENSGALG00000035026(SLC22A4),ENSGALG00000035619(MTTP),ENSGALG00000049290
BP	GO:0045833	negative regulation of lipid metabolic process	3	7	10	50	0.0104275	3.5366	0.00070906	0.0307311	ENSGALG00000002781(BRCA1),ENSGALG00000008498(MALRD1),ENSGALG00000016287(NR0B1)	ENSGALG00000001419(DAB2IP),ENSGALG00000003879(MFSD2A),ENSGALG00000006598(SORL1),ENSGALG00000006942(PIK3IP1),ENSGALG00000009828(PPP2R5A),ENSGALG00000036257(ORMDL1),ENSGALG00000041708(WNT4)
BP	GO:0021700	developmental maturation	8	12	20	150	0.0208551	2.35773	0.000722655	0.031095	ENSGALG00000005263(SOX8),ENSGALG00000007768(AURKA),ENSGALG00000011406(NTN4),ENSGALG00000012538(NR4A2),ENSGALG00000012885(BCL2),ENSGALG00000019553(SERPINB10B),ENSGALG00000040276(RUNX2),ENSGALG00000048011(SCLT1)	ENSGALG00000001419(DAB2IP),ENSGALG00000002555(RET),ENSGALG00000005476(PTH2R),ENSGALG00000006655(MAP3K13),ENSGALG00000010793(SLC24A4),ENSGALG00000010924(NFIA),ENSGALG00000011347(IHH),ENSGALG00000012755(IGF-I),ENSGALG00000015151(B4GALT6),ENSGALG00000016912(EDNRB),ENSGALG00000036806(GDF11),ENSGALG00000040606(RAC3)
BP	GO:2001237	negative regulation of extrinsic apoptotic signaling pathway	8	3	11	59	0.0114703	3.29683	0.000728132	0.0311069	ENSGALG00000002225(RFFL),ENSGALG00000002781(BRCA1),ENSGALG00000006211(BCL2L1),ENSGALG00000009268(FGG),ENSGALG00000010745(HMGB2),ENSGALG00000012885(BCL2),ENSGALG00000014977(GSK3B),ENSGALG00000015259(RB1CC1)	ENSGALG00000009241(SFRP2),ENSGALG00000012755(IGF-I),ENSGALG00000016313(GCLC)
BP	GO:0051094	positive regulation of developmental process	34	33	67	748	0.0698644	1.58391	0.0007534	0.031958	ENSGALG00000001926(HSPB1),ENSGALG00000002781(BRCA1),ENSGALG00000005263(SOX8),ENSGALG00000007158(SOCS1),ENSGALG00000007768(AURKA),ENSGALG00000009068(ITPKB),ENSGALG00000009157(ECT2),ENSGALG00000009450(DUSP10),ENSGALG00000009740(RASGRP1),ENSGALG00000009977(SMAD1),ENSGALG00000010745(HMGB2),ENSGALG00000010875(ITGB8),ENSGALG00000012426(DDHD1),ENSGALG00000012594(NTRK2),ENSGALG00000012712(RBM24),ENSGALG0…	ENSGALG00000000583(SOX13),ENSGALG00000000839(WNT11),ENSGALG00000001076(LIMK1),ENSGALG00000001419(DAB2IP),ENSGALG00000002515(OLFM1),ENSGALG00000002555(RET),ENSGALG00000003473(SFRP1),ENSGALG00000004741(EPHB2),ENSGALG00000006473(PLXNA4),ENSGALG00000006598(SORL1),ENSGALG00000006655(MAP3K13),ENSGALG00000007253(IL1RAP),ENSGALG00000008439(CD36),ENSGALG00000008459(BMPR2),ENSGALG00000009241(SFRP2),ENSGALG…
BP	GO:1901605	alpha-amino acid metabolic process	7	9	16	108	0.016684	2.6197	0.000764607	0.0319595	ENSGALG00000002479(MAT1A),ENSGALG00000002576(ASL2),ENSGALG00000007728,ENSGALG00000008663(DDAH1),ENSGALG00000009519(ARG2),ENSGALG00000033338(GPT2),ENSGALG00000035207(TDO2)	ENSGALG00000000109(AFMID),ENSGALG00000004343(HPD),ENSGALG00000004612(MTHFR),ENSGALG00000012298(SLC39A8),ENSGALG00000012392(IYD),ENSGALG00000015057(DDO),ENSGALG00000016313(GCLC),ENSGALG00000026392(PIPOX),ENSGALG00000026757(DHFR)
BP	GO:0032760	positive regulation of tumor necrosis factor production	6	3	9	42	0.00938478	3.78921	0.000769464	0.0319595	ENSGALG00000001926(HSPB1),ENSGALG00000009740(RASGRP1),ENSGALG00000032701(LY96),ENSGALG00000038433(SPON2),ENSGALG00000039206(ARID5A),ENSGALG00000041192(IFIH1)	ENSGALG00000004741(EPHB2),ENSGALG00000008439(CD36),ENSGALG00000014786(PIK3R1)
BP	GO:0046530	photoreceptor cell differentiation	6	3	9	42	0.00938478	3.78921	0.000769464	0.0319595	ENSGALG00000005263(SOX8),ENSGALG00000006626(PDE6C),ENSGALG00000006751(THY1),ENSGALG00000012594(NTRK2),ENSGALG00000015388(PRDM1),ENSGALG00000031301(TULP1)	ENSGALG00000003879(MFSD2A),ENSGALG00000011347(IHH),ENSGALG00000031895(SDK2)
BP	GO:0042221	response to chemical	98	61	159	2088	0.165798	1.34655	0.00085319	0.0320939	ENSGALG00000001231(SAMHD1),ENSGALG00000001926(HSPB1),ENSGALG00000002080(DOCK2),ENSGALG00000002112(CSF3R),ENSGALG00000002781(BRCA1),ENSGALG00000002955(ADAMTSL2),ENSGALG00000003003(CCL20),ENSGALG00000003005(CHRNB4),ENSGALG00000004613(P2RX5),ENSGALG00000005451(HELLS),ENSGALG00000005860(ACAA1),ENSGALG00000006211(BCL2L1),ENSGALG00000006351(FAS),ENSGALG00000006805(PLSCR1),ENSGALG00000006939(PFKP),ENSGA…	ENSGALG00000000839(WNT11),ENSGALG00000001419(DAB2IP),ENSGALG00000002452(AQP3),ENSGALG00000002466(SLC2A5),ENSGALG00000002555(RET),ENSGALG00000002893(STC2),ENSGALG00000003473(SFRP1),ENSGALG00000004581(NDST1),ENSGALG00000004741(EPHB2),ENSGALG00000005439(ACACA),ENSGALG00000006473(PLXNA4),ENSGALG00000006598(SORL1),ENSGALG00000006629(RBP4A),ENSGALG00000007253(IL1RAP),ENSGALG00000007786(DOK5),ENSGALG000…
BP	GO:0051239	regulation of multicellular organismal process	64	54	118	1477	0.123045	1.41272	0.000830401	0.0320939	ENSGALG00000001926(HSPB1),ENSGALG00000002112(CSF3R),ENSGALG00000002781(BRCA1),ENSGALG00000003005(CHRNB4),ENSGALG00000005263(SOX8),ENSGALG00000005347(ADAMTS18),ENSGALG00000006992(MMP9),ENSGALG00000007101(ZPR1),ENSGALG00000007158(SOCS1),ENSGALG00000007177(PTPRG),ENSGALG00000007669(EGR1),ENSGALG00000007874(IL18),ENSGALG00000008166(TLR15),ENSGALG00000008306(FGL2),ENSGALG00000008666(CTLA4),ENSGALG0000…	ENSGALG00000000583(SOX13),ENSGALG00000000839(WNT11),ENSGALG00000001076(LIMK1),ENSGALG00000001419(DAB2IP),ENSGALG00000001459(TNNC1),ENSGALG00000002515(OLFM1),ENSGALG00000002555(RET),ENSGALG00000002893(STC2),ENSGALG00000003473(SFRP1),ENSGALG00000003879(MFSD2A),ENSGALG00000003911(CACNG5),ENSGALG00000004553(SGPL1),ENSGALG00000004741(EPHB2),ENSGALG00000005845(SLC7A5),ENSGALG00000006415(CD40LG),ENSGALG…
BP	GO:0006952	defense response	44	15	59	642	0.0615224	1.62507	0.000836515	0.0320939	ENSGALG00000001231(SAMHD1),ENSGALG00000002507(MBL2),ENSGALG00000002766(MLKL),ENSGALG00000003003(CCL20),ENSGALG00000006211(BCL2L1),ENSGALG00000006805(PLSCR1),ENSGALG00000007158(SOCS1),ENSGALG00000007874(IL18),ENSGALG00000008166(TLR15),ENSGALG00000008306(FGL2),ENSGALG00000009450(DUSP10),ENSGALG00000009519(ARG2),ENSGALG00000009740(RASGRP1),ENSGALG00000009977(SMAD1),ENSGALG00000010745(HMGB2),ENSGALG0…	ENSGALG00000005575(AKAP1),ENSGALG00000006415(CD40LG),ENSGALG00000008439(CD36),ENSGALG00000008601(AHSG),ENSGALG00000010187(SLC1A1),ENSGALG00000010270(AREL1),ENSGALG00000011646(PLD4),ENSGALG00000012755(IGF-I),ENSGALG00000015235(XCL1),ENSGALG00000015315(TRIM14),ENSGALG00000016320(FBXO9),ENSGALG00000016667(AvBD10),ENSGALG00000033635(PTGS2),ENSGALG00000037854(TKFC),ENSGALG00000048876(LEAP2)
BP	GO:0072521	purine-containing compound metabolic process	13	16	29	255	0.0302398	2.01101	0.000798388	0.0320939	ENSGALG00000001231(SAMHD1),ENSGALG00000006939(PFKP),ENSGALG00000010225,ENSGALG00000010702(ADSS),ENSGALG00000014862(HMGCS1),ENSGALG00000016992(HTR2A),ENSGALG00000016993(SUCLA2),ENSGALG00000023773,ENSGALG00000026077(ALDOC),ENSGALG00000028501(DCK),ENSGALG00000031244(ADCY6),ENSGALG00000039895(EPHA2),ENSGALG00000041459(DDIT4)	ENSGALG00000005439(ACACA),ENSGALG00000007936(PGK2),ENSGALG00000008752,ENSGALG00000008840(ACSL5),ENSGALG00000009728(SLC25A13),ENSGALG00000012755(IGF-I),ENSGALG00000013031(CECR1),ENSGALG00000013726(PAICS),ENSGALG00000013728(PPAT),ENSGALG00000014447(AK3),ENSGALG00000016314(ELOVL5),ENSGALG00000016323(PDK3),ENSGALG00000016430(PDHA2),ENSGALG00000021039(HKDC1),ENSGALG00000026392(PIPOX),ENSGALG0000003003…
BP	GO:0032640	tumor necrosis factor production	8	4	12	69	0.012513	3.0753	0.000814351	0.0320939	ENSGALG00000001926(HSPB1),ENSGALG00000009519(ARG2),ENSGALG00000009740(RASGRP1),ENSGALG00000010949(GPNMB),ENSGALG00000032701(LY96),ENSGALG00000038433(SPON2),ENSGALG00000039206(ARID5A),ENSGALG00000041192(IFIH1)	ENSGALG00000004741(EPHB2),ENSGALG00000008439(CD36),ENSGALG00000012755(IGF-I),ENSGALG00000014786(PIK3R1)
BP	GO:0032680	regulation of tumor necrosis factor production	8	4	12	69	0.012513	3.0753	0.000814351	0.0320939	ENSGALG00000001926(HSPB1),ENSGALG00000009519(ARG2),ENSGALG00000009740(RASGRP1),ENSGALG00000010949(GPNMB),ENSGALG00000032701(LY96),ENSGALG00000038433(SPON2),ENSGALG00000039206(ARID5A),ENSGALG00000041192(IFIH1)	ENSGALG00000004741(EPHB2),ENSGALG00000008439(CD36),ENSGALG00000012755(IGF-I),ENSGALG00000014786(PIK3R1)
BP	GO:0044784	metaphase/anaphase transition of cell cycle	10	0	10	51	0.0104275	3.46726	0.000834954	0.0320939	ENSGALG00000004515,ENSGALG00000006110(PLK1),ENSGALG00000007944(HECW2),ENSGALG00000013208(CENPE),ENSGALG00000013784(CDT1),ENSGALG00000014801(NDC80),ENSGALG00000015709(TACC3),ENSGALG00000015874(TTK),ENSGALG00000036892(BUB1B),ENSGALG00000051645(CDC6)	-
BP	GO:1902041	regulation of extrinsic apoptotic signaling pathway via death domain receptors	6	2	8	34	0.00834202	4.16071	0.000779127	0.0320939	ENSGALG00000002225(RFFL),ENSGALG00000002781(BRCA1),ENSGALG00000006211(BCL2L1),ENSGALG00000009268(FGG),ENSGALG00000010745(HMGB2),ENSGALG00000014977(GSK3B)	ENSGALG00000003473(SFRP1),ENSGALG00000009241(SFRP2)
BP	GO:0000022	mitotic spindle elongation	3	0	3	4	0.00312826	13.2623	0.000848091	0.0320939	ENSGALG00000004195(KIF4B),ENSGALG00000012836,ENSGALG00000033231(RACGAP1)	-
BP	GO:0003402	planar cell polarity pathway involved in axis elongation	0	3	3	4	0.00312826	13.2623	0.000848091	0.0320939	-	ENSGALG00000000839(WNT11),ENSGALG00000003473(SFRP1),ENSGALG00000009241(SFRP2)
BP	GO:0007056	spindle assembly involved in female meiosis	3	0	3	4	0.00312826	13.2623	0.000848091	0.0320939	ENSGALG00000004161(CCNB1),ENSGALG00000007768(AURKA),ENSGALG00000014801(NDC80)	-
BP	GO:0007057	spindle assembly involved in female meiosis I	3	0	3	4	0.00312826	13.2623	0.000848091	0.0320939	ENSGALG00000004161(CCNB1),ENSGALG00000007768(AURKA),ENSGALG00000014801(NDC80)	-
BP	GO:0016321	female meiosis chromosome segregation	3	0	3	4	0.00312826	13.2623	0.000848091	0.0320939	ENSGALG00000006110(PLK1),ENSGALG00000015874(TTK),ENSGALG00000054793(NCAPH2)	-
BP	GO:0051231	spindle elongation	3	0	3	4	0.00312826	13.2623	0.000848091	0.0320939	ENSGALG00000004195(KIF4B),ENSGALG00000012836,ENSGALG00000033231(RACGAP1)	-
BP	GO:0051255	spindle midzone assembly	3	0	3	4	0.00312826	13.2623	0.000848091	0.0320939	ENSGALG00000004195(KIF4B),ENSGALG00000012836,ENSGALG00000033231(RACGAP1)	-
BP	GO:0045667	regulation of osteoblast differentiation	6	8	14	89	0.0145985	2.7816	0.00087913	0.0326589	ENSGALG00000009977(SMAD1),ENSGALG00000021304(RANBP3L),ENSGALG00000036069(TCIRG1),ENSGALG00000040180(CEBPD),ENSGALG00000040276(RUNX2),ENSGALG00000043641(JUND)	ENSGALG00000003473(SFRP1),ENSGALG00000008459(BMPR2),ENSGALG00000009241(SFRP2),ENSGALG00000011347(IHH),ENSGALG00000012755(IGF-I),ENSGALG00000039200(AXIN2),ENSGALG00000040993(BAMBI),ENSGALG00000041708(WNT4)
BP	GO:0065004	protein-DNA complex assembly	14	0	14	89	0.0145985	2.7816	0.00087913	0.0326589	ENSGALG00000001126(CHAF1A),ENSGALG00000004515,ENSGALG00000004794(H2AFY2),ENSGALG00000005038(CENPI),ENSGALG00000005451(HELLS),ENSGALG00000011747,ENSGALG00000013208(CENPE),ENSGALG00000013784(CDT1),ENSGALG00000014753(CENPK),ENSGALG00000015884(MIS18A),ENSGALG00000024481(CENPS),ENSGALG00000027454(CENPW),ENSGALG00000037167(HIST1H103),ENSGALG00000037453(TERF1)	-
BP	GO:0060219	camera-type eye photoreceptor cell differentiation	4	2	6	20	0.00625652	5.3049	0.000905316	0.0334241	ENSGALG00000005263(SOX8),ENSGALG00000006626(PDE6C),ENSGALG00000006751(THY1),ENSGALG00000012594(NTRK2)	ENSGALG00000011347(IHH),ENSGALG00000031895(SDK2)
MF	GO:0020037	heme binding	5	13	18	107	0.0187696	2.97471	7.85469e-05	0.0340108	ENSGALG00000001892(CYGB),ENSGALG00000004449(CYP3A5),ENSGALG00000035207(TDO2),ENSGALG00000040754(CYP1C1),ENSGALG00000047662(NR1D1)	ENSGALG00000001320(CYP1A2),ENSGALG00000002893(STC2),ENSGALG00000005795(CYP2C23b),ENSGALG00000009365(CYP51A1),ENSGALG00000016710(CYP39A1),ENSGALG00000020688(CYP4A22),ENSGALG00000025822(CYP1B1),ENSGALG00000030187(CAT),ENSGALG00000030255(AMBP),ENSGALG00000033635(PTGS2),ENSGALG00000041222(CYP7A1),ENSGALG00000047199,ENSGALG00000049414(CYP2C23a)
BP	GO:0019725	cellular homeostasis	19	19	38	369	0.0396246	1.82101	0.000938495	0.0344364	ENSGALG00000007123,ENSGALG00000008294(ITPR1),ENSGALG00000009433(BAG3),ENSGALG00000012885(BCL2),ENSGALG00000014372(SLC34A2),ENSGALG00000014616(MT3),ENSGALG00000014918(RFX6),ENSGALG00000016580(SCARA5),ENSGALG00000016844(RAB20),ENSGALG00000016992(HTR2A),ENSGALG00000026380(UBE2C),ENSGALG00000028451(MT4),ENSGALG00000031244(ADCY6),ENSGALG00000032029(SRF),ENSGALG00000033090(VDR),ENSGALG00000034294(ATP6V…	ENSGALG00000002893(STC2),ENSGALG00000005476(PTH2R),ENSGALG00000007981(CLN6),ENSGALG00000008844(SLC31A1),ENSGALG00000009301(CHRNA1),ENSGALG00000010187(SLC1A1),ENSGALG00000010793(SLC24A4),ENSGALG00000010879(FGGY),ENSGALG00000011376(ANKRD9),ENSGALG00000012298(SLC39A8),ENSGALG00000014786(PIK3R1),ENSGALG00000016313(GCLC),ENSGALG00000020805(LRRC8D),ENSGALG00000020879(SLC30A7),ENSGALG00000021039(HKDC1),…
BP	GO:0006520	cellular amino acid metabolic process	11	11	22	176	0.0229406	2.21038	0.000971573	0.0354328	ENSGALG00000000081(IL4I1),ENSGALG00000002479(MAT1A),ENSGALG00000002576(ASL2),ENSGALG00000006427(CARS),ENSGALG00000007728,ENSGALG00000008663(DDAH1),ENSGALG00000009519(ARG2),ENSGALG00000013177(BCAT1),ENSGALG00000027822,ENSGALG00000033338(GPT2),ENSGALG00000035207(TDO2)	ENSGALG00000000109(AFMID),ENSGALG00000000724(PM20D1),ENSGALG00000004343(HPD),ENSGALG00000004612(MTHFR),ENSGALG00000010736(DIO1),ENSGALG00000012298(SLC39A8),ENSGALG00000012392(IYD),ENSGALG00000015057(DDO),ENSGALG00000016313(GCLC),ENSGALG00000026392(PIPOX),ENSGALG00000026757(DHFR)
BP	GO:0044419	biological process involved in interspecies interaction between organisms	47	13	60	660	0.0625652	1.60755	0.000989121	0.0358541	ENSGALG00000001231(SAMHD1),ENSGALG00000001926(HSPB1),ENSGALG00000002507(MBL2),ENSGALG00000002766(MLKL),ENSGALG00000003003(CCL20),ENSGALG00000006211(BCL2L1),ENSGALG00000006805(PLSCR1),ENSGALG00000007158(SOCS1),ENSGALG00000007874(IL18),ENSGALG00000008166(TLR15),ENSGALG00000008306(FGL2),ENSGALG00000008604(TMEM255A),ENSGALG00000008901(PTGFR),ENSGALG00000009450(DUSP10),ENSGALG00000009519(ARG2),ENSGALG…	ENSGALG00000001419(DAB2IP),ENSGALG00000005575(AKAP1),ENSGALG00000006629(RBP4A),ENSGALG00000008439(CD36),ENSGALG00000009276(LRAT),ENSGALG00000015235(XCL1),ENSGALG00000015315(TRIM14),ENSGALG00000016320(FBXO9),ENSGALG00000016667(AvBD10),ENSGALG00000037854(TKFC),ENSGALG00000038290(P4HB),ENSGALG00000040655(FAM20A),ENSGALG00000048876(LEAP2)
BP	GO:0071706	tumor necrosis factor superfamily cytokine production	8	4	12	71	0.012513	2.98868	0.00105852	0.0379101	ENSGALG00000001926(HSPB1),ENSGALG00000009519(ARG2),ENSGALG00000009740(RASGRP1),ENSGALG00000010949(GPNMB),ENSGALG00000032701(LY96),ENSGALG00000038433(SPON2),ENSGALG00000039206(ARID5A),ENSGALG00000041192(IFIH1)	ENSGALG00000004741(EPHB2),ENSGALG00000008439(CD36),ENSGALG00000012755(IGF-I),ENSGALG00000014786(PIK3R1)
BP	GO:1903555	regulation of tumor necrosis factor superfamily cytokine production	8	4	12	71	0.012513	2.98868	0.00105852	0.0379101	ENSGALG00000001926(HSPB1),ENSGALG00000009519(ARG2),ENSGALG00000009740(RASGRP1),ENSGALG00000010949(GPNMB),ENSGALG00000032701(LY96),ENSGALG00000038433(SPON2),ENSGALG00000039206(ARID5A),ENSGALG00000041192(IFIH1)	ENSGALG00000004741(EPHB2),ENSGALG00000008439(CD36),ENSGALG00000012755(IGF-I),ENSGALG00000014786(PIK3R1)
BP	GO:0007292	female gamete generation	9	4	13	81	0.0135558	2.83801	0.00109712	0.0388392	ENSGALG00000003922(TOP2A),ENSGALG00000004161(CCNB1),ENSGALG00000006110(PLK1),ENSGALG00000007768(AURKA),ENSGALG00000012885(BCL2),ENSGALG00000014801(NDC80),ENSGALG00000015874(TTK),ENSGALG00000032398(ASPM),ENSGALG00000054793(NCAPH2)	ENSGALG00000006629(RBP4A),ENSGALG00000011347(IHH),ENSGALG00000012755(IGF-I),ENSGALG00000041708(WNT4)
BP	GO:1903557	positive regulation of tumor necrosis factor superfamily cytokine production	6	3	9	44	0.00938478	3.61698	0.00109745	0.0388392	ENSGALG00000001926(HSPB1),ENSGALG00000009740(RASGRP1),ENSGALG00000032701(LY96),ENSGALG00000038433(SPON2),ENSGALG00000039206(ARID5A),ENSGALG00000041192(IFIH1)	ENSGALG00000004741(EPHB2),ENSGALG00000008439(CD36),ENSGALG00000014786(PIK3R1)
BP	GO:0010033	response to organic substance	75	45	120	1518	0.12513	1.39787	0.00110849	0.0389818	ENSGALG00000001231(SAMHD1),ENSGALG00000001926(HSPB1),ENSGALG00000002781(BRCA1),ENSGALG00000002955(ADAMTSL2),ENSGALG00000003003(CCL20),ENSGALG00000004613(P2RX5),ENSGALG00000005451(HELLS),ENSGALG00000006211(BCL2L1),ENSGALG00000006805(PLSCR1),ENSGALG00000006939(PFKP),ENSGALG00000006992(MMP9),ENSGALG00000007101(ZPR1),ENSGALG00000007158(SOCS1),ENSGALG00000007669(EGR1),ENSGALG00000007874(IL18),ENSGALG0…	ENSGALG00000001419(DAB2IP),ENSGALG00000002452(AQP3),ENSGALG00000002466(SLC2A5),ENSGALG00000002555(RET),ENSGALG00000002893(STC2),ENSGALG00000003473(SFRP1),ENSGALG00000004581(NDST1),ENSGALG00000005439(ACACA),ENSGALG00000006598(SORL1),ENSGALG00000006629(RBP4A),ENSGALG00000007253(IL1RAP),ENSGALG00000007786(DOK5),ENSGALG00000008439(CD36),ENSGALG00000008459(BMPR2),ENSGALG00000008861(BSPRY),ENSGALG00000…
BP	GO:0030155	regulation of cell adhesion	20	20	40	398	0.0417101	1.77719	0.00111451	0.0389818	ENSGALG00000005347(ADAMTS18),ENSGALG00000006751(THY1),ENSGALG00000007158(SOCS1),ENSGALG00000007874(IL18),ENSGALG00000008306(FGL2),ENSGALG00000008666(CTLA4),ENSGALG00000009068(ITPKB),ENSGALG00000009268(FGG),ENSGALG00000009450(DUSP10),ENSGALG00000009519(ARG2),ENSGALG00000009740(RASGRP1),ENSGALG00000010949(GPNMB),ENSGALG00000011962(NDNF),ENSGALG00000012885(BCL2),ENSGALG00000014977(GSK3B),ENSGALG0000…	ENSGALG00000000583(SOX13),ENSGALG00000002555(RET),ENSGALG00000004741(EPHB2),ENSGALG00000006415(CD40LG),ENSGALG00000006473(PLXNA4),ENSGALG00000006855(MELTF),ENSGALG00000008043(CORO2B),ENSGALG00000008439(CD36),ENSGALG00000008866(WDPCP),ENSGALG00000011347(IHH),ENSGALG00000012755(IGF-I),ENSGALG00000014786(PIK3R1),ENSGALG00000015081(ACER2),ENSGALG00000016954(RGCC),ENSGALG00000017242(FZD4),ENSGALG00000…
BP	GO:0051240	positive regulation of multicellular organismal process	36	31	67	760	0.0698644	1.5589	0.00114379	0.0397735	ENSGALG00000001926(HSPB1),ENSGALG00000002781(BRCA1),ENSGALG00000003005(CHRNB4),ENSGALG00000005263(SOX8),ENSGALG00000007158(SOCS1),ENSGALG00000007669(EGR1),ENSGALG00000007874(IL18),ENSGALG00000009068(ITPKB),ENSGALG00000009268(FGG),ENSGALG00000009450(DUSP10),ENSGALG00000009740(RASGRP1),ENSGALG00000009977(SMAD1),ENSGALG00000010745(HMGB2),ENSGALG00000010875(ITGB8),ENSGALG00000011872,ENSGALG0000001259…	ENSGALG00000000583(SOX13),ENSGALG00000000839(WNT11),ENSGALG00000001076(LIMK1),ENSGALG00000002515(OLFM1),ENSGALG00000002555(RET),ENSGALG00000004741(EPHB2),ENSGALG00000005845(SLC7A5),ENSGALG00000006415(CD40LG),ENSGALG00000006473(PLXNA4),ENSGALG00000006490(SCN3B),ENSGALG00000006598(SORL1),ENSGALG00000006655(MAP3K13),ENSGALG00000007253(IL1RAP),ENSGALG00000008439(CD36),ENSGALG00000008459(BMPR2),ENSGAL…
BP	GO:0006084	acetyl-CoA metabolic process	2	4	6	21	0.00625652	5.05229	0.00120312	0.0413556	ENSGALG00000010225,ENSGALG00000014862(HMGCS1)	ENSGALG00000005439(ACACA),ENSGALG00000016323(PDK3),ENSGALG00000016430(PDHA2),ENSGALG00000026392(PIPOX)
BP	GO:0043368	positive T cell selection	6	0	6	21	0.00625652	5.05229	0.00120312	0.0413556	ENSGALG00000002080(DOCK2),ENSGALG00000009068(ITPKB),ENSGALG00000010915(IL6),ENSGALG00000012830(IRF4),ENSGALG00000012885(BCL2),ENSGALG00000032029(SRF)	-
BP	GO:0006790	sulfur compound metabolic process	7	16	23	191	0.0239833	2.12937	0.00125715	0.0429659	ENSGALG00000002479(MAT1A),ENSGALG00000010225,ENSGALG00000011962(NDNF),ENSGALG00000014862(HMGCS1),ENSGALG00000016993(SUCLA2),ENSGALG00000034507(CHST2),ENSGALG00000042798(GDAP1)	ENSGALG00000004581(NDST1),ENSGALG00000004612(MTHFR),ENSGALG00000005439(ACACA),ENSGALG00000008752,ENSGALG00000008840(ACSL5),ENSGALG00000010187(SLC1A1),ENSGALG00000015376(IDUA),ENSGALG00000016313(GCLC),ENSGALG00000016314(ELOVL5),ENSGALG00000016322,ENSGALG00000016323(PDK3),ENSGALG00000016430(PDHA2),ENSGALG00000016912(EDNRB),ENSGALG00000026392(PIPOX),ENSGALG00000028191(GLCE),ENSGALG00000038652
BP	GO:0065008	regulation of biological quality	69	83	152	2003	0.158498	1.3419	0.00132499	0.044585	ENSGALG00000002167(PATL2),ENSGALG00000002507(MBL2),ENSGALG00000003005(CHRNB4),ENSGALG00000004161(CCNB1),ENSGALG00000004613(P2RX5),ENSGALG00000005263(SOX8),ENSGALG00000005347(ADAMTS18),ENSGALG00000006110(PLK1),ENSGALG00000006211(BCL2L1),ENSGALG00000006525(NCAPG2),ENSGALG00000006805(PLSCR1),ENSGALG00000007123,ENSGALG00000007669(EGR1),ENSGALG00000007768(AURKA),ENSGALG00000007868(BCO2),ENSGALG0000000…	ENSGALG00000000619(ANGPTL4),ENSGALG00000000724(PM20D1),ENSGALG00000001076(LIMK1),ENSGALG00000001419(DAB2IP),ENSGALG00000001459(TNNC1),ENSGALG00000002325(IGFALS),ENSGALG00000002452(AQP3),ENSGALG00000002466(SLC2A5),ENSGALG00000002515(OLFM1),ENSGALG00000002555(RET),ENSGALG00000002893(STC2),ENSGALG00000003473(SFRP1),ENSGALG00000003495(ALDH9A1),ENSGALG00000003838,ENSGALG00000003879(MFSD2A),ENSGALG0000…
BP	GO:0033045	regulation of sister chromatid segregation	10	0	10	54	0.0104275	3.27463	0.00132689	0.044585	ENSGALG00000004515,ENSGALG00000006110(PLK1),ENSGALG00000007944(HECW2),ENSGALG00000013208(CENPE),ENSGALG00000013784(CDT1),ENSGALG00000014801(NDC80),ENSGALG00000015709(TACC3),ENSGALG00000015874(TTK),ENSGALG00000036892(BUB1B),ENSGALG00000051645(CDC6)	-
BP	GO:2001135	regulation of endocytic recycling	2	2	4	9	0.00417101	7.85911	0.00132125	0.044585	ENSGALG00000009445(INPP5F),ENSGALG00000015410(BVES)	ENSGALG00000006598(SORL1),ENSGALG00000014463(ACTN2)
BP	GO:0046890	regulation of lipid biosynthetic process	6	8	14	93	0.0145985	2.66196	0.00136573	0.0456338	ENSGALG00000002781(BRCA1),ENSGALG00000007669(EGR1),ENSGALG00000008498(MALRD1),ENSGALG00000016287(NR0B1),ENSGALG00000016992(HTR2A),ENSGALG00000047662(NR1D1)	ENSGALG00000003879(MFSD2A),ENSGALG00000016314(ELOVL5),ENSGALG00000033635(PTGS2),ENSGALG00000035803(THRSP),ENSGALG00000036257(ORMDL1),ENSGALG00000041222(CYP7A1),ENSGALG00000041708(WNT4),ENSGALG00000052452
BP	GO:0031589	cell-substrate adhesion	11	14	25	216	0.0260688	2.04664	0.00139445	0.0463344	ENSGALG00000006751(THY1),ENSGALG00000009268(FGG),ENSGALG00000010875(ITGB8),ENSGALG00000011962(NDNF),ENSGALG00000012885(BCL2),ENSGALG00000014977(GSK3B),ENSGALG00000015410(BVES),ENSGALG00000032029(SRF),ENSGALG00000041577(ITGA4),ENSGALG00000048236,ENSGALG00000051882	ENSGALG00000006855(MELTF),ENSGALG00000008043(CORO2B),ENSGALG00000008439(CD36),ENSGALG00000008866(WDPCP),ENSGALG00000010978(ANGPTL3),ENSGALG00000014463(ACTN2),ENSGALG00000014786(PIK3R1),ENSGALG00000015081(ACER2),ENSGALG00000017242(FZD4),ENSGALG00000026989(HOXA7),ENSGALG00000037423(PTPRK),ENSGALG00000038290(P4HB),ENSGALG00000040606(RAC3),ENSGALG00000041708(WNT4)
BP	GO:0006721	terpenoid metabolic process	4	4	8	37	0.00834202	3.82335	0.00141017	0.0465979	ENSGALG00000007868(BCO2),ENSGALG00000014862(HMGCS1),ENSGALG00000029862,ENSGALG00000040754(CYP1C1)	ENSGALG00000006629(RBP4A),ENSGALG00000009276(LRAT),ENSGALG00000015143(TTR),ENSGALG00000025822(CYP1B1)
BP	GO:0097191	extrinsic apoptotic signaling pathway	10	8	18	136	0.0187696	2.3404	0.00142379	0.0467894	ENSGALG00000002225(RFFL),ENSGALG00000002781(BRCA1),ENSGALG00000006211(BCL2L1),ENSGALG00000006351(FAS),ENSGALG00000009268(FGG),ENSGALG00000009433(BAG3),ENSGALG00000010745(HMGB2),ENSGALG00000012885(BCL2),ENSGALG00000014977(GSK3B),ENSGALG00000015259(RB1CC1)	ENSGALG00000001419(DAB2IP),ENSGALG00000003473(SFRP1),ENSGALG00000009179(TNFSF10),ENSGALG00000009241(SFRP2),ENSGALG00000012755(IGF-I),ENSGALG00000014786(PIK3R1),ENSGALG00000015708(FGFR3),ENSGALG00000016313(GCLC)
BP	GO:0045596	negative regulation of cell differentiation	14	23	37	365	0.0385819	1.79252	0.00144791	0.0473222	ENSGALG00000005263(SOX8),ENSGALG00000006992(MMP9),ENSGALG00000007158(SOCS1),ENSGALG00000008306(FGL2),ENSGALG00000008666(CTLA4),ENSGALG00000009068(ITPKB),ENSGALG00000009977(SMAD1),ENSGALG00000012946(FAM60A),ENSGALG00000013886(LDLRAD4),ENSGALG00000014977(GSK3B),ENSGALG00000015148(ANXA1),ENSGALG00000021304(RANBP3L),ENSGALG00000032398(ASPM),ENSGALG00000047662(NR1D1)	ENSGALG00000001419(DAB2IP),ENSGALG00000003473(SFRP1),ENSGALG00000004333(ABCA5),ENSGALG00000004741(EPHB2),ENSGALG00000006598(SORL1),ENSGALG00000006855(MELTF),ENSGALG00000007929(DIXDC1),ENSGALG00000008459(BMPR2),ENSGALG00000009241(SFRP2),ENSGALG00000011347(IHH),ENSGALG00000011655(IQCB1),ENSGALG00000011957(TOB2),ENSGALG00000012755(IGF-I),ENSGALG00000014786(PIK3R1),ENSGALG00000016912(EDNRB),ENSGALG00…
BP	GO:0033865	nucleoside bisphosphate metabolic process	3	7	10	55	0.0104275	3.21509	0.00153546	0.0493742	ENSGALG00000010225,ENSGALG00000014862(HMGCS1),ENSGALG00000016993(SUCLA2)	ENSGALG00000005439(ACACA),ENSGALG00000008752,ENSGALG00000008840(ACSL5),ENSGALG00000016314(ELOVL5),ENSGALG00000016323(PDK3),ENSGALG00000016430(PDHA2),ENSGALG00000026392(PIPOX)
BP	GO:0033875	ribonucleoside bisphosphate metabolic process	3	7	10	55	0.0104275	3.21509	0.00153546	0.0493742	ENSGALG00000010225,ENSGALG00000014862(HMGCS1),ENSGALG00000016993(SUCLA2)	ENSGALG00000005439(ACACA),ENSGALG00000008752,ENSGALG00000008840(ACSL5),ENSGALG00000016314(ELOVL5),ENSGALG00000016323(PDK3),ENSGALG00000016430(PDHA2),ENSGALG00000026392(PIPOX)
BP	GO:0034032	purine nucleoside bisphosphate metabolic process	3	7	10	55	0.0104275	3.21509	0.00153546	0.0493742	ENSGALG00000010225,ENSGALG00000014862(HMGCS1),ENSGALG00000016993(SUCLA2)	ENSGALG00000005439(ACACA),ENSGALG00000008752,ENSGALG00000008840(ACSL5),ENSGALG00000016314(ELOVL5),ENSGALG00000016323(PDK3),ENSGALG00000016430(PDHA2),ENSGALG00000026392(PIPOX)

## Sheet: Table S4
Table S4 GO enrichment for up-regulated DEGs
Category	GO.ID	Term	list	Total	GeneRatio	Fold Enrichment	Pvalue	FDR	Gene
BP	GO:0007059	chromosome segregation	42	238	0.0804598	5.73293	1.83689e-18	7.88394e-15	ENSGALG00000000632(CHTF8),ENSGALG00000001491(NCAPD3),ENSGALG00000001506(PTTG2),ENSGALG00000002781(BRCA1),ENSGALG00000003922(TOP2A),ENSGALG00000004195(KIF4B),ENSGALG00000004515,ENSGALG00000006110(PLK1),ENSGALG00000006805(PLSCR1),ENSGALG00000007537(INCENP),ENSGALG00000007944(HECW2),ENSGALG00000009157(ECT2),ENSGALG00000009553(SMC4),ENSGALG00000009854(NEK2),ENSGALG00000010120(KIF2C),ENSGALG0000001090…
BP	GO:0051276	chromosome organization	47	331	0.0900383	4.6129	1.2757e-16	2.73766e-13	ENSGALG00000000632(CHTF8),ENSGALG00000001491(NCAPD3),ENSGALG00000001506(PTTG2),ENSGALG00000003922(TOP2A),ENSGALG00000004037(DNA2),ENSGALG00000004195(KIF4B),ENSGALG00000004515,ENSGALG00000005038(CENPI),ENSGALG00000005451(HELLS),ENSGALG00000006110(PLK1),ENSGALG00000007537(INCENP),ENSGALG00000007944(HECW2),ENSGALG00000009553(SMC4),ENSGALG00000009854(NEK2),ENSGALG00000010120(KIF2C),ENSGALG00000010745…
BP	GO:0000070	mitotic sister chromatid segregation	29	127	0.0555556	7.4182	3.52518e-16	5.04336e-13	ENSGALG00000000632(CHTF8),ENSGALG00000001491(NCAPD3),ENSGALG00000001506(PTTG2),ENSGALG00000004195(KIF4B),ENSGALG00000004515,ENSGALG00000006110(PLK1),ENSGALG00000007537(INCENP),ENSGALG00000007944(HECW2),ENSGALG00000009553(SMC4),ENSGALG00000009854(NEK2),ENSGALG00000010120(KIF2C),ENSGALG00000011281(SGO1),ENSGALG00000012160(KIF18A),ENSGALG00000012836,ENSGALG00000013208(CENPE),ENSGALG00000013784(CDT1)…
BP	GO:1903047	mitotic cell cycle process	54	454	0.103448	3.86404	1.53131e-15	1.64309e-12	ENSGALG00000000220,ENSGALG00000000632(CHTF8),ENSGALG00000001491(NCAPD3),ENSGALG00000001506(PTTG2),ENSGALG00000002781(BRCA1),ENSGALG00000003085(CDK1),ENSGALG00000004037(DNA2),ENSGALG00000004161(CCNB1),ENSGALG00000004195(KIF4B),ENSGALG00000004515,ENSGALG00000006051(CDC7),ENSGALG00000006110(PLK1),ENSGALG00000006267(TPX2),ENSGALG00000006639(CEP55),ENSGALG00000007101(ZPR1),ENSGALG00000007537(INCENP),E…
BP	GO:0098813	nuclear chromosome segregation	35	203	0.0670498	5.60114	3.10046e-15	2.66144e-12	ENSGALG00000000632(CHTF8),ENSGALG00000001491(NCAPD3),ENSGALG00000001506(PTTG2),ENSGALG00000004195(KIF4B),ENSGALG00000004515,ENSGALG00000006110(PLK1),ENSGALG00000007537(INCENP),ENSGALG00000007944(HECW2),ENSGALG00000009157(ECT2),ENSGALG00000009553(SMC4),ENSGALG00000009854(NEK2),ENSGALG00000010120(KIF2C),ENSGALG00000011281(SGO1),ENSGALG00000012160(KIF18A),ENSGALG00000012836,ENSGALG00000013208(CENPE)…
CC	GO:0000775	chromosome, centromeric region	27	126	0.0517241	6.96141	5.69323e-15	2.72136e-12	ENSGALG00000001491(NCAPD3),ENSGALG00000003438(NUF2),ENSGALG00000003922(TOP2A),ENSGALG00000004515,ENSGALG00000005038(CENPI),ENSGALG00000005451(HELLS),ENSGALG00000006110(PLK1),ENSGALG00000009553(SMC4),ENSGALG00000009854(NEK2),ENSGALG00000010120(KIF2C),ENSGALG00000010900(SPC25),ENSGALG00000011281(SGO1),ENSGALG00000011914(CENPM),ENSGALG00000012160(KIF18A),ENSGALG00000013086(IKZF1),ENSGALG00000013208(…
BP	GO:0000278	mitotic cell cycle	58	543	0.111111	3.47002	1.59516e-14	1.14107e-11	ENSGALG00000000220,ENSGALG00000000632(CHTF8),ENSGALG00000001491(NCAPD3),ENSGALG00000001506(PTTG2),ENSGALG00000002781(BRCA1),ENSGALG00000003085(CDK1),ENSGALG00000004037(DNA2),ENSGALG00000004161(CCNB1),ENSGALG00000004195(KIF4B),ENSGALG00000004515,ENSGALG00000005769(WEE1),ENSGALG00000006051(CDC7),ENSGALG00000006110(PLK1),ENSGALG00000006267(TPX2),ENSGALG00000006639(CEP55),ENSGALG00000007101(ZPR1),ENS…
BP	GO:0007049	cell cycle	80	942	0.153257	2.75895	4.25202e-14	2.12148e-11	ENSGALG00000000220,ENSGALG00000000632(CHTF8),ENSGALG00000001126(CHAF1A),ENSGALG00000001491(NCAPD3),ENSGALG00000001506(PTTG2),ENSGALG00000001616(CDC45),ENSGALG00000002781(BRCA1),ENSGALG00000003085(CDK1),ENSGALG00000003113(RGS14),ENSGALG00000003922(TOP2A),ENSGALG00000004037(DNA2),ENSGALG00000004161(CCNB1),ENSGALG00000004195(KIF4B),ENSGALG00000004515,ENSGALG00000005769(WEE1),ENSGALG00000006051(CDC7)…
BP	GO:0140014	mitotic nuclear division	34	207	0.0651341	5.33596	3.46772e-14	2.12148e-11	ENSGALG00000000632(CHTF8),ENSGALG00000001491(NCAPD3),ENSGALG00000001506(PTTG2),ENSGALG00000004195(KIF4B),ENSGALG00000004515,ENSGALG00000006110(PLK1),ENSGALG00000006267(TPX2),ENSGALG00000007537(INCENP),ENSGALG00000007768(AURKA),ENSGALG00000007944(HECW2),ENSGALG00000009553(SMC4),ENSGALG00000009854(NEK2),ENSGALG00000010120(KIF2C),ENSGALG00000011281(SGO1),ENSGALG00000012160(KIF18A),ENSGALG00000012836…
BP	GO:0000819	sister chromatid segregation	29	151	0.0555556	6.23915	4.44859e-14	2.12148e-11	ENSGALG00000000632(CHTF8),ENSGALG00000001491(NCAPD3),ENSGALG00000001506(PTTG2),ENSGALG00000004195(KIF4B),ENSGALG00000004515,ENSGALG00000006110(PLK1),ENSGALG00000007537(INCENP),ENSGALG00000007944(HECW2),ENSGALG00000009553(SMC4),ENSGALG00000009854(NEK2),ENSGALG00000010120(KIF2C),ENSGALG00000011281(SGO1),ENSGALG00000012160(KIF18A),ENSGALG00000012836,ENSGALG00000013208(CENPE),ENSGALG00000013784(CDT1)…
BP	GO:0048285	organelle fission	43	328	0.0823755	4.25891	4.95154e-14	2.1252e-11	ENSGALG00000000632(CHTF8),ENSGALG00000001491(NCAPD3),ENSGALG00000001506(PTTG2),ENSGALG00000003922(TOP2A),ENSGALG00000004161(CCNB1),ENSGALG00000004195(KIF4B),ENSGALG00000004515,ENSGALG00000006110(PLK1),ENSGALG00000006267(TPX2),ENSGALG00000007537(INCENP),ENSGALG00000007768(AURKA),ENSGALG00000007944(HECW2),ENSGALG00000009553(SMC4),ENSGALG00000009854(NEK2),ENSGALG00000010120(KIF2C),ENSGALG00000011281…
BP	GO:0000280	nuclear division	40	292	0.0766284	4.45022	9.24385e-14	3.60678e-11	ENSGALG00000000632(CHTF8),ENSGALG00000001491(NCAPD3),ENSGALG00000001506(PTTG2),ENSGALG00000003922(TOP2A),ENSGALG00000004161(CCNB1),ENSGALG00000004195(KIF4B),ENSGALG00000004515,ENSGALG00000006110(PLK1),ENSGALG00000006267(TPX2),ENSGALG00000007537(INCENP),ENSGALG00000007768(AURKA),ENSGALG00000007944(HECW2),ENSGALG00000009553(SMC4),ENSGALG00000009854(NEK2),ENSGALG00000010120(KIF2C),ENSGALG00000011281…
BP	GO:0022402	cell cycle process	67	732	0.128352	2.9735	2.23168e-13	7.98198e-11	ENSGALG00000000220,ENSGALG00000000632(CHTF8),ENSGALG00000001491(NCAPD3),ENSGALG00000001506(PTTG2),ENSGALG00000002781(BRCA1),ENSGALG00000003085(CDK1),ENSGALG00000003113(RGS14),ENSGALG00000003922(TOP2A),ENSGALG00000004037(DNA2),ENSGALG00000004161(CCNB1),ENSGALG00000004195(KIF4B),ENSGALG00000004515,ENSGALG00000006051(CDC7),ENSGALG00000006110(PLK1),ENSGALG00000006211(BCL2L1),ENSGALG00000006267(TPX2),…
CC	GO:0098687	chromosomal region	29	194	0.0555556	4.85624	8.76176e-12	2.09406e-09	ENSGALG00000001491(NCAPD3),ENSGALG00000003438(NUF2),ENSGALG00000003922(TOP2A),ENSGALG00000004037(DNA2),ENSGALG00000004515,ENSGALG00000005038(CENPI),ENSGALG00000005451(HELLS),ENSGALG00000006110(PLK1),ENSGALG00000009553(SMC4),ENSGALG00000009854(NEK2),ENSGALG00000010120(KIF2C),ENSGALG00000010900(SPC25),ENSGALG00000011281(SGO1),ENSGALG00000011914(CENPM),ENSGALG00000012160(KIF18A),ENSGALG00000013086(I…
CC	GO:0000793	condensed chromosome	25	149	0.0478927	5.45077	1.90218e-11	3.0308e-09	ENSGALG00000002781(BRCA1),ENSGALG00000003438(NUF2),ENSGALG00000003922(TOP2A),ENSGALG00000004515,ENSGALG00000005038(CENPI),ENSGALG00000006110(PLK1),ENSGALG00000009854(NEK2),ENSGALG00000010120(KIF2C),ENSGALG00000010745(HMGB2),ENSGALG00000010900(SPC25),ENSGALG00000012160(KIF18A),ENSGALG00000013208(CENPE),ENSGALG00000013784(CDT1),ENSGALG00000014425(NCAPG),ENSGALG00000014801(NDC80),ENSGALG00000015691(…
CC	GO:0000779	condensed chromosome, centromeric region	19	89	0.0363985	6.93534	7.05535e-11	8.43114e-09	ENSGALG00000003438(NUF2),ENSGALG00000004515,ENSGALG00000005038(CENPI),ENSGALG00000006110(PLK1),ENSGALG00000009854(NEK2),ENSGALG00000010120(KIF2C),ENSGALG00000010900(SPC25),ENSGALG00000012160(KIF18A),ENSGALG00000013208(CENPE),ENSGALG00000013784(CDT1),ENSGALG00000014425(NCAPG),ENSGALG00000014801(NDC80),ENSGALG00000015874(TTK),ENSGALG00000017128(SKA3),ENSGALG00000024481(CENPS),ENSGALG00000027454(CEN…
CC	GO:0072686	mitotic spindle	20	105	0.0383142	6.18792	1.96689e-10	1.68102e-08	ENSGALG00000003085(CDK1),ENSGALG00000006051(CDC7),ENSGALG00000006110(PLK1),ENSGALG00000006267(TPX2),ENSGALG00000007768(AURKA),ENSGALG00000007944(HECW2),ENSGALG00000009157(ECT2),ENSGALG00000012160(KIF18A),ENSGALG00000012836,ENSGALG00000013208(CENPE),ENSGALG00000015709(TACC3),ENSGALG00000017128(SKA3),ENSGALG00000025759(TFDP2),ENSGALG00000030597(KIF11),ENSGALG00000032398(ASPM),ENSGALG00000033231(RAC…
CC	GO:0000776	kinetochore	18	84	0.0344828	6.96141	2.11007e-10	1.68102e-08	ENSGALG00000003438(NUF2),ENSGALG00000004515,ENSGALG00000005038(CENPI),ENSGALG00000006110(PLK1),ENSGALG00000009854(NEK2),ENSGALG00000010120(KIF2C),ENSGALG00000010900(SPC25),ENSGALG00000012160(KIF18A),ENSGALG00000013208(CENPE),ENSGALG00000013784(CDT1),ENSGALG00000014801(NDC80),ENSGALG00000015874(TTK),ENSGALG00000017128(SKA3),ENSGALG00000024481(CENPS),ENSGALG00000027454(CENPW),ENSGALG00000035406(DSN…
CC	GO:0000796	condensin complex	7	8	0.01341	28.4258	3.3045e-10	2.2565e-08	ENSGALG00000001491(NCAPD3),ENSGALG00000006525(NCAPG2),ENSGALG00000009553(SMC4),ENSGALG00000014425(NCAPG),ENSGALG00000015691(SMC2),ENSGALG00000032270(NCAPH),ENSGALG00000054793(NCAPH2)
CC	GO:0005694	chromosome	55	690	0.105364	2.58951	1.01787e-09	6.08175e-08	ENSGALG00000000632(CHTF8),ENSGALG00000001126(CHAF1A),ENSGALG00000001231(SAMHD1),ENSGALG00000001491(NCAPD3),ENSGALG00000002781(BRCA1),ENSGALG00000003438(NUF2),ENSGALG00000003922(TOP2A),ENSGALG00000004037(DNA2),ENSGALG00000004515,ENSGALG00000004794(H2AFY2),ENSGALG00000005038(CENPI),ENSGALG00000005451(HELLS),ENSGALG00000006110(PLK1),ENSGALG00000006525(NCAPG2),ENSGALG00000007669(EGR1),ENSGALG00000008…
BP	GO:0030261	chromosome condensation	11	25	0.0210728	14.2941	2.41658e-10	7.97844e-08	ENSGALG00000001491(NCAPD3),ENSGALG00000003922(TOP2A),ENSGALG00000009553(SMC4),ENSGALG00000011747,ENSGALG00000014425(NCAPG),ENSGALG00000015691(SMC2),ENSGALG00000016332(MCPH1),ENSGALG00000019553(SERPINB10B),ENSGALG00000032270(NCAPH),ENSGALG00000037167(HIST1H103),ENSGALG00000054793(NCAPH2)
BP	GO:0008608	attachment of spindle microtubules to kinetochore	10	23	0.0191571	14.1246	1.87807e-09	5.75761e-07	ENSGALG00000009157(ECT2),ENSGALG00000009854(NEK2),ENSGALG00000010120(KIF2C),ENSGALG00000013208(CENPE),ENSGALG00000013784(CDT1),ENSGALG00000014801(NDC80),ENSGALG00000033231(RACGAP1),ENSGALG00000039576(KNSTRN),ENSGALG00000045185,ENSGALG00000048771
CC	GO:0005819	spindle	26	224	0.0498084	3.77076	2.6676e-08	1.41679e-06	ENSGALG00000003085(CDK1),ENSGALG00000003113(RGS14),ENSGALG00000004515,ENSGALG00000006051(CDC7),ENSGALG00000006110(PLK1),ENSGALG00000006267(TPX2),ENSGALG00000007768(AURKA),ENSGALG00000007944(HECW2),ENSGALG00000008584(NUSAP1),ENSGALG00000009157(ECT2),ENSGALG00000009854(NEK2),ENSGALG00000012160(KIF18A),ENSGALG00000012165(DLGAP5),ENSGALG00000012836,ENSGALG00000013208(CENPE),ENSGALG00000015709(TACC3),…
BP	GO:0051707	response to other organism	46	551	0.0881226	2.71213	3.36952e-08	9.64133e-06	ENSGALG00000001231(SAMHD1),ENSGALG00000001926(HSPB1),ENSGALG00000002507(MBL2),ENSGALG00000002766(MLKL),ENSGALG00000003003(CCL20),ENSGALG00000006211(BCL2L1),ENSGALG00000006805(PLSCR1),ENSGALG00000007158(SOCS1),ENSGALG00000007874(IL18),ENSGALG00000008166(TLR15),ENSGALG00000008306(FGL2),ENSGALG00000008604(TMEM255A),ENSGALG00000008901(PTGFR),ENSGALG00000009450(DUSP10),ENSGALG00000009519(ARG2),ENSGALG…
CC	GO:0044815	DNA packaging complex	15	89	0.0287356	5.47527	2.0614e-07	9.85349e-06	ENSGALG00000001491(NCAPD3),ENSGALG00000003438(NUF2),ENSGALG00000004794(H2AFY2),ENSGALG00000006525(NCAPG2),ENSGALG00000009553(SMC4),ENSGALG00000010900(SPC25),ENSGALG00000011747,ENSGALG00000012830(IRF4),ENSGALG00000014425(NCAPG),ENSGALG00000014801(NDC80),ENSGALG00000015691(SMC2),ENSGALG00000032270(NCAPH),ENSGALG00000037167(HIST1H103),ENSGALG00000037453(TERF1),ENSGALG00000054793(NCAPH2)
BP	GO:0043207	response to external biotic stimulus	46	553	0.0881226	2.70232	3.76031e-08	1.0087e-05	ENSGALG00000001231(SAMHD1),ENSGALG00000001926(HSPB1),ENSGALG00000002507(MBL2),ENSGALG00000002766(MLKL),ENSGALG00000003003(CCL20),ENSGALG00000006211(BCL2L1),ENSGALG00000006805(PLSCR1),ENSGALG00000007158(SOCS1),ENSGALG00000007874(IL18),ENSGALG00000008166(TLR15),ENSGALG00000008306(FGL2),ENSGALG00000008604(TMEM255A),ENSGALG00000008901(PTGFR),ENSGALG00000009450(DUSP10),ENSGALG00000009519(ARG2),ENSGALG…
BP	GO:0009607	response to biotic stimulus	47	577	0.0900383	2.64622	5.02506e-08	1.1982e-05	ENSGALG00000001231(SAMHD1),ENSGALG00000001926(HSPB1),ENSGALG00000002507(MBL2),ENSGALG00000002766(MLKL),ENSGALG00000003003(CCL20),ENSGALG00000006211(BCL2L1),ENSGALG00000006805(PLSCR1),ENSGALG00000007158(SOCS1),ENSGALG00000007874(IL18),ENSGALG00000008166(TLR15),ENSGALG00000008306(FGL2),ENSGALG00000008604(TMEM255A),ENSGALG00000008901(PTGFR),ENSGALG00000009450(DUSP10),ENSGALG00000009519(ARG2),ENSGALG…
BP	GO:0051301	cell division	26	219	0.0498084	3.85686	4.77494e-08	1.1982e-05	ENSGALG00000000220,ENSGALG00000003113(RGS14),ENSGALG00000003922(TOP2A),ENSGALG00000004161(CCNB1),ENSGALG00000004195(KIF4B),ENSGALG00000006110(PLK1),ENSGALG00000006211(BCL2L1),ENSGALG00000006639(CEP55),ENSGALG00000007537(INCENP),ENSGALG00000007768(AURKA),ENSGALG00000008584(NUSAP1),ENSGALG00000009157(ECT2),ENSGALG00000010129(PLK3),ENSGALG00000012836,ENSGALG00000013784(CDT1),ENSGALG00000014801(NDC80…
BP	GO:0051383	kinetochore organization	8	19	0.0153257	13.6786	1.13049e-07	2.55372e-05	ENSGALG00000004515,ENSGALG00000009553(SMC4),ENSGALG00000013208(CENPE),ENSGALG00000013784(CDT1),ENSGALG00000014753(CENPK),ENSGALG00000014801(NDC80),ENSGALG00000024481(CENPS),ENSGALG00000027454(CENPW)
BP	GO:0006955	immune response	50	666	0.0957854	2.43893	2.36441e-07	5.07403e-05	ENSGALG00000001231(SAMHD1),ENSGALG00000002080(DOCK2),ENSGALG00000002507(MBL2),ENSGALG00000003003(CCL20),ENSGALG00000003792(FYB),ENSGALG00000006351(FAS),ENSGALG00000006751(THY1),ENSGALG00000006805(PLSCR1),ENSGALG00000007123,ENSGALG00000007158(SOCS1),ENSGALG00000007874(IL18),ENSGALG00000008166(TLR15),ENSGALG00000008306(FGL2),ENSGALG00000008666(CTLA4),ENSGALG00000009450(DUSP10),ENSGALG00000009519(AR…
BP	GO:0051726	regulation of cell cycle	46	599	0.0881226	2.4948	3.94571e-07	7.69772e-05	ENSGALG00000000220,ENSGALG00000002781(BRCA1),ENSGALG00000003085(CDK1),ENSGALG00000004037(DNA2),ENSGALG00000004161(CCNB1),ENSGALG00000004515,ENSGALG00000006051(CDC7),ENSGALG00000006110(PLK1),ENSGALG00000006211(BCL2L1),ENSGALG00000006267(TPX2),ENSGALG00000006805(PLSCR1),ENSGALG00000007537(INCENP),ENSGALG00000007768(AURKA),ENSGALG00000007944(HECW2),ENSGALG00000009157(ECT2),ENSGALG00000009854(NEK2),E…
BP	GO:0010564	regulation of cell cycle process	36	412	0.0689655	2.83863	3.83469e-07	7.69772e-05	ENSGALG00000002781(BRCA1),ENSGALG00000003085(CDK1),ENSGALG00000004037(DNA2),ENSGALG00000004515,ENSGALG00000006051(CDC7),ENSGALG00000006110(PLK1),ENSGALG00000006211(BCL2L1),ENSGALG00000006267(TPX2),ENSGALG00000006805(PLSCR1),ENSGALG00000007537(INCENP),ENSGALG00000007768(AURKA),ENSGALG00000007944(HECW2),ENSGALG00000009157(ECT2),ENSGALG00000009854(NEK2),ENSGALG00000010129(PLK3),ENSGALG00000010949(GP…
BP	GO:0002376	immune system process	76	1228	0.145594	2.01057	4.4915e-07	8.38153e-05	ENSGALG00000001231(SAMHD1),ENSGALG00000002080(DOCK2),ENSGALG00000002112(CSF3R),ENSGALG00000002507(MBL2),ENSGALG00000003003(CCL20),ENSGALG00000003792(FYB),ENSGALG00000003922(TOP2A),ENSGALG00000004150(MYO1E),ENSGALG00000004161(CCNB1),ENSGALG00000005099(ORM1),ENSGALG00000005451(HELLS),ENSGALG00000006351(FAS),ENSGALG00000006525(NCAPG2),ENSGALG00000006751(THY1),ENSGALG00000006805(PLSCR1),ENSGALG000000…
BP	GO:0051304	chromosome separation	13	68	0.0249042	6.21067	5.31169e-07	9.49907e-05	ENSGALG00000004515,ENSGALG00000006110(PLK1),ENSGALG00000006805(PLSCR1),ENSGALG00000007944(HECW2),ENSGALG00000013208(CENPE),ENSGALG00000013784(CDT1),ENSGALG00000014801(NDC80),ENSGALG00000015709(TACC3),ENSGALG00000015874(TTK),ENSGALG00000024481(CENPS),ENSGALG00000036892(BUB1B),ENSGALG00000051645(CDC6),ENSGALG00000054793(NCAPH2)
BP	GO:0007051	spindle organization	17	118	0.032567	4.68027	6.92775e-07	0.000118936	ENSGALG00000003113(RGS14),ENSGALG00000004161(CCNB1),ENSGALG00000004195(KIF4B),ENSGALG00000006110(PLK1),ENSGALG00000006267(TPX2),ENSGALG00000007768(AURKA),ENSGALG00000009854(NEK2),ENSGALG00000010900(SPC25),ENSGALG00000012836,ENSGALG00000013208(CENPE),ENSGALG00000014801(NDC80),ENSGALG00000015709(TACC3),ENSGALG00000016931(BORA),ENSGALG00000030597(KIF11),ENSGALG00000032398(ASPM),ENSGALG00000033231(RA…
BP	GO:0050896	response to stimulus	223	4997	0.427203	1.44977	9.28714e-07	0.00014451	ENSGALG00000000102(UBE2T),ENSGALG00000000220,ENSGALG00000000274,ENSGALG00000001126(CHAF1A),ENSGALG00000001231(SAMHD1),ENSGALG00000001926(HSPB1),ENSGALG00000001975(TMEM120A),ENSGALG00000002009(FANCG),ENSGALG00000002080(DOCK2),ENSGALG00000002112(CSF3R),ENSGALG00000002225(RFFL),ENSGALG00000002507(MBL2),ENSGALG00000002525(RASGEF1A),ENSGALG00000002766(MLKL),ENSGALG00000002781(BRCA1),ENSGALG00000002955…
BP	GO:0140013	meiotic nuclear division	16	107	0.0306513	4.85781	8.84316e-07	0.00014451	ENSGALG00000001506(PTTG2),ENSGALG00000003922(TOP2A),ENSGALG00000004161(CCNB1),ENSGALG00000006110(PLK1),ENSGALG00000007768(AURKA),ENSGALG00000009553(SMC4),ENSGALG00000011281(SGO1),ENSGALG00000012160(KIF18A),ENSGALG00000014801(NDC80),ENSGALG00000015874(TTK),ENSGALG00000024481(CENPS),ENSGALG00000032398(ASPM),ENSGALG00000036892(BUB1B),ENSGALG00000037453(TERF1),ENSGALG00000040794(CCNE2),ENSGALG0000005…
BP	GO:0034508	centromere complex assembly	8	24	0.0153257	10.8289	9.42746e-07	0.00014451	ENSGALG00000004515,ENSGALG00000005038(CENPI),ENSGALG00000005451(HELLS),ENSGALG00000013208(CENPE),ENSGALG00000014753(CENPK),ENSGALG00000015884(MIS18A),ENSGALG00000024481(CENPS),ENSGALG00000027454(CENPW)
BP	GO:0051306	mitotic sister chromatid separation	11	51	0.0210728	7.00691	1.13496e-06	0.000167974	ENSGALG00000004515,ENSGALG00000006110(PLK1),ENSGALG00000007944(HECW2),ENSGALG00000013208(CENPE),ENSGALG00000013784(CDT1),ENSGALG00000014801(NDC80),ENSGALG00000015709(TACC3),ENSGALG00000015874(TTK),ENSGALG00000036892(BUB1B),ENSGALG00000051645(CDC6),ENSGALG00000054793(NCAPH2)
BP	GO:0007076	mitotic chromosome condensation	6	12	0.0114943	16.2433	1.36658e-06	0.000195512	ENSGALG00000001491(NCAPD3),ENSGALG00000009553(SMC4),ENSGALG00000014425(NCAPG),ENSGALG00000015691(SMC2),ENSGALG00000032270(NCAPH),ENSGALG00000054793(NCAPH2)
BP	GO:0009605	response to external stimulus	74	1229	0.141762	1.95607	1.86769e-06	0.000258585	ENSGALG00000001231(SAMHD1),ENSGALG00000001926(HSPB1),ENSGALG00000001975(TMEM120A),ENSGALG00000002080(DOCK2),ENSGALG00000002112(CSF3R),ENSGALG00000002507(MBL2),ENSGALG00000002766(MLKL),ENSGALG00000003003(CCL20),ENSGALG00000005347(ADAMTS18),ENSGALG00000006211(BCL2L1),ENSGALG00000006351(FAS),ENSGALG00000006626(PDE6C),ENSGALG00000006805(PLSCR1),ENSGALG00000007158(SOCS1),ENSGALG00000007874(IL18),ENSGA…
BP	GO:0030217	T cell differentiation	19	155	0.0363985	3.98223	1.93316e-06	0.000259286	ENSGALG00000002080(DOCK2),ENSGALG00000007158(SOCS1),ENSGALG00000007669(EGR1),ENSGALG00000008306(FGL2),ENSGALG00000008666(CTLA4),ENSGALG00000009068(ITPKB),ENSGALG00000009450(DUSP10),ENSGALG00000009740(RASGRP1),ENSGALG00000010915(IL6),ENSGALG00000012830(IRF4),ENSGALG00000012885(BCL2),ENSGALG00000015148(ANXA1),ENSGALG00000015388(PRDM1),ENSGALG00000016881(GPR183),ENSGALG00000027345(SLC46A2),ENSGALG00…
BP	GO:1902850	microtubule cytoskeleton organization involved in mitosis	15	101	0.0287356	4.82474	2.12244e-06	0.00026171	ENSGALG00000004195(KIF4B),ENSGALG00000006110(PLK1),ENSGALG00000006267(TPX2),ENSGALG00000007768(AURKA),ENSGALG00000008584(NUSAP1),ENSGALG00000009854(NEK2),ENSGALG00000010900(SPC25),ENSGALG00000012836,ENSGALG00000013208(CENPE),ENSGALG00000014801(NDC80),ENSGALG00000015709(TACC3),ENSGALG00000016332(MCPH1),ENSGALG00000016931(BORA),ENSGALG00000030597(KIF11),ENSGALG00000033231(RACGAP1)
BP	GO:1905818	regulation of chromosome separation	11	54	0.0210728	6.61764	2.07526e-06	0.00026171	ENSGALG00000004515,ENSGALG00000006110(PLK1),ENSGALG00000006805(PLSCR1),ENSGALG00000007944(HECW2),ENSGALG00000013208(CENPE),ENSGALG00000013784(CDT1),ENSGALG00000014801(NDC80),ENSGALG00000015709(TACC3),ENSGALG00000015874(TTK),ENSGALG00000036892(BUB1B),ENSGALG00000051645(CDC6)
BP	GO:0071459	protein localization to chromosome, centromeric region	7	19	0.01341	11.9687	2.13417e-06	0.00026171	ENSGALG00000003085(CDK1),ENSGALG00000004515,ENSGALG00000013784(CDT1),ENSGALG00000014801(NDC80),ENSGALG00000015874(TTK),ENSGALG00000036892(BUB1B),ENSGALG00000045185
BP	GO:0044419	biological process involved in interspecies interaction between organisms	47	660	0.0900383	2.31344	2.48012e-06	0.000272941	ENSGALG00000001231(SAMHD1),ENSGALG00000001926(HSPB1),ENSGALG00000002507(MBL2),ENSGALG00000002766(MLKL),ENSGALG00000003003(CCL20),ENSGALG00000006211(BCL2L1),ENSGALG00000006805(PLSCR1),ENSGALG00000007158(SOCS1),ENSGALG00000007874(IL18),ENSGALG00000008166(TLR15),ENSGALG00000008306(FGL2),ENSGALG00000008604(TMEM255A),ENSGALG00000008901(PTGFR),ENSGALG00000009450(DUSP10),ENSGALG00000009519(ARG2),ENSGALG…
BP	GO:0051321	meiotic cell cycle	17	129	0.032567	4.28118	2.46692e-06	0.000272941	ENSGALG00000001506(PTTG2),ENSGALG00000003922(TOP2A),ENSGALG00000004161(CCNB1),ENSGALG00000006110(PLK1),ENSGALG00000007768(AURKA),ENSGALG00000009553(SMC4),ENSGALG00000011281(SGO1),ENSGALG00000012160(KIF18A),ENSGALG00000014801(NDC80),ENSGALG00000015874(TTK),ENSGALG00000024481(CENPS),ENSGALG00000026301,ENSGALG00000032398(ASPM),ENSGALG00000036892(BUB1B),ENSGALG00000037453(TERF1),ENSGALG00000040794(CC…
BP	GO:1903046	meiotic cell cycle process	16	115	0.0306513	4.51987	2.36426e-06	0.000272941	ENSGALG00000001506(PTTG2),ENSGALG00000003922(TOP2A),ENSGALG00000004161(CCNB1),ENSGALG00000006110(PLK1),ENSGALG00000007768(AURKA),ENSGALG00000009553(SMC4),ENSGALG00000011281(SGO1),ENSGALG00000012160(KIF18A),ENSGALG00000014801(NDC80),ENSGALG00000015874(TTK),ENSGALG00000024481(CENPS),ENSGALG00000032398(ASPM),ENSGALG00000036892(BUB1B),ENSGALG00000037453(TERF1),ENSGALG00000040794(CCNE2),ENSGALG0000005…
BP	GO:0065004	protein-DNA complex assembly	14	89	0.0268199	5.11025	2.30232e-06	0.000272941	ENSGALG00000001126(CHAF1A),ENSGALG00000004515,ENSGALG00000004794(H2AFY2),ENSGALG00000005038(CENPI),ENSGALG00000005451(HELLS),ENSGALG00000011747,ENSGALG00000013208(CENPE),ENSGALG00000013784(CDT1),ENSGALG00000014753(CENPK),ENSGALG00000015884(MIS18A),ENSGALG00000024481(CENPS),ENSGALG00000027454(CENPW),ENSGALG00000037167(HIST1H103),ENSGALG00000037453(TERF1)
BP	GO:0051983	regulation of chromosome segregation	12	66	0.0229885	5.90665	2.54905e-06	0.000273513	ENSGALG00000004515,ENSGALG00000006110(PLK1),ENSGALG00000006805(PLSCR1),ENSGALG00000007944(HECW2),ENSGALG00000010120(KIF2C),ENSGALG00000013208(CENPE),ENSGALG00000013784(CDT1),ENSGALG00000014801(NDC80),ENSGALG00000015709(TACC3),ENSGALG00000015874(TTK),ENSGALG00000036892(BUB1B),ENSGALG00000051645(CDC6)
BP	GO:0007052	mitotic spindle organization	13	78	0.0249042	5.41443	2.71653e-06	0.000284374	ENSGALG00000004195(KIF4B),ENSGALG00000006110(PLK1),ENSGALG00000006267(TPX2),ENSGALG00000007768(AURKA),ENSGALG00000009854(NEK2),ENSGALG00000010900(SPC25),ENSGALG00000012836,ENSGALG00000013208(CENPE),ENSGALG00000014801(NDC80),ENSGALG00000015709(TACC3),ENSGALG00000016931(BORA),ENSGALG00000030597(KIF11),ENSGALG00000033231(RACGAP1)
BP	GO:0000226	microtubule cytoskeleton organization	34	413	0.0651341	2.67444	3.13235e-06	0.000317904	ENSGALG00000000220,ENSGALG00000002789(MAP2),ENSGALG00000003113(RGS14),ENSGALG00000003148(SPAG16),ENSGALG00000004161(CCNB1),ENSGALG00000004195(KIF4B),ENSGALG00000005769(WEE1),ENSGALG00000006110(PLK1),ENSGALG00000006267(TPX2),ENSGALG00000007101(ZPR1),ENSGALG00000007768(AURKA),ENSGALG00000008584(NUSAP1),ENSGALG00000009854(NEK2),ENSGALG00000010120(KIF2C),ENSGALG00000010129(PLK3),ENSGALG00000010195,EN…
BP	GO:0006270	DNA replication initiation	7	20	0.01341	11.3703	3.18497e-06	0.000317904	ENSGALG00000001616(CDC45),ENSGALG00000012348(MCM6),ENSGALG00000012546(MCM5),ENSGALG00000012915(MCM4),ENSGALG00000013784(CDT1),ENSGALG00000040794(CCNE2),ENSGALG00000051645(CDC6)
BP	GO:0000910	cytokinesis	15	106	0.0287356	4.59716	3.942e-06	0.000384524	ENSGALG00000000220,ENSGALG00000004195(KIF4B),ENSGALG00000006110(PLK1),ENSGALG00000006211(BCL2L1),ENSGALG00000006639(CEP55),ENSGALG00000007537(INCENP),ENSGALG00000007768(AURKA),ENSGALG00000008584(NUSAP1),ENSGALG00000009157(ECT2),ENSGALG00000010129(PLK3),ENSGALG00000012836,ENSGALG00000017025(CKAP2),ENSGALG00000033231(RACGAP1),ENSGALG00000048349(PRC1),ENSGALG00000051645(CDC6)
CC	GO:0051233	spindle midzone	7	25	0.01341	9.09625	1.21517e-05	0.000528047	ENSGALG00000006110(PLK1),ENSGALG00000007768(AURKA),ENSGALG00000012160(KIF18A),ENSGALG00000012836,ENSGALG00000013208(CENPE),ENSGALG00000033231(RACGAP1),ENSGALG00000051645(CDC6)
BP	GO:0007091	metaphase/anaphase transition of mitotic cell cycle	10	49	0.0191571	6.62992	5.96401e-06	0.000544629	ENSGALG00000004515,ENSGALG00000006110(PLK1),ENSGALG00000007944(HECW2),ENSGALG00000013208(CENPE),ENSGALG00000013784(CDT1),ENSGALG00000014801(NDC80),ENSGALG00000015709(TACC3),ENSGALG00000015874(TTK),ENSGALG00000036892(BUB1B),ENSGALG00000051645(CDC6)
BP	GO:0010965	regulation of mitotic sister chromatid separation	10	49	0.0191571	6.62992	5.96401e-06	0.000544629	ENSGALG00000004515,ENSGALG00000006110(PLK1),ENSGALG00000007944(HECW2),ENSGALG00000013208(CENPE),ENSGALG00000013784(CDT1),ENSGALG00000014801(NDC80),ENSGALG00000015709(TACC3),ENSGALG00000015874(TTK),ENSGALG00000036892(BUB1B),ENSGALG00000051645(CDC6)
BP	GO:0051988	regulation of attachment of spindle microtubules to kinetochore	5	9	0.00957854	18.0481	5.7395e-06	0.000544629	ENSGALG00000009157(ECT2),ENSGALG00000009854(NEK2),ENSGALG00000033231(RACGAP1),ENSGALG00000039576(KNSTRN),ENSGALG00000048771
BP	GO:0098542	defense response to other organism	31	372	0.059387	2.70722	6.74613e-06	0.000569518	ENSGALG00000001231(SAMHD1),ENSGALG00000002507(MBL2),ENSGALG00000002766(MLKL),ENSGALG00000003003(CCL20),ENSGALG00000006211(BCL2L1),ENSGALG00000006805(PLSCR1),ENSGALG00000007158(SOCS1),ENSGALG00000008166(TLR15),ENSGALG00000008306(FGL2),ENSGALG00000009450(DUSP10),ENSGALG00000009519(ARG2),ENSGALG00000009740(RASGRP1),ENSGALG00000010745(HMGB2),ENSGALG00000012076(TIFA),ENSGALG00000012830(IRF4),ENSGALG00…
BP	GO:0006261	DNA-templated DNA replication	14	97	0.0268199	4.68879	6.53719e-06	0.000569518	ENSGALG00000000632(CHTF8),ENSGALG00000001231(SAMHD1),ENSGALG00000001616(CDC45),ENSGALG00000004037(DNA2),ENSGALG00000006051(CDC7),ENSGALG00000007101(ZPR1),ENSGALG00000012348(MCM6),ENSGALG00000012546(MCM5),ENSGALG00000012915(MCM4),ENSGALG00000013784(CDT1),ENSGALG00000016278(PRIM2),ENSGALG00000024481(CENPS),ENSGALG00000040794(CCNE2),ENSGALG00000051645(CDC6)
BP	GO:0034501	protein localization to kinetochore	6	15	0.0114943	12.9946	6.76734e-06	0.000569518	ENSGALG00000003085(CDK1),ENSGALG00000004515,ENSGALG00000013784(CDT1),ENSGALG00000014801(NDC80),ENSGALG00000015874(TTK),ENSGALG00000045185
BP	GO:1903083	protein localization to condensed chromosome	6	15	0.0114943	12.9946	6.76734e-06	0.000569518	ENSGALG00000003085(CDK1),ENSGALG00000004515,ENSGALG00000013784(CDT1),ENSGALG00000014801(NDC80),ENSGALG00000015874(TTK),ENSGALG00000045185
BP	GO:0030098	lymphocyte differentiation	22	218	0.0421456	3.27846	7.94612e-06	0.00065586	ENSGALG00000002080(DOCK2),ENSGALG00000007158(SOCS1),ENSGALG00000007669(EGR1),ENSGALG00000008306(FGL2),ENSGALG00000008666(CTLA4),ENSGALG00000009068(ITPKB),ENSGALG00000009450(DUSP10),ENSGALG00000009740(RASGRP1),ENSGALG00000010915(IL6),ENSGALG00000011872,ENSGALG00000012830(IRF4),ENSGALG00000012885(BCL2),ENSGALG00000013086(IKZF1),ENSGALG00000015148(ANXA1),ENSGALG00000015209(NFIL3),ENSGALG00000015388(…
BP	GO:0044784	metaphase/anaphase transition of cell cycle	10	51	0.0191571	6.36992	8.71081e-06	0.000705411	ENSGALG00000004515,ENSGALG00000006110(PLK1),ENSGALG00000007944(HECW2),ENSGALG00000013208(CENPE),ENSGALG00000013784(CDT1),ENSGALG00000014801(NDC80),ENSGALG00000015709(TACC3),ENSGALG00000015874(TTK),ENSGALG00000036892(BUB1B),ENSGALG00000051645(CDC6)
BP	GO:0007143	female meiotic nuclear division	7	23	0.01341	9.88722	9.19479e-06	0.000730815	ENSGALG00000003922(TOP2A),ENSGALG00000004161(CCNB1),ENSGALG00000006110(PLK1),ENSGALG00000007768(AURKA),ENSGALG00000014801(NDC80),ENSGALG00000015874(TTK),ENSGALG00000054793(NCAPH2)
BP	GO:0051716	cellular response to stimulus	193	4307	0.369732	1.45575	9.85219e-06	0.000768829	ENSGALG00000000102(UBE2T),ENSGALG00000000220,ENSGALG00000000274,ENSGALG00000001126(CHAF1A),ENSGALG00000001231(SAMHD1),ENSGALG00000001926(HSPB1),ENSGALG00000002009(FANCG),ENSGALG00000002080(DOCK2),ENSGALG00000002112(CSF3R),ENSGALG00000002225(RFFL),ENSGALG00000002525(RASGEF1A),ENSGALG00000002766(MLKL),ENSGALG00000002781(BRCA1),ENSGALG00000002955(ADAMTSL2),ENSGALG00000003003(CCL20),ENSGALG0000000300…
BP	GO:0071824	protein-DNA complex subunit organization	14	102	0.0268199	4.45894	1.18529e-05	0.000908443	ENSGALG00000001126(CHAF1A),ENSGALG00000004515,ENSGALG00000004794(H2AFY2),ENSGALG00000005038(CENPI),ENSGALG00000005451(HELLS),ENSGALG00000011747,ENSGALG00000013208(CENPE),ENSGALG00000013784(CDT1),ENSGALG00000014753(CENPK),ENSGALG00000015884(MIS18A),ENSGALG00000024481(CENPS),ENSGALG00000027454(CENPW),ENSGALG00000037167(HIST1H103),ENSGALG00000037453(TERF1)
BP	GO:0050776	regulation of immune response	31	385	0.059387	2.6158	1.34365e-05	0.00101174	ENSGALG00000001231(SAMHD1),ENSGALG00000002507(MBL2),ENSGALG00000006751(THY1),ENSGALG00000006805(PLSCR1),ENSGALG00000007123,ENSGALG00000007158(SOCS1),ENSGALG00000007874(IL18),ENSGALG00000008166(TLR15),ENSGALG00000008306(FGL2),ENSGALG00000008666(CTLA4),ENSGALG00000009450(DUSP10),ENSGALG00000009519(ARG2),ENSGALG00000009740(RASGRP1),ENSGALG00000010745(HMGB2),ENSGALG00000011872,ENSGALG00000012076(TIFA…
BP	GO:0006952	defense response	44	642	0.0842912	2.2265	1.39977e-05	0.00103583	ENSGALG00000001231(SAMHD1),ENSGALG00000002507(MBL2),ENSGALG00000002766(MLKL),ENSGALG00000003003(CCL20),ENSGALG00000006211(BCL2L1),ENSGALG00000006805(PLSCR1),ENSGALG00000007158(SOCS1),ENSGALG00000007874(IL18),ENSGALG00000008166(TLR15),ENSGALG00000008306(FGL2),ENSGALG00000009450(DUSP10),ENSGALG00000009519(ARG2),ENSGALG00000009740(RASGRP1),ENSGALG00000009977(SMAD1),ENSGALG00000010745(HMGB2),ENSGALG0…
BP	GO:0006950	response to stress	99	1894	0.189655	1.69808	1.47755e-05	0.0010625	ENSGALG00000000102(UBE2T),ENSGALG00000000220,ENSGALG00000001126(CHAF1A),ENSGALG00000001231(SAMHD1),ENSGALG00000001926(HSPB1),ENSGALG00000002009(FANCG),ENSGALG00000002507(MBL2),ENSGALG00000002766(MLKL),ENSGALG00000002781(BRCA1),ENSGALG00000003003(CCL20),ENSGALG00000003085(CDK1),ENSGALG00000003922(TOP2A),ENSGALG00000004037(DNA2),ENSGALG00000005347(ADAMTS18),ENSGALG00000006051(CDC7),ENSGALG000000061…
BP	GO:0033045	regulation of sister chromatid segregation	10	54	0.0191571	6.01604	1.48533e-05	0.0010625	ENSGALG00000004515,ENSGALG00000006110(PLK1),ENSGALG00000007944(HECW2),ENSGALG00000013208(CENPE),ENSGALG00000013784(CDT1),ENSGALG00000014801(NDC80),ENSGALG00000015709(TACC3),ENSGALG00000015874(TTK),ENSGALG00000036892(BUB1B),ENSGALG00000051645(CDC6)
BP	GO:1903131	mononuclear cell differentiation	23	244	0.0440613	3.06226	1.52785e-05	0.00107501	ENSGALG00000002080(DOCK2),ENSGALG00000007158(SOCS1),ENSGALG00000007669(EGR1),ENSGALG00000008306(FGL2),ENSGALG00000008666(CTLA4),ENSGALG00000009068(ITPKB),ENSGALG00000009450(DUSP10),ENSGALG00000009740(RASGRP1),ENSGALG00000010875(ITGB8),ENSGALG00000010915(IL6),ENSGALG00000011872,ENSGALG00000012830(IRF4),ENSGALG00000012885(BCL2),ENSGALG00000013086(IKZF1),ENSGALG00000015148(ANXA1),ENSGALG00000015209(…
BP	GO:0046631	alpha-beta T cell activation	12	79	0.0229885	4.93467	1.75776e-05	0.00121683	ENSGALG00000002080(DOCK2),ENSGALG00000007158(SOCS1),ENSGALG00000007874(IL18),ENSGALG00000009068(ITPKB),ENSGALG00000009519(ARG2),ENSGALG00000010915(IL6),ENSGALG00000012830(IRF4),ENSGALG00000012885(BCL2),ENSGALG00000015148(ANXA1),ENSGALG00000015388(PRDM1),ENSGALG00000016881(GPR183),ENSGALG00000036069(TCIRG1)
CC	GO:0031262	Ndc80 complex	3	3	0.00574713	32.4866	3.64482e-05	0.00134017	ENSGALG00000003438(NUF2),ENSGALG00000010900(SPC25),ENSGALG00000014801(NDC80)
CC	GO:0031617	NMS complex	3	3	0.00574713	32.4866	3.64482e-05	0.00134017	ENSGALG00000003438(NUF2),ENSGALG00000010900(SPC25),ENSGALG00000014801(NDC80)
BP	GO:0090306	meiotic spindle assembly	4	6	0.00766284	21.6577	2.0945e-05	0.00142692	ENSGALG00000004161(CCNB1),ENSGALG00000007768(AURKA),ENSGALG00000014801(NDC80),ENSGALG00000032398(ASPM)
BP	GO:0018149	peptide cross-linking	6	18	0.0114943	10.8289	2.29513e-05	0.00153917	ENSGALG00000004804,ENSGALG00000011962(NDNF),ENSGALG00000012802(F13A1),ENSGALG00000014412(CSTA),ENSGALG00000015148(ANXA1),ENSGALG00000033171(TGM4)
BP	GO:0042110	T cell activation	23	251	0.0440613	2.97686	2.40938e-05	0.00156335	ENSGALG00000002080(DOCK2),ENSGALG00000007158(SOCS1),ENSGALG00000007669(EGR1),ENSGALG00000007874(IL18),ENSGALG00000008306(FGL2),ENSGALG00000008666(CTLA4),ENSGALG00000009068(ITPKB),ENSGALG00000009450(DUSP10),ENSGALG00000009519(ARG2),ENSGALG00000009740(RASGRP1),ENSGALG00000010915(IL6),ENSGALG00000010949(GPNMB),ENSGALG00000012830(IRF4),ENSGALG00000012885(BCL2),ENSGALG00000015148(ANXA1),ENSGALG0000001…
BP	GO:0032465	regulation of cytokinesis	10	57	0.0191571	5.6994	2.44046e-05	0.00156335	ENSGALG00000006110(PLK1),ENSGALG00000006211(BCL2L1),ENSGALG00000007537(INCENP),ENSGALG00000007768(AURKA),ENSGALG00000009157(ECT2),ENSGALG00000010129(PLK3),ENSGALG00000012836,ENSGALG00000033231(RACGAP1),ENSGALG00000048349(PRC1),ENSGALG00000051645(CDC6)
BP	GO:0045132	meiotic chromosome segregation	10	57	0.0191571	5.6994	2.44046e-05	0.00156335	ENSGALG00000001506(PTTG2),ENSGALG00000006110(PLK1),ENSGALG00000009553(SMC4),ENSGALG00000011281(SGO1),ENSGALG00000015874(TTK),ENSGALG00000024481(CENPS),ENSGALG00000036892(BUB1B),ENSGALG00000037453(TERF1),ENSGALG00000040794(CCNE2),ENSGALG00000054793(NCAPH2)
BP	GO:0006260	DNA replication	17	153	0.032567	3.60962	2.48706e-05	0.00156977	ENSGALG00000000632(CHTF8),ENSGALG00000001126(CHAF1A),ENSGALG00000001231(SAMHD1),ENSGALG00000001616(CDC45),ENSGALG00000004037(DNA2),ENSGALG00000006051(CDC7),ENSGALG00000007101(ZPR1),ENSGALG00000008538(GINS1),ENSGALG00000012348(MCM6),ENSGALG00000012546(MCM5),ENSGALG00000012915(MCM4),ENSGALG00000013784(CDT1),ENSGALG00000016278(PRIM2),ENSGALG00000024481(CENPS),ENSGALG00000037453(TERF1),ENSGALG0000004…
BP	GO:0051225	spindle assembly	11	70	0.0210728	5.10504	2.83551e-05	0.00176377	ENSGALG00000004161(CCNB1),ENSGALG00000004195(KIF4B),ENSGALG00000006110(PLK1),ENSGALG00000006267(TPX2),ENSGALG00000007768(AURKA),ENSGALG00000009854(NEK2),ENSGALG00000012836,ENSGALG00000014801(NDC80),ENSGALG00000030597(KIF11),ENSGALG00000032398(ASPM),ENSGALG00000033231(RACGAP1)
BP	GO:0030071	regulation of mitotic metaphase/anaphase transition	9	48	0.0172414	6.09124	3.59193e-05	0.00220237	ENSGALG00000004515,ENSGALG00000006110(PLK1),ENSGALG00000007944(HECW2),ENSGALG00000013208(CENPE),ENSGALG00000013784(CDT1),ENSGALG00000014801(NDC80),ENSGALG00000015874(TTK),ENSGALG00000036892(BUB1B),ENSGALG00000051645(CDC6)
BP	GO:0000281	mitotic cytokinesis	9	49	0.0172414	5.96692	4.26592e-05	0.00254297	ENSGALG00000000220,ENSGALG00000004195(KIF4B),ENSGALG00000006110(PLK1),ENSGALG00000006639(CEP55),ENSGALG00000007537(INCENP),ENSGALG00000008584(NUSAP1),ENSGALG00000009157(ECT2),ENSGALG00000017025(CKAP2),ENSGALG00000033231(RACGAP1)
BP	GO:0051256	mitotic spindle midzone assembly	3	3	0.00574713	32.4866	4.25161e-05	0.00254297	ENSGALG00000004195(KIF4B),ENSGALG00000012836,ENSGALG00000033231(RACGAP1)
BP	GO:0051315	attachment of mitotic spindle microtubules to kinetochore	4	7	0.00766284	18.5638	4.75195e-05	0.00279388	ENSGALG00000010120(KIF2C),ENSGALG00000013208(CENPE),ENSGALG00000013784(CDT1),ENSGALG00000014801(NDC80)
BP	GO:0001775	cell activation	35	491	0.0670498	2.31574	4.99792e-05	0.00288637	ENSGALG00000002080(DOCK2),ENSGALG00000005347(ADAMTS18),ENSGALG00000005451(HELLS),ENSGALG00000007158(SOCS1),ENSGALG00000007669(EGR1),ENSGALG00000007874(IL18),ENSGALG00000008306(FGL2),ENSGALG00000008666(CTLA4),ENSGALG00000009068(ITPKB),ENSGALG00000009268(FGG),ENSGALG00000009450(DUSP10),ENSGALG00000009519(ARG2),ENSGALG00000009740(RASGRP1),ENSGALG00000010748(EXO1),ENSGALG00000010875(ITGB8),ENSGALG000…
BP	GO:1902099	regulation of metaphase/anaphase transition of cell cycle	9	50	0.0172414	5.84759	5.04374e-05	0.00288637	ENSGALG00000004515,ENSGALG00000006110(PLK1),ENSGALG00000007944(HECW2),ENSGALG00000013208(CENPE),ENSGALG00000013784(CDT1),ENSGALG00000014801(NDC80),ENSGALG00000015874(TTK),ENSGALG00000036892(BUB1B),ENSGALG00000051645(CDC6)
BP	GO:0046649	lymphocyte activation	29	376	0.0555556	2.50561	5.61779e-05	0.00317257	ENSGALG00000002080(DOCK2),ENSGALG00000005451(HELLS),ENSGALG00000007158(SOCS1),ENSGALG00000007669(EGR1),ENSGALG00000007874(IL18),ENSGALG00000008306(FGL2),ENSGALG00000008666(CTLA4),ENSGALG00000009068(ITPKB),ENSGALG00000009450(DUSP10),ENSGALG00000009519(ARG2),ENSGALG00000009740(RASGRP1),ENSGALG00000010748(EXO1),ENSGALG00000010915(IL6),ENSGALG00000010949(GPNMB),ENSGALG00000011872,ENSGALG00000012830(I…
CC	GO:0015630	microtubule cytoskeleton	47	801	0.0900383	1.9062	9.35002e-05	0.00319236	ENSGALG00000001616(CDC45),ENSGALG00000003085(CDK1),ENSGALG00000003113(RGS14),ENSGALG00000003922(TOP2A),ENSGALG00000004161(CCNB1),ENSGALG00000004515,ENSGALG00000004897(GTSE1),ENSGALG00000006051(CDC7),ENSGALG00000006110(PLK1),ENSGALG00000006211(BCL2L1),ENSGALG00000006267(TPX2),ENSGALG00000006507(CLMP),ENSGALG00000006639(CEP55),ENSGALG00000007768(AURKA),ENSGALG00000007892(SPAG6),ENSGALG00000007944(H…
BP	GO:0043368	positive T cell selection	6	21	0.0114943	9.28188	6.13535e-05	0.00337602	ENSGALG00000002080(DOCK2),ENSGALG00000009068(ITPKB),ENSGALG00000010915(IL6),ENSGALG00000012830(IRF4),ENSGALG00000012885(BCL2),ENSGALG00000032029(SRF)
BP	GO:1902042	negative regulation of extrinsic apoptotic signaling pathway via death domain receptors	6	21	0.0114943	9.28188	6.13535e-05	0.00337602	ENSGALG00000002225(RFFL),ENSGALG00000002781(BRCA1),ENSGALG00000006211(BCL2L1),ENSGALG00000009268(FGG),ENSGALG00000010745(HMGB2),ENSGALG00000014977(GSK3B)
BP	GO:0044772	mitotic cell cycle phase transition	22	249	0.0421456	2.8703	6.27483e-05	0.00340906	ENSGALG00000002781(BRCA1),ENSGALG00000003085(CDK1),ENSGALG00000004161(CCNB1),ENSGALG00000004515,ENSGALG00000006051(CDC7),ENSGALG00000006110(PLK1),ENSGALG00000007101(ZPR1),ENSGALG00000007944(HECW2),ENSGALG00000010129(PLK3),ENSGALG00000010949(GPNMB),ENSGALG00000012885(BCL2),ENSGALG00000013208(CENPE),ENSGALG00000013784(CDT1),ENSGALG00000014801(NDC80),ENSGALG00000015148(ANXA1),ENSGALG00000015709(TACC…
CC	GO:0043228	non-membrane-bounded organelle	125	2817	0.239464	1.44154	0.000147297	0.00440049	ENSGALG00000000102(UBE2T),ENSGALG00000000632(CHTF8),ENSGALG00000001126(CHAF1A),ENSGALG00000001231(SAMHD1),ENSGALG00000001491(NCAPD3),ENSGALG00000001616(CDC45),ENSGALG00000001926(HSPB1),ENSGALG00000002009(FANCG),ENSGALG00000002781(BRCA1),ENSGALG00000003085(CDK1),ENSGALG00000003113(RGS14),ENSGALG00000003148(SPAG16),ENSGALG00000003438(NUF2),ENSGALG00000003484(BARD1),ENSGALG00000003792(FYB),ENSGALG00…
CC	GO:0043232	intracellular non-membrane-bounded organelle	125	2817	0.239464	1.44154	0.000147297	0.00440049	ENSGALG00000000102(UBE2T),ENSGALG00000000632(CHTF8),ENSGALG00000001126(CHAF1A),ENSGALG00000001231(SAMHD1),ENSGALG00000001491(NCAPD3),ENSGALG00000001616(CDC45),ENSGALG00000001926(HSPB1),ENSGALG00000002009(FANCG),ENSGALG00000002781(BRCA1),ENSGALG00000003085(CDK1),ENSGALG00000003113(RGS14),ENSGALG00000003148(SPAG16),ENSGALG00000003438(NUF2),ENSGALG00000003484(BARD1),ENSGALG00000003792(FYB),ENSGALG00…
BP	GO:0045321	leukocyte activation	32	444	0.0613027	2.34138	8.58657e-05	0.00460669	ENSGALG00000002080(DOCK2),ENSGALG00000005451(HELLS),ENSGALG00000007158(SOCS1),ENSGALG00000007669(EGR1),ENSGALG00000007874(IL18),ENSGALG00000008306(FGL2),ENSGALG00000008666(CTLA4),ENSGALG00000009068(ITPKB),ENSGALG00000009450(DUSP10),ENSGALG00000009519(ARG2),ENSGALG00000009740(RASGRP1),ENSGALG00000010748(EXO1),ENSGALG00000010875(ITGB8),ENSGALG00000010915(IL6),ENSGALG00000010949(GPNMB),ENSGALG000000…
CC	GO:0005876	spindle microtubule	8	49	0.0153257	5.30393	0.000189224	0.00532054	ENSGALG00000003085(CDK1),ENSGALG00000004515,ENSGALG00000006110(PLK1),ENSGALG00000007768(AURKA),ENSGALG00000012160(KIF18A),ENSGALG00000013208(CENPE),ENSGALG00000017128(SKA3),ENSGALG00000030597(KIF11)
CC	GO:0000940	outer kinetochore	4	10	0.00766284	12.9946	0.000215251	0.0057161	ENSGALG00000006110(PLK1),ENSGALG00000014801(NDC80),ENSGALG00000017128(SKA3),ENSGALG00000036892(BUB1B)
BP	GO:0001816	cytokine production	27	355	0.0517241	2.47081	0.000127819	0.00677283	ENSGALG00000001926(HSPB1),ENSGALG00000002781(BRCA1),ENSGALG00000007158(SOCS1),ENSGALG00000007669(EGR1),ENSGALG00000007874(IL18),ENSGALG00000008166(TLR15),ENSGALG00000009519(ARG2),ENSGALG00000009740(RASGRP1),ENSGALG00000010745(HMGB2),ENSGALG00000010875(ITGB8),ENSGALG00000010915(IL6),ENSGALG00000010949(GPNMB),ENSGALG00000011872,ENSGALG00000012830(IRF4),ENSGALG00000015148(ANXA1),ENSGALG00000015425(L…
BP	GO:0035710	CD4-positive, alpha-beta T cell activation	8	45	0.0153257	5.77539	0.000144966	0.00758772	ENSGALG00000007158(SOCS1),ENSGALG00000007874(IL18),ENSGALG00000009519(ARG2),ENSGALG00000010915(IL6),ENSGALG00000012830(IRF4),ENSGALG00000015148(ANXA1),ENSGALG00000016881(GPR183),ENSGALG00000036069(TCIRG1)
BP	GO:0007017	microtubule-based process	39	606	0.0747126	2.09072	0.00016892	0.00796709	ENSGALG00000000220,ENSGALG00000001926(HSPB1),ENSGALG00000002789(MAP2),ENSGALG00000003113(RGS14),ENSGALG00000003148(SPAG16),ENSGALG00000004161(CCNB1),ENSGALG00000004195(KIF4B),ENSGALG00000005769(WEE1),ENSGALG00000006110(PLK1),ENSGALG00000006267(TPX2),ENSGALG00000007101(ZPR1),ENSGALG00000007768(AURKA),ENSGALG00000008095(KIF23),ENSGALG00000008584(NUSAP1),ENSGALG00000009740(RASGRP1),ENSGALG0000000985…
BP	GO:0022412	cellular process involved in reproduction in multicellular organism	18	195	0.0344828	2.99876	0.0001671	0.00796709	ENSGALG00000002009(FANCG),ENSGALG00000003148(SPAG16),ENSGALG00000003922(TOP2A),ENSGALG00000004161(CCNB1),ENSGALG00000006110(PLK1),ENSGALG00000006211(BCL2L1),ENSGALG00000007768(AURKA),ENSGALG00000010745(HMGB2),ENSGALG00000012160(KIF18A),ENSGALG00000012618(FANCC),ENSGALG00000012885(BCL2),ENSGALG00000014801(NDC80),ENSGALG00000015388(PRDM1),ENSGALG00000015874(TTK),ENSGALG00000016740(OCA2),ENSGALG0000…
BP	GO:0051382	kinetochore assembly	5	16	0.00957854	10.1521	0.000162329	0.00796709	ENSGALG00000004515,ENSGALG00000013208(CENPE),ENSGALG00000014753(CENPK),ENSGALG00000024481(CENPS),ENSGALG00000027454(CENPW)
BP	GO:0000022	mitotic spindle elongation	3	4	0.00574713	24.3649	0.000165633	0.00796709	ENSGALG00000004195(KIF4B),ENSGALG00000012836,ENSGALG00000033231(RACGAP1)
BP	GO:0007056	spindle assembly involved in female meiosis	3	4	0.00574713	24.3649	0.000165633	0.00796709	ENSGALG00000004161(CCNB1),ENSGALG00000007768(AURKA),ENSGALG00000014801(NDC80)
BP	GO:0007057	spindle assembly involved in female meiosis I	3	4	0.00574713	24.3649	0.000165633	0.00796709	ENSGALG00000004161(CCNB1),ENSGALG00000007768(AURKA),ENSGALG00000014801(NDC80)
BP	GO:0016321	female meiosis chromosome segregation	3	4	0.00574713	24.3649	0.000165633	0.00796709	ENSGALG00000006110(PLK1),ENSGALG00000015874(TTK),ENSGALG00000054793(NCAPH2)
BP	GO:0051231	spindle elongation	3	4	0.00574713	24.3649	0.000165633	0.00796709	ENSGALG00000004195(KIF4B),ENSGALG00000012836,ENSGALG00000033231(RACGAP1)
BP	GO:0051255	spindle midzone assembly	3	4	0.00574713	24.3649	0.000165633	0.00796709	ENSGALG00000004195(KIF4B),ENSGALG00000012836,ENSGALG00000033231(RACGAP1)
BP	GO:0044770	cell cycle phase transition	24	305	0.045977	2.55632	0.000181028	0.00844533	ENSGALG00000002781(BRCA1),ENSGALG00000003085(CDK1),ENSGALG00000004037(DNA2),ENSGALG00000004161(CCNB1),ENSGALG00000004515,ENSGALG00000006051(CDC7),ENSGALG00000006110(PLK1),ENSGALG00000007101(ZPR1),ENSGALG00000007944(HECW2),ENSGALG00000010129(PLK3),ENSGALG00000010949(GPNMB),ENSGALG00000012885(BCL2),ENSGALG00000013208(CENPE),ENSGALG00000013784(CDT1),ENSGALG00000014801(NDC80),ENSGALG00000015148(ANXA1…
BP	GO:0009615	response to virus	16	163	0.0306513	3.18887	0.000188753	0.00871105	ENSGALG00000001231(SAMHD1),ENSGALG00000001926(HSPB1),ENSGALG00000002766(MLKL),ENSGALG00000006211(BCL2L1),ENSGALG00000006805(PLSCR1),ENSGALG00000008306(FGL2),ENSGALG00000010875(ITGB8),ENSGALG00000010997(DFNA5),ENSGALG00000012885(BCL2),ENSGALG00000015925(CGAS),ENSGALG00000038433(SPON2),ENSGALG00000040023(MAPK11),ENSGALG00000041192(IFIH1),ENSGALG00000041459(DDIT4),ENSGALG00000044204(ISG20),ENSGALG00…
BP	GO:0061640	cytoskeleton-dependent cytokinesis	9	59	0.0172414	4.95558	0.000191531	0.00874523	ENSGALG00000000220,ENSGALG00000004195(KIF4B),ENSGALG00000006110(PLK1),ENSGALG00000006639(CEP55),ENSGALG00000007537(INCENP),ENSGALG00000008584(NUSAP1),ENSGALG00000009157(ECT2),ENSGALG00000017025(CKAP2),ENSGALG00000033231(RACGAP1)
BP	GO:0043066	negative regulation of apoptotic process	32	465	0.0613027	2.23564	0.000201372	0.00909776	ENSGALG00000001926(HSPB1),ENSGALG00000002225(RFFL),ENSGALG00000002781(BRCA1),ENSGALG00000003085(CDK1),ENSGALG00000003484(BARD1),ENSGALG00000005263(SOX8),ENSGALG00000005451(HELLS),ENSGALG00000006110(PLK1),ENSGALG00000006211(BCL2L1),ENSGALG00000006992(MMP9),ENSGALG00000007101(ZPR1),ENSGALG00000007768(AURKA),ENSGALG00000008901(PTGFR),ENSGALG00000009068(ITPKB),ENSGALG00000009268(FGG),ENSGALG000000094…
BP	GO:0033044	regulation of chromosome organization	14	132	0.0268199	3.44555	0.000210476	0.00941005	ENSGALG00000003922(TOP2A),ENSGALG00000004515,ENSGALG00000006110(PLK1),ENSGALG00000007944(HECW2),ENSGALG00000009854(NEK2),ENSGALG00000013208(CENPE),ENSGALG00000013784(CDT1),ENSGALG00000014801(NDC80),ENSGALG00000015709(TACC3),ENSGALG00000015874(TTK),ENSGALG00000016332(MCPH1),ENSGALG00000036892(BUB1B),ENSGALG00000037453(TERF1),ENSGALG00000051645(CDC6)
BP	GO:0002520	immune system development	37	573	0.0708812	2.09774	0.000232959	0.010235	ENSGALG00000001231(SAMHD1),ENSGALG00000002080(DOCK2),ENSGALG00000002112(CSF3R),ENSGALG00000003922(TOP2A),ENSGALG00000004150(MYO1E),ENSGALG00000004161(CCNB1),ENSGALG00000006525(NCAPG2),ENSGALG00000007158(SOCS1),ENSGALG00000007669(EGR1),ENSGALG00000008306(FGL2),ENSGALG00000008666(CTLA4),ENSGALG00000009068(ITPKB),ENSGALG00000009450(DUSP10),ENSGALG00000009740(RASGRP1),ENSGALG00000010745(HMGB2),ENSGAL…
BP	GO:1901990	regulation of mitotic cell cycle phase transition	17	183	0.032567	3.01788	0.000233698	0.010235	ENSGALG00000002781(BRCA1),ENSGALG00000003085(CDK1),ENSGALG00000004515,ENSGALG00000006051(CDC7),ENSGALG00000006110(PLK1),ENSGALG00000007944(HECW2),ENSGALG00000010949(GPNMB),ENSGALG00000012885(BCL2),ENSGALG00000013208(CENPE),ENSGALG00000013784(CDT1),ENSGALG00000014801(NDC80),ENSGALG00000015148(ANXA1),ENSGALG00000015874(TTK),ENSGALG00000026380(UBE2C),ENSGALG00000027407,ENSGALG00000036892(BUB1B),ENSG…
BP	GO:0001817	regulation of cytokine production	26	350	0.0498084	2.41329	0.000246885	0.0107033	ENSGALG00000001926(HSPB1),ENSGALG00000002781(BRCA1),ENSGALG00000007158(SOCS1),ENSGALG00000007669(EGR1),ENSGALG00000007874(IL18),ENSGALG00000008166(TLR15),ENSGALG00000009519(ARG2),ENSGALG00000009740(RASGRP1),ENSGALG00000010745(HMGB2),ENSGALG00000010875(ITGB8),ENSGALG00000010949(GPNMB),ENSGALG00000011872,ENSGALG00000012830(IRF4),ENSGALG00000015148(ANXA1),ENSGALG00000015425(LPL),ENSGALG00000015925(C…
BP	GO:0000212	meiotic spindle organization	4	10	0.00766284	12.9946	0.000262152	0.0112516	ENSGALG00000004161(CCNB1),ENSGALG00000007768(AURKA),ENSGALG00000014801(NDC80),ENSGALG00000032398(ASPM)
CC	GO:0043240	Fanconi anaemia nuclear complex	4	12	0.00766284	10.8289	0.000481196	0.0121059	ENSGALG00000002009(FANCG),ENSGALG00000012618(FANCC),ENSGALG00000016569(FANCB),ENSGALG00000024481(CENPS)
BP	GO:0031099	regeneration	9	63	0.0172414	4.64094	0.000318884	0.013551	ENSGALG00000006751(THY1),ENSGALG00000007768(AURKA),ENSGALG00000009445(INPP5F),ENSGALG00000009450(DUSP10),ENSGALG00000010915(IL6),ENSGALG00000012885(BCL2),ENSGALG00000015148(ANXA1),ENSGALG00000026207(CNTF),ENSGALG00000033772(UPF2)
BP	GO:0002521	leukocyte differentiation	24	318	0.045977	2.45182	0.000337099	0.0141846	ENSGALG00000002080(DOCK2),ENSGALG00000007158(SOCS1),ENSGALG00000007669(EGR1),ENSGALG00000008306(FGL2),ENSGALG00000008666(CTLA4),ENSGALG00000009068(ITPKB),ENSGALG00000009450(DUSP10),ENSGALG00000009740(RASGRP1),ENSGALG00000010875(ITGB8),ENSGALG00000010915(IL6),ENSGALG00000011872,ENSGALG00000012830(IRF4),ENSGALG00000012885(BCL2),ENSGALG00000013086(IKZF1),ENSGALG00000015148(ANXA1),ENSGALG00000015209(…
BP	GO:0043069	negative regulation of programmed cell death	32	480	0.0613027	2.16577	0.000354529	0.0146312	ENSGALG00000001926(HSPB1),ENSGALG00000002225(RFFL),ENSGALG00000002781(BRCA1),ENSGALG00000003085(CDK1),ENSGALG00000003484(BARD1),ENSGALG00000005263(SOX8),ENSGALG00000005451(HELLS),ENSGALG00000006110(PLK1),ENSGALG00000006211(BCL2L1),ENSGALG00000006992(MMP9),ENSGALG00000007101(ZPR1),ENSGALG00000007768(AURKA),ENSGALG00000008901(PTGFR),ENSGALG00000009068(ITPKB),ENSGALG00000009268(FGG),ENSGALG000000094…
BP	GO:0009617	response to bacterium	21	262	0.0402299	2.60389	0.000354502	0.0146312	ENSGALG00000007874(IL18),ENSGALG00000008166(TLR15),ENSGALG00000008604(TMEM255A),ENSGALG00000008901(PTGFR),ENSGALG00000009450(DUSP10),ENSGALG00000009519(ARG2),ENSGALG00000010745(HMGB2),ENSGALG00000016919(ACOD1),ENSGALG00000019848(AvBD13),ENSGALG00000027165(RSFR),ENSGALG00000028451(MT4),ENSGALG00000030025(FABP4),ENSGALG00000032701(LY96),ENSGALG00000035903(FAM46A),ENSGALG00000038433(SPON2),ENSGALG00…
BP	GO:0006996	organelle organization	101	2111	0.193487	1.55431	0.000399106	0.0156615	ENSGALG00000000220,ENSGALG00000000632(CHTF8),ENSGALG00000001491(NCAPD3),ENSGALG00000001506(PTTG2),ENSGALG00000001662(ATP10B),ENSGALG00000002009(FANCG),ENSGALG00000002080(DOCK2),ENSGALG00000002789(MAP2),ENSGALG00000003113(RGS14),ENSGALG00000003148(SPAG16),ENSGALG00000003922(TOP2A),ENSGALG00000004037(DNA2),ENSGALG00000004161(CCNB1),ENSGALG00000004195(KIF4B),ENSGALG00000004515,ENSGALG00000005038(CEN…
BP	GO:0002682	regulation of immune system process	42	697	0.0804598	1.95759	0.000388006	0.0156615	ENSGALG00000001231(SAMHD1),ENSGALG00000002112(CSF3R),ENSGALG00000002507(MBL2),ENSGALG00000003003(CCL20),ENSGALG00000005099(ORM1),ENSGALG00000006751(THY1),ENSGALG00000006805(PLSCR1),ENSGALG00000007123,ENSGALG00000007158(SOCS1),ENSGALG00000007874(IL18),ENSGALG00000008166(TLR15),ENSGALG00000008306(FGL2),ENSGALG00000008666(CTLA4),ENSGALG00000009068(ITPKB),ENSGALG00000009450(DUSP10),ENSGALG00000009519…
BP	GO:0006974	cellular response to DNA damage stimulus	33	504	0.0632184	2.1271	0.000396702	0.0156615	ENSGALG00000000102(UBE2T),ENSGALG00000000220,ENSGALG00000001126(CHAF1A),ENSGALG00000001231(SAMHD1),ENSGALG00000002009(FANCG),ENSGALG00000002781(BRCA1),ENSGALG00000003085(CDK1),ENSGALG00000003922(TOP2A),ENSGALG00000004037(DNA2),ENSGALG00000006051(CDC7),ENSGALG00000006110(PLK1),ENSGALG00000006211(BCL2L1),ENSGALG00000007536,ENSGALG00000008666(CTLA4),ENSGALG00000010129(PLK3),ENSGALG00000010719(NEIL3)…
BP	GO:0008625	extrinsic apoptotic signaling pathway via death domain receptors	8	52	0.0153257	4.99794	0.000408687	0.0156615	ENSGALG00000002225(RFFL),ENSGALG00000002781(BRCA1),ENSGALG00000006211(BCL2L1),ENSGALG00000009268(FGG),ENSGALG00000009433(BAG3),ENSGALG00000010745(HMGB2),ENSGALG00000012885(BCL2),ENSGALG00000014977(GSK3B)
BP	GO:0070555	response to interleukin-1	8	52	0.0153257	4.99794	0.000408687	0.0156615	ENSGALG00000003003(CCL20),ENSGALG00000007669(EGR1),ENSGALG00000028451(MT4),ENSGALG00000032717(CCL4),ENSGALG00000040023(MAPK11),ENSGALG00000046326(IL1R2),ENSGALG00000047662(NR1D1),ENSGALG00000053121
BP	GO:0042462	eye photoreceptor cell development	5	19	0.00957854	8.5491	0.000396182	0.0156615	ENSGALG00000006626(PDE6C),ENSGALG00000006751(THY1),ENSGALG00000012594(NTRK2),ENSGALG00000015388(PRDM1),ENSGALG00000031301(TULP1)
BP	GO:0000727	double-strand break repair via break-induced replication	3	5	0.00574713	19.492	0.000403312	0.0156615	ENSGALG00000006051(CDC7),ENSGALG00000012348(MCM6),ENSGALG00000012546(MCM5)
BP	GO:0044771	meiotic cell cycle phase transition	3	5	0.00574713	19.492	0.000403312	0.0156615	ENSGALG00000004161(CCNB1),ENSGALG00000014801(NDC80),ENSGALG00000015874(TTK)
BP	GO:0001754	eye photoreceptor cell differentiation	6	29	0.0114943	6.72136	0.000423563	0.0160879	ENSGALG00000005263(SOX8),ENSGALG00000006626(PDE6C),ENSGALG00000006751(THY1),ENSGALG00000012594(NTRK2),ENSGALG00000015388(PRDM1),ENSGALG00000031301(TULP1)
BP	GO:0007276	gamete generation	23	304	0.0440613	2.45787	0.000431051	0.0162287	ENSGALG00000002009(FANCG),ENSGALG00000003148(SPAG16),ENSGALG00000003922(TOP2A),ENSGALG00000004161(CCNB1),ENSGALG00000005263(SOX8),ENSGALG00000006110(PLK1),ENSGALG00000006211(BCL2L1),ENSGALG00000007768(AURKA),ENSGALG00000009977(SMAD1),ENSGALG00000010502(SPATA6),ENSGALG00000010745(HMGB2),ENSGALG00000012160(KIF18A),ENSGALG00000012618(FANCC),ENSGALG00000012885(BCL2),ENSGALG00000014801(NDC80),ENSGALG0…
BP	GO:0140694	non-membrane-bounded organelle assembly	19	230	0.0363985	2.68367	0.000461706	0.0172317	ENSGALG00000004161(CCNB1),ENSGALG00000004195(KIF4B),ENSGALG00000004515,ENSGALG00000006110(PLK1),ENSGALG00000006267(TPX2),ENSGALG00000007768(AURKA),ENSGALG00000009854(NEK2),ENSGALG00000010195,ENSGALG00000012836,ENSGALG00000013208(CENPE),ENSGALG00000014753(CENPK),ENSGALG00000014801(NDC80),ENSGALG00000024481(CENPS),ENSGALG00000027454(CENPW),ENSGALG00000030597(KIF11),ENSGALG00000032029(SRF),ENSGALG00…
BP	GO:0042981	regulation of apoptotic process	44	748	0.0842912	1.91098	0.00047081	0.01742	ENSGALG00000000220,ENSGALG00000001926(HSPB1),ENSGALG00000002225(RFFL),ENSGALG00000002781(BRCA1),ENSGALG00000003085(CDK1),ENSGALG00000003484(BARD1),ENSGALG00000003922(TOP2A),ENSGALG00000005263(SOX8),ENSGALG00000005451(HELLS),ENSGALG00000006110(PLK1),ENSGALG00000006211(BCL2L1),ENSGALG00000006351(FAS),ENSGALG00000006992(MMP9),ENSGALG00000007101(ZPR1),ENSGALG00000007669(EGR1),ENSGALG00000007768(AURKA…
BP	GO:0034502	protein localization to chromosome	9	67	0.0172414	4.36387	0.000509322	0.0186663	ENSGALG00000003085(CDK1),ENSGALG00000004515,ENSGALG00000006110(PLK1),ENSGALG00000013784(CDT1),ENSGALG00000014801(NDC80),ENSGALG00000015874(TTK),ENSGALG00000036892(BUB1B),ENSGALG00000037453(TERF1),ENSGALG00000045185
BP	GO:0044786	cell cycle DNA replication	5	20	0.00957854	8.12165	0.000513193	0.0186663	ENSGALG00000004037(DNA2),ENSGALG00000006051(CDC7),ENSGALG00000007101(ZPR1),ENSGALG00000012348(MCM6),ENSGALG00000013784(CDT1)
BP	GO:0030097	hemopoiesis	33	512	0.0632184	2.09386	0.000523834	0.0188933	ENSGALG00000002080(DOCK2),ENSGALG00000002112(CSF3R),ENSGALG00000003922(TOP2A),ENSGALG00000004150(MYO1E),ENSGALG00000006525(NCAPG2),ENSGALG00000007158(SOCS1),ENSGALG00000007669(EGR1),ENSGALG00000008306(FGL2),ENSGALG00000008666(CTLA4),ENSGALG00000009068(ITPKB),ENSGALG00000009450(DUSP10),ENSGALG00000009740(RASGRP1),ENSGALG00000010745(HMGB2),ENSGALG00000010875(ITGB8),ENSGALG00000010915(IL6),ENSGALG00…
CC	GO:0005874	microtubule	16	195	0.0306513	2.66557	0.000795407	0.0190102	ENSGALG00000003085(CDK1),ENSGALG00000004515,ENSGALG00000004897(GTSE1),ENSGALG00000006110(PLK1),ENSGALG00000006267(TPX2),ENSGALG00000006507(CLMP),ENSGALG00000007768(AURKA),ENSGALG00000008584(NUSAP1),ENSGALG00000009954(DYNC2LI1),ENSGALG00000010120(KIF2C),ENSGALG00000012160(KIF18A),ENSGALG00000013208(CENPE),ENSGALG00000017128(SKA3),ENSGALG00000030597(KIF11),ENSGALG00000032398(ASPM),ENSGALG0000003957…
BP	GO:0045087	innate immune response	19	233	0.0363985	2.64912	0.000541981	0.0193848	ENSGALG00000001231(SAMHD1),ENSGALG00000002507(MBL2),ENSGALG00000003003(CCL20),ENSGALG00000006805(PLSCR1),ENSGALG00000007158(SOCS1),ENSGALG00000008166(TLR15),ENSGALG00000009450(DUSP10),ENSGALG00000009740(RASGRP1),ENSGALG00000010745(HMGB2),ENSGALG00000012076(TIFA),ENSGALG00000015925(CGAS),ENSGALG00000016844(RAB20),ENSGALG00000019848(AvBD13),ENSGALG00000032701(LY96),ENSGALG00000032717(CCL4),ENSGALG0…
BP	GO:0048534	hematopoietic or lymphoid organ development	34	535	0.0651341	2.06457	0.000555832	0.019716	ENSGALG00000002080(DOCK2),ENSGALG00000002112(CSF3R),ENSGALG00000003922(TOP2A),ENSGALG00000004150(MYO1E),ENSGALG00000004161(CCNB1),ENSGALG00000006525(NCAPG2),ENSGALG00000007158(SOCS1),ENSGALG00000007669(EGR1),ENSGALG00000008306(FGL2),ENSGALG00000008666(CTLA4),ENSGALG00000009068(ITPKB),ENSGALG00000009450(DUSP10),ENSGALG00000009740(RASGRP1),ENSGALG00000010745(HMGB2),ENSGALG00000010875(ITGB8),ENSGALG…
BP	GO:0090307	mitotic spindle assembly	7	42	0.01341	5.41443	0.000569772	0.0200448	ENSGALG00000004195(KIF4B),ENSGALG00000006110(PLK1),ENSGALG00000006267(TPX2),ENSGALG00000009854(NEK2),ENSGALG00000012836,ENSGALG00000030597(KIF11),ENSGALG00000033231(RACGAP1)
BP	GO:0048869	cellular developmental process	103	2186	0.197318	1.5307	0.000600324	0.0207789	ENSGALG00000001975(TMEM120A),ENSGALG00000002009(FANCG),ENSGALG00000002080(DOCK2),ENSGALG00000002112(CSF3R),ENSGALG00000002789(MAP2),ENSGALG00000003085(CDK1),ENSGALG00000003148(SPAG16),ENSGALG00000003922(TOP2A),ENSGALG00000004150(MYO1E),ENSGALG00000004161(CCNB1),ENSGALG00000005011,ENSGALG00000005263(SOX8),ENSGALG00000005769(WEE1),ENSGALG00000006211(BCL2L1),ENSGALG00000006525(NCAPG2),ENSGALG0000000…
BP	GO:0034097	response to cytokine	29	432	0.0555556	2.18081	0.000596877	0.0207789	ENSGALG00000001231(SAMHD1),ENSGALG00000002781(BRCA1),ENSGALG00000003003(CCL20),ENSGALG00000005451(HELLS),ENSGALG00000006211(BCL2L1),ENSGALG00000006805(PLSCR1),ENSGALG00000006939(PFKP),ENSGALG00000007158(SOCS1),ENSGALG00000007669(EGR1),ENSGALG00000007874(IL18),ENSGALG00000010915(IL6),ENSGALG00000010997(DFNA5),ENSGALG00000012885(BCL2),ENSGALG00000015209(NFIL3),ENSGALG00000016844(RAB20),ENSGALG00000…
BP	GO:0051302	regulation of cell division	11	98	0.0210728	3.64645	0.000611078	0.020982	ENSGALG00000006110(PLK1),ENSGALG00000006211(BCL2L1),ENSGALG00000007537(INCENP),ENSGALG00000007768(AURKA),ENSGALG00000009157(ECT2),ENSGALG00000010129(PLK3),ENSGALG00000012836,ENSGALG00000032398(ASPM),ENSGALG00000033231(RACGAP1),ENSGALG00000048349(PRC1),ENSGALG00000051645(CDC6)
CC	GO:0005634	nucleus	170	4240	0.32567	1.30253	0.00119389	0.0211363	ENSGALG00000000102(UBE2T),ENSGALG00000000220,ENSGALG00000000632(CHTF8),ENSGALG00000001126(CHAF1A),ENSGALG00000001231(SAMHD1),ENSGALG00000001491(NCAPD3),ENSGALG00000001506(PTTG2),ENSGALG00000001616(CDC45),ENSGALG00000001926(HSPB1),ENSGALG00000002009(FANCG),ENSGALG00000002766(MLKL),ENSGALG00000002781(BRCA1),ENSGALG00000003085(CDK1),ENSGALG00000003438(NUF2),ENSGALG00000003484(BARD1),ENSGALG000000035…
CC	GO:0005828	kinetochore microtubule	3	7	0.00574713	13.9228	0.00115433	0.0211363	ENSGALG00000004515,ENSGALG00000012160(KIF18A),ENSGALG00000013208(CENPE)
CC	GO:0042555	MCM complex	3	7	0.00574713	13.9228	0.00115433	0.0211363	ENSGALG00000012348(MCM6),ENSGALG00000012546(MCM5),ENSGALG00000012915(MCM4)
CC	GO:0072687	meiotic spindle	3	7	0.00574713	13.9228	0.00115433	0.0211363	ENSGALG00000007768(AURKA),ENSGALG00000016931(BORA),ENSGALG00000032398(ASPM)
CC	GO:0031436	BRCA1-BARD1 complex	2	2	0.00383142	32.4866	0.00110206	0.0211363	ENSGALG00000002781(BRCA1),ENSGALG00000003484(BARD1)
CC	GO:0043190	ATP-binding cassette (ABC) transporter complex	2	2	0.00383142	32.4866	0.00110206	0.0211363	ENSGALG00000009955(ABCG5),ENSGALG00000009958(ABCG8)
CC	GO:0097149	centralspindlin complex	2	2	0.00383142	32.4866	0.00110206	0.0211363	ENSGALG00000009157(ECT2),ENSGALG00000033231(RACGAP1)
BP	GO:1901987	regulation of cell cycle phase transition	19	236	0.0363985	2.61545	0.000634061	0.0215983	ENSGALG00000002781(BRCA1),ENSGALG00000003085(CDK1),ENSGALG00000004037(DNA2),ENSGALG00000004515,ENSGALG00000006051(CDC7),ENSGALG00000006110(PLK1),ENSGALG00000007944(HECW2),ENSGALG00000010949(GPNMB),ENSGALG00000012885(BCL2),ENSGALG00000013208(CENPE),ENSGALG00000013784(CDT1),ENSGALG00000014801(NDC80),ENSGALG00000015148(ANXA1),ENSGALG00000015874(TTK),ENSGALG00000026380(UBE2C),ENSGALG00000027407,ENSGA…
BP	GO:0030154	cell differentiation	102	2167	0.195402	1.52913	0.000667984	0.0225747	ENSGALG00000001975(TMEM120A),ENSGALG00000002009(FANCG),ENSGALG00000002080(DOCK2),ENSGALG00000002112(CSF3R),ENSGALG00000002789(MAP2),ENSGALG00000003085(CDK1),ENSGALG00000003148(SPAG16),ENSGALG00000003922(TOP2A),ENSGALG00000004150(MYO1E),ENSGALG00000004161(CCNB1),ENSGALG00000005011,ENSGALG00000005263(SOX8),ENSGALG00000005769(WEE1),ENSGALG00000006211(BCL2L1),ENSGALG00000006525(NCAPG2),ENSGALG0000000…
BP	GO:0007094	mitotic spindle assembly checkpoint signaling	6	32	0.0114943	6.09124	0.000739428	0.0242262	ENSGALG00000004515,ENSGALG00000006110(PLK1),ENSGALG00000013784(CDT1),ENSGALG00000014801(NDC80),ENSGALG00000015874(TTK),ENSGALG00000036892(BUB1B)
BP	GO:0045058	T cell selection	6	32	0.0114943	6.09124	0.000739428	0.0242262	ENSGALG00000002080(DOCK2),ENSGALG00000009068(ITPKB),ENSGALG00000010915(IL6),ENSGALG00000012830(IRF4),ENSGALG00000012885(BCL2),ENSGALG00000032029(SRF)
BP	GO:0071173	spindle assembly checkpoint signaling	6	32	0.0114943	6.09124	0.000739428	0.0242262	ENSGALG00000004515,ENSGALG00000006110(PLK1),ENSGALG00000013784(CDT1),ENSGALG00000014801(NDC80),ENSGALG00000015874(TTK),ENSGALG00000036892(BUB1B)
BP	GO:0071174	mitotic spindle checkpoint signaling	6	32	0.0114943	6.09124	0.000739428	0.0242262	ENSGALG00000004515,ENSGALG00000006110(PLK1),ENSGALG00000013784(CDT1),ENSGALG00000014801(NDC80),ENSGALG00000015874(TTK),ENSGALG00000036892(BUB1B)
BP	GO:0071347	cellular response to interleukin-1	7	44	0.01341	5.16832	0.000762092	0.0247795	ENSGALG00000003003(CCL20),ENSGALG00000007669(EGR1),ENSGALG00000032717(CCL4),ENSGALG00000040023(MAPK11),ENSGALG00000046326(IL1R2),ENSGALG00000047662(NR1D1),ENSGALG00000053121
BP	GO:0085020	protein K6-linked ubiquitination	3	6	0.00574713	16.2433	0.000785679	0.0253544	ENSGALG00000000102(UBE2T),ENSGALG00000002781(BRCA1),ENSGALG00000003484(BARD1)
BP	GO:0060548	negative regulation of cell death	33	525	0.0632184	2.04201	0.000808141	0.0258846	ENSGALG00000001926(HSPB1),ENSGALG00000002225(RFFL),ENSGALG00000002781(BRCA1),ENSGALG00000003085(CDK1),ENSGALG00000003484(BARD1),ENSGALG00000005263(SOX8),ENSGALG00000005451(HELLS),ENSGALG00000006110(PLK1),ENSGALG00000006211(BCL2L1),ENSGALG00000006992(MMP9),ENSGALG00000007101(ZPR1),ENSGALG00000007768(AURKA),ENSGALG00000008901(PTGFR),ENSGALG00000009068(ITPKB),ENSGALG00000009268(FGG),ENSGALG000000094…
BP	GO:0043067	regulation of programmed cell death	44	768	0.0842912	1.86121	0.000814253	0.0258872	ENSGALG00000000220,ENSGALG00000001926(HSPB1),ENSGALG00000002225(RFFL),ENSGALG00000002781(BRCA1),ENSGALG00000003085(CDK1),ENSGALG00000003484(BARD1),ENSGALG00000003922(TOP2A),ENSGALG00000005263(SOX8),ENSGALG00000005451(HELLS),ENSGALG00000006110(PLK1),ENSGALG00000006211(BCL2L1),ENSGALG00000006351(FAS),ENSGALG00000006992(MMP9),ENSGALG00000007101(ZPR1),ENSGALG00000007669(EGR1),ENSGALG00000007768(AURKA…
BP	GO:0002825	regulation of T-helper 1 type immune response	4	13	0.00766284	9.99587	0.000820918	0.0259072	ENSGALG00000007874(IL18),ENSGALG00000015148(ANXA1),ENSGALG00000016785(IL1RL1),ENSGALG00000039206(ARID5A)
BP	GO:0031577	spindle checkpoint signaling	6	33	0.0114943	5.90665	0.000877446	0.027489	ENSGALG00000004515,ENSGALG00000006110(PLK1),ENSGALG00000013784(CDT1),ENSGALG00000014801(NDC80),ENSGALG00000015874(TTK),ENSGALG00000036892(BUB1B)
BP	GO:0045444	fat cell differentiation	13	135	0.0249042	3.12834	0.000888324	0.0276281	ENSGALG00000001975(TMEM120A),ENSGALG00000005263(SOX8),ENSGALG00000007158(SOCS1),ENSGALG00000009450(DUSP10),ENSGALG00000012538(NR4A2),ENSGALG00000015425(LPL),ENSGALG00000016992(HTR2A),ENSGALG00000030025(FABP4),ENSGALG00000038540(ZBTB32),ENSGALG00000040180(CEBPD),ENSGALG00000040971(EGR2),ENSGALG00000042415(BBS2),ENSGALG00000047662(NR1D1)
BP	GO:0042221	response to chemical	98	2088	0.187739	1.52475	0.000970667	0.0298323	ENSGALG00000001231(SAMHD1),ENSGALG00000001926(HSPB1),ENSGALG00000002080(DOCK2),ENSGALG00000002112(CSF3R),ENSGALG00000002781(BRCA1),ENSGALG00000002955(ADAMTSL2),ENSGALG00000003003(CCL20),ENSGALG00000003005(CHRNB4),ENSGALG00000004613(P2RX5),ENSGALG00000005451(HELLS),ENSGALG00000005860(ACAA1),ENSGALG00000006211(BCL2L1),ENSGALG00000006351(FAS),ENSGALG00000006805(PLSCR1),ENSGALG00000006939(PFKP),ENSGA…
BP	GO:2001237	negative regulation of extrinsic apoptotic signaling pathway	8	59	0.0153257	4.40496	0.000973094	0.0298323	ENSGALG00000002225(RFFL),ENSGALG00000002781(BRCA1),ENSGALG00000006211(BCL2L1),ENSGALG00000009268(FGG),ENSGALG00000010745(HMGB2),ENSGALG00000012885(BCL2),ENSGALG00000014977(GSK3B),ENSGALG00000015259(RB1CC1)
BP	GO:0070887	cellular response to chemical stimulus	79	1613	0.151341	1.5911	0.00102049	0.030022	ENSGALG00000001231(SAMHD1),ENSGALG00000001926(HSPB1),ENSGALG00000002112(CSF3R),ENSGALG00000002781(BRCA1),ENSGALG00000002955(ADAMTSL2),ENSGALG00000003003(CCL20),ENSGALG00000005451(HELLS),ENSGALG00000005860(ACAA1),ENSGALG00000006211(BCL2L1),ENSGALG00000006351(FAS),ENSGALG00000006939(PFKP),ENSGALG00000006992(MMP9),ENSGALG00000007101(ZPR1),ENSGALG00000007158(SOCS1),ENSGALG00000007669(EGR1),ENSGALG000…
BP	GO:0033554	cellular response to stress	58	1101	0.111111	1.71137	0.000987365	0.030022	ENSGALG00000000102(UBE2T),ENSGALG00000000220,ENSGALG00000001126(CHAF1A),ENSGALG00000001231(SAMHD1),ENSGALG00000001926(HSPB1),ENSGALG00000002009(FANCG),ENSGALG00000002781(BRCA1),ENSGALG00000003085(CDK1),ENSGALG00000003922(TOP2A),ENSGALG00000004037(DNA2),ENSGALG00000006051(CDC7),ENSGALG00000006110(PLK1),ENSGALG00000006211(BCL2L1),ENSGALG00000006351(FAS),ENSGALG00000006751(THY1),ENSGALG00000006992(M…
BP	GO:0048609	multicellular organismal reproductive process	23	324	0.0440613	2.30615	0.00103524	0.030022	ENSGALG00000002009(FANCG),ENSGALG00000003148(SPAG16),ENSGALG00000003922(TOP2A),ENSGALG00000004161(CCNB1),ENSGALG00000005263(SOX8),ENSGALG00000006110(PLK1),ENSGALG00000006211(BCL2L1),ENSGALG00000007768(AURKA),ENSGALG00000009977(SMAD1),ENSGALG00000010502(SPATA6),ENSGALG00000010745(HMGB2),ENSGALG00000012160(KIF18A),ENSGALG00000012618(FANCC),ENSGALG00000012885(BCL2),ENSGALG00000014801(NDC80),ENSGALG0…
BP	GO:0033046	negative regulation of sister chromatid segregation	6	34	0.0114943	5.73293	0.00103448	0.030022	ENSGALG00000004515,ENSGALG00000006110(PLK1),ENSGALG00000013784(CDT1),ENSGALG00000014801(NDC80),ENSGALG00000015874(TTK),ENSGALG00000036892(BUB1B)
BP	GO:0033048	negative regulation of mitotic sister chromatid segregation	6	34	0.0114943	5.73293	0.00103448	0.030022	ENSGALG00000004515,ENSGALG00000006110(PLK1),ENSGALG00000013784(CDT1),ENSGALG00000014801(NDC80),ENSGALG00000015874(TTK),ENSGALG00000036892(BUB1B)
BP	GO:0045841	negative regulation of mitotic metaphase/anaphase transition	6	34	0.0114943	5.73293	0.00103448	0.030022	ENSGALG00000004515,ENSGALG00000006110(PLK1),ENSGALG00000013784(CDT1),ENSGALG00000014801(NDC80),ENSGALG00000015874(TTK),ENSGALG00000036892(BUB1B)
BP	GO:1902041	regulation of extrinsic apoptotic signaling pathway via death domain receptors	6	34	0.0114943	5.73293	0.00103448	0.030022	ENSGALG00000002225(RFFL),ENSGALG00000002781(BRCA1),ENSGALG00000006211(BCL2L1),ENSGALG00000009268(FGG),ENSGALG00000010745(HMGB2),ENSGALG00000014977(GSK3B)
BP	GO:2000816	negative regulation of mitotic sister chromatid separation	6	34	0.0114943	5.73293	0.00103448	0.030022	ENSGALG00000004515,ENSGALG00000006110(PLK1),ENSGALG00000013784(CDT1),ENSGALG00000014801(NDC80),ENSGALG00000015874(TTK),ENSGALG00000036892(BUB1B)
BP	GO:0010033	response to organic substance	75	1518	0.143678	1.60507	0.00109617	0.0313651	ENSGALG00000001231(SAMHD1),ENSGALG00000001926(HSPB1),ENSGALG00000002781(BRCA1),ENSGALG00000002955(ADAMTSL2),ENSGALG00000003003(CCL20),ENSGALG00000004613(P2RX5),ENSGALG00000005451(HELLS),ENSGALG00000006211(BCL2L1),ENSGALG00000006805(PLSCR1),ENSGALG00000006939(PFKP),ENSGALG00000006992(MMP9),ENSGALG00000007101(ZPR1),ENSGALG00000007158(SOCS1),ENSGALG00000007669(EGR1),ENSGALG00000007874(IL18),ENSGALG0…
BP	GO:0046632	alpha-beta T cell differentiation	8	60	0.0153257	4.33155	0.00108919	0.0313651	ENSGALG00000007158(SOCS1),ENSGALG00000009068(ITPKB),ENSGALG00000010915(IL6),ENSGALG00000012830(IRF4),ENSGALG00000012885(BCL2),ENSGALG00000015148(ANXA1),ENSGALG00000015388(PRDM1),ENSGALG00000016881(GPR183)
BP	GO:0006915	apoptotic process	50	921	0.0957854	1.76366	0.0011884	0.0325489	ENSGALG00000000220,ENSGALG00000001926(HSPB1),ENSGALG00000002225(RFFL),ENSGALG00000002781(BRCA1),ENSGALG00000003085(CDK1),ENSGALG00000003484(BARD1),ENSGALG00000003922(TOP2A),ENSGALG00000005263(SOX8),ENSGALG00000005451(HELLS),ENSGALG00000006110(PLK1),ENSGALG00000006211(BCL2L1),ENSGALG00000006351(FAS),ENSGALG00000006805(PLSCR1),ENSGALG00000006992(MMP9),ENSGALG00000007101(ZPR1),ENSGALG00000007669(EGR…
BP	GO:0051607	defense response to virus	11	106	0.0210728	3.37125	0.00118161	0.0325489	ENSGALG00000001231(SAMHD1),ENSGALG00000002766(MLKL),ENSGALG00000006211(BCL2L1),ENSGALG00000006805(PLSCR1),ENSGALG00000008306(FGL2),ENSGALG00000012885(BCL2),ENSGALG00000015925(CGAS),ENSGALG00000038433(SPON2),ENSGALG00000041192(IFIH1),ENSGALG00000041459(DDIT4),ENSGALG00000044204(ISG20)
BP	GO:0140546	defense response to symbiont	11	106	0.0210728	3.37125	0.00118161	0.0325489	ENSGALG00000001231(SAMHD1),ENSGALG00000002766(MLKL),ENSGALG00000006211(BCL2L1),ENSGALG00000006805(PLSCR1),ENSGALG00000008306(FGL2),ENSGALG00000012885(BCL2),ENSGALG00000015925(CGAS),ENSGALG00000038433(SPON2),ENSGALG00000041192(IFIH1),ENSGALG00000041459(DDIT4),ENSGALG00000044204(ISG20)
BP	GO:0045580	regulation of T cell differentiation	9	75	0.0172414	3.89839	0.00117001	0.0325489	ENSGALG00000007158(SOCS1),ENSGALG00000008306(FGL2),ENSGALG00000008666(CTLA4),ENSGALG00000009068(ITPKB),ENSGALG00000009450(DUSP10),ENSGALG00000009740(RASGRP1),ENSGALG00000015148(ANXA1),ENSGALG00000015388(PRDM1),ENSGALG00000027345(SLC46A2)
BP	GO:0008315	G2/MI transition of meiotic cell cycle	2	2	0.00383142	32.4866	0.00122096	0.0325489	ENSGALG00000004161(CCNB1),ENSGALG00000014801(NDC80)
BP	GO:0010032	meiotic chromosome condensation	2	2	0.00383142	32.4866	0.00122096	0.0325489	ENSGALG00000009553(SMC4),ENSGALG00000054793(NCAPH2)
BP	GO:0010949	negative regulation of intestinal phytosterol absorption	2	2	0.00383142	32.4866	0.00122096	0.0325489	ENSGALG00000009955(ABCG5),ENSGALG00000009958(ABCG8)
BP	GO:0045796	negative regulation of intestinal cholesterol absorption	2	2	0.00383142	32.4866	0.00122096	0.0325489	ENSGALG00000009955(ABCG5),ENSGALG00000009958(ABCG8)
BP	GO:0060752	intestinal phytosterol absorption	2	2	0.00383142	32.4866	0.00122096	0.0325489	ENSGALG00000009955(ABCG5),ENSGALG00000009958(ABCG8)
BP	GO:1904479	negative regulation of intestinal absorption	2	2	0.00383142	32.4866	0.00122096	0.0325489	ENSGALG00000009955(ABCG5),ENSGALG00000009958(ABCG8)
BP	GO:1904730	negative regulation of intestinal lipid absorption	2	2	0.00383142	32.4866	0.00122096	0.0325489	ENSGALG00000009955(ABCG5),ENSGALG00000009958(ABCG8)
BP	GO:1901991	negative regulation of mitotic cell cycle phase transition	11	107	0.0210728	3.33974	0.00127665	0.0338233	ENSGALG00000002781(BRCA1),ENSGALG00000003085(CDK1),ENSGALG00000004515,ENSGALG00000006110(PLK1),ENSGALG00000010949(GPNMB),ENSGALG00000012885(BCL2),ENSGALG00000013784(CDT1),ENSGALG00000014801(NDC80),ENSGALG00000015874(TTK),ENSGALG00000027407,ENSGALG00000036892(BUB1B)				Table S6 GO enrichment for DEGs
BP	GO:0019953	sexual reproduction	24	351	0.045977	2.22131	0.00135737	0.0355234	ENSGALG00000002009(FANCG),ENSGALG00000003148(SPAG16),ENSGALG00000003922(TOP2A),ENSGALG00000004161(CCNB1),ENSGALG00000005263(SOX8),ENSGALG00000006110(PLK1),ENSGALG00000006211(BCL2L1),ENSGALG00000006602(SYT8),ENSGALG00000007768(AURKA),ENSGALG00000009977(SMAD1),ENSGALG00000010502(SPATA6),ENSGALG00000010745(HMGB2),ENSGALG00000012160(KIF18A),ENSGALG00000012618(FANCC),ENSGALG00000012885(BCL2),ENSGALG00…
BP	GO:2001251	negative regulation of chromosome organization	8	62	0.0153257	4.19182	0.00135448	0.0355234	ENSGALG00000003922(TOP2A),ENSGALG00000004515,ENSGALG00000006110(PLK1),ENSGALG00000013784(CDT1),ENSGALG00000014801(NDC80),ENSGALG00000015874(TTK),ENSGALG00000036892(BUB1B),ENSGALG00000037453(TERF1)
BP	GO:0012501	programmed cell death	51	951	0.0977011	1.74218	0.00138433	0.0358708	ENSGALG00000000220,ENSGALG00000001926(HSPB1),ENSGALG00000002225(RFFL),ENSGALG00000002766(MLKL),ENSGALG00000002781(BRCA1),ENSGALG00000003085(CDK1),ENSGALG00000003484(BARD1),ENSGALG00000003922(TOP2A),ENSGALG00000005263(SOX8),ENSGALG00000005451(HELLS),ENSGALG00000006110(PLK1),ENSGALG00000006211(BCL2L1),ENSGALG00000006351(FAS),ENSGALG00000006805(PLSCR1),ENSGALG00000006992(MMP9),ENSGALG00000007101(ZPR…
BP	GO:0033047	regulation of mitotic sister chromatid segregation	6	36	0.0114943	5.41443	0.00141243	0.0358708	ENSGALG00000004515,ENSGALG00000006110(PLK1),ENSGALG00000013784(CDT1),ENSGALG00000014801(NDC80),ENSGALG00000015874(TTK),ENSGALG00000036892(BUB1B)
BP	GO:0051985	negative regulation of chromosome segregation	6	36	0.0114943	5.41443	0.00141243	0.0358708	ENSGALG00000004515,ENSGALG00000006110(PLK1),ENSGALG00000013784(CDT1),ENSGALG00000014801(NDC80),ENSGALG00000015874(TTK),ENSGALG00000036892(BUB1B)
BP	GO:1902100	negative regulation of metaphase/anaphase transition of cell cycle	6	36	0.0114943	5.41443	0.00141243	0.0358708	ENSGALG00000004515,ENSGALG00000006110(PLK1),ENSGALG00000013784(CDT1),ENSGALG00000014801(NDC80),ENSGALG00000015874(TTK),ENSGALG00000036892(BUB1B)
BP	GO:1905819	negative regulation of chromosome separation	6	36	0.0114943	5.41443	0.00141243	0.0358708	ENSGALG00000004515,ENSGALG00000006110(PLK1),ENSGALG00000013784(CDT1),ENSGALG00000014801(NDC80),ENSGALG00000015874(TTK),ENSGALG00000036892(BUB1B)
CC	GO:0005576	extracellular region	49	974	0.0938697	1.63434	0.00217856	0.0371911	ENSGALG00000002507(MBL2),ENSGALG00000002955(ADAMTSL2),ENSGALG00000003003(CCL20),ENSGALG00000005099(ORM1),ENSGALG00000005360(CA4),ENSGALG00000006051(CDC7),ENSGALG00000006267(TPX2),ENSGALG00000006508(FGF13),ENSGALG00000006639(CEP55),ENSGALG00000006992(MMP9),ENSGALG00000007874(IL18),ENSGALG00000008048(CPA2),ENSGALG00000008095(KIF23),ENSGALG00000008901(PTGFR),ENSGALG00000009268(FGG),ENSGALG0000001074…
BP	GO:0045619	regulation of lymphocyte differentiation	10	93	0.0191571	3.49318	0.00149198	0.0376682	ENSGALG00000007158(SOCS1),ENSGALG00000008306(FGL2),ENSGALG00000008666(CTLA4),ENSGALG00000009068(ITPKB),ENSGALG00000009450(DUSP10),ENSGALG00000009740(RASGRP1),ENSGALG00000011872,ENSGALG00000015148(ANXA1),ENSGALG00000015388(PRDM1),ENSGALG00000027345(SLC46A2)
BP	GO:0032504	multicellular organism reproduction	23	334	0.0440613	2.2371	0.00154799	0.0388537	ENSGALG00000002009(FANCG),ENSGALG00000003148(SPAG16),ENSGALG00000003922(TOP2A),ENSGALG00000004161(CCNB1),ENSGALG00000005263(SOX8),ENSGALG00000006110(PLK1),ENSGALG00000006211(BCL2L1),ENSGALG00000007768(AURKA),ENSGALG00000009977(SMAD1),ENSGALG00000010502(SPATA6),ENSGALG00000010745(HMGB2),ENSGALG00000012160(KIF18A),ENSGALG00000012618(FANCC),ENSGALG00000012885(BCL2),ENSGALG00000014801(NDC80),ENSGALG0…
BP	GO:0001819	positive regulation of cytokine production	17	217	0.032567	2.54503	0.00162087	0.0404464	ENSGALG00000001926(HSPB1),ENSGALG00000002781(BRCA1),ENSGALG00000007669(EGR1),ENSGALG00000007874(IL18),ENSGALG00000009740(RASGRP1),ENSGALG00000010745(HMGB2),ENSGALG00000011872,ENSGALG00000012830(IRF4),ENSGALG00000015148(ANXA1),ENSGALG00000015425(LPL),ENSGALG00000015925(CGAS),ENSGALG00000016785(IL1RL1),ENSGALG00000032701(LY96),ENSGALG00000038433(SPON2),ENSGALG00000039206(ARID5A),ENSGALG00000040023(…
CC	GO:1990023	mitotic spindle midzone	3	9	0.00574713	10.8289	0.00263598	0.0434482	ENSGALG00000012160(KIF18A),ENSGALG00000012836,ENSGALG00000013208(CENPE)
BP	GO:0022414	reproductive process	34	574	0.0651341	1.92429	0.00185451	0.046009	ENSGALG00000001506(PTTG2),ENSGALG00000002009(FANCG),ENSGALG00000003148(SPAG16),ENSGALG00000003922(TOP2A),ENSGALG00000004161(CCNB1),ENSGALG00000005263(SOX8),ENSGALG00000006110(PLK1),ENSGALG00000006211(BCL2L1),ENSGALG00000006602(SYT8),ENSGALG00000007768(AURKA),ENSGALG00000009553(SMC4),ENSGALG00000009977(SMAD1),ENSGALG00000010502(SPATA6),ENSGALG00000010745(HMGB2),ENSGALG00000011281(SGO1),ENSGALG0000…
BP	GO:0001776	leukocyte homeostasis	7	51	0.01341	4.45894	0.00186651	0.0460406	ENSGALG00000004161(CCNB1),ENSGALG00000009068(ITPKB),ENSGALG00000012885(BCL2),ENSGALG00000015148(ANXA1),ENSGALG00000016881(GPR183),ENSGALG00000027345(SLC46A2),ENSGALG00000036069(TCIRG1)
BP	GO:0071230	cellular response to amino acid stimulus	6	38	0.0114943	5.12946	0.00188743	0.0462905	ENSGALG00000006211(BCL2L1),ENSGALG00000007158(SOCS1),ENSGALG00000009360(CAPN2),ENSGALG00000012594(NTRK2),ENSGALG00000017179(PDGFD),ENSGALG00000032430(IPO5)
BP	GO:0033260	nuclear DNA replication	4	16	0.00766284	8.12165	0.00192245	0.0468817	ENSGALG00000004037(DNA2),ENSGALG00000006051(CDC7),ENSGALG00000012348(MCM6),ENSGALG00000013784(CDT1)
BP	GO:0050865	regulation of cell activation	20	280	0.0383142	2.32047	0.00200709	0.0485954	ENSGALG00000005347(ADAMTS18),ENSGALG00000007158(SOCS1),ENSGALG00000007874(IL18),ENSGALG00000008306(FGL2),ENSGALG00000008666(CTLA4),ENSGALG00000009068(ITPKB),ENSGALG00000009450(DUSP10),ENSGALG00000009519(ARG2),ENSGALG00000009740(RASGRP1),ENSGALG00000010949(GPNMB),ENSGALG00000011872,ENSGALG00000012885(BCL2),ENSGALG00000014508(CD38),ENSGALG00000015148(ANXA1),ENSGALG00000015388(PRDM1),ENSGALG00000015…
BP	GO:0007292	female gamete generation	9	81	0.0172414	3.60962	0.00202216	0.0485954	ENSGALG00000003922(TOP2A),ENSGALG00000004161(CCNB1),ENSGALG00000006110(PLK1),ENSGALG00000007768(AURKA),ENSGALG00000012885(BCL2),ENSGALG00000014801(NDC80),ENSGALG00000015874(TTK),ENSGALG00000032398(ASPM),ENSGALG00000054793(NCAPH2)
BP	GO:0007127	meiosis I	8	66	0.0153257	3.93777	0.00203802	0.0485954	ENSGALG00000001506(PTTG2),ENSGALG00000004161(CCNB1),ENSGALG00000006110(PLK1),ENSGALG00000007768(AURKA),ENSGALG00000014801(NDC80),ENSGALG00000024481(CENPS),ENSGALG00000037453(TERF1),ENSGALG00000040794(CCNE2)
BP	GO:0061982	meiosis I cell cycle process	8	66	0.0153257	3.93777	0.00203802	0.0485954	ENSGALG00000001506(PTTG2),ENSGALG00000004161(CCNB1),ENSGALG00000006110(PLK1),ENSGALG00000007768(AURKA),ENSGALG00000014801(NDC80),ENSGALG00000024481(CENPS),ENSGALG00000037453(TERF1),ENSGALG00000040794(CCNE2)

## Sheet: Table S5
Table S5 GO enrichment for down-regulated DEGs
Category	GO.ID	Term	list	Total	GeneRatio	Fold Enrichment	Pvalue	FDR	Gene
BP	GO:0071704	organic substance metabolic process	207	7038	0.473684	1.14134	0.00105125	0.0441106	ENSGALG00000000109(AFMID),ENSGALG00000000557(ETNK2),ENSGALG00000000583(SOX13),ENSGALG00000000692(CDK18),ENSGALG00000000724(PM20D1),ENSGALG00000000839(WNT11),ENSGALG00000001037(SCAI),ENSGALG00000001076(LIMK1),ENSGALG00000001419(DAB2IP),ENSGALG00000001604,ENSGALG00000001749(ACSBG2),ENSGALG00000002022(B4GALT1),ENSGALG00000002055(HES4),ENSGALG00000002200(ACSM3),ENSGALG00000002403(ULK1),ENSGALG0000000…
BP	GO:0065008	regulation of biological quality	83	2003	0.189931	1.60802	2.90231e-06	0.000936777	ENSGALG00000000619(ANGPTL4),ENSGALG00000000724(PM20D1),ENSGALG00000001076(LIMK1),ENSGALG00000001419(DAB2IP),ENSGALG00000001459(TNNC1),ENSGALG00000002325(IGFALS),ENSGALG00000002452(AQP3),ENSGALG00000002466(SLC2A5),ENSGALG00000002515(OLFM1),ENSGALG00000002555(RET),ENSGALG00000002893(STC2),ENSGALG00000003473(SFRP1),ENSGALG00000003495(ALDH9A1),ENSGALG00000003838,ENSGALG00000003879(MFSD2A),ENSGALG0000…
BP	GO:0006793	phosphorus metabolic process	73	1795	0.167048	1.57816	2.73675e-05	0.00466941	ENSGALG00000000557(ETNK2),ENSGALG00000000692(CDK18),ENSGALG00000000839(WNT11),ENSGALG00000001076(LIMK1),ENSGALG00000001419(DAB2IP),ENSGALG00000002403(ULK1),ENSGALG00000002555(RET),ENSGALG00000003473(SFRP1),ENSGALG00000003537(SGK2),ENSGALG00000003879(MFSD2A),ENSGALG00000004300(PTDSS2),ENSGALG00000004741(EPHB2),ENSGALG00000005439(ACACA),ENSGALG00000005452(TADA2A),ENSGALG00000005888(PGP),ENSGALG0000…
BP	GO:0006796	phosphate-containing compound metabolic process	72	1783	0.16476	1.56702	4.00924e-05	0.00586256	ENSGALG00000000557(ETNK2),ENSGALG00000000692(CDK18),ENSGALG00000000839(WNT11),ENSGALG00000001076(LIMK1),ENSGALG00000001419(DAB2IP),ENSGALG00000002403(ULK1),ENSGALG00000002555(RET),ENSGALG00000003473(SFRP1),ENSGALG00000003537(SGK2),ENSGALG00000003879(MFSD2A),ENSGALG00000004300(PTDSS2),ENSGALG00000004741(EPHB2),ENSGALG00000005439(ACACA),ENSGALG00000005452(TADA2A),ENSGALG00000005888(PGP),ENSGALG0000…
BP	GO:0044281	small molecule metabolic process	71	1012	0.162471	2.72252	1.92269e-15	4.03381e-12	ENSGALG00000000109(AFMID),ENSGALG00000000724(PM20D1),ENSGALG00000001749(ACSBG2),ENSGALG00000002200(ACSM3),ENSGALG00000002390(CA6),ENSGALG00000003879(MFSD2A),ENSGALG00000004106(DHCR7),ENSGALG00000004333(ABCA5),ENSGALG00000004343(HPD),ENSGALG00000004553(SGPL1),ENSGALG00000004612(MTHFR),ENSGALG00000005439(ACACA),ENSGALG00000005888(PGP),ENSGALG00000006629(RBP4A),ENSGALG00000006916(GDE1),ENSGALG000000…
BP	GO:0006629	lipid metabolic process	66	786	0.15103	3.25848	2.95034e-18	1.23796e-14	ENSGALG00000000557(ETNK2),ENSGALG00000000724(PM20D1),ENSGALG00000001419(DAB2IP),ENSGALG00000001749(ACSBG2),ENSGALG00000002200(ACSM3),ENSGALG00000002899(AACS),ENSGALG00000003879(MFSD2A),ENSGALG00000004106(DHCR7),ENSGALG00000004300(PTDSS2),ENSGALG00000004333(ABCA5),ENSGALG00000004553(SGPL1),ENSGALG00000005439(ACACA),ENSGALG00000005739(SCD),ENSGALG00000005776,ENSGALG00000005888(PGP),ENSGALG000000065…
BP	GO:0009056	catabolic process	56	1384	0.128146	1.57016	0.0003352	0.0235222	ENSGALG00000000109(AFMID),ENSGALG00000000461(MRC2),ENSGALG00000000724(PM20D1),ENSGALG00000001419(DAB2IP),ENSGALG00000002403(ULK1),ENSGALG00000003211(POLDIP2),ENSGALG00000003832(TEX264),ENSGALG00000003879(MFSD2A),ENSGALG00000004343(HPD),ENSGALG00000004553(SGPL1),ENSGALG00000006598(SORL1),ENSGALG00000006755(USP2),ENSGALG00000007492(YME1L1),ENSGALG00000007767(DIS3L2),ENSGALG00000007936(PGK2),ENSGALG…
BP	GO:1901575	organic substance catabolic process	47	1167	0.107551	1.56286	0.00118593	0.0478479	ENSGALG00000000109(AFMID),ENSGALG00000001419(DAB2IP),ENSGALG00000003879(MFSD2A),ENSGALG00000004343(HPD),ENSGALG00000004553(SGPL1),ENSGALG00000006598(SORL1),ENSGALG00000006755(USP2),ENSGALG00000007492(YME1L1),ENSGALG00000007767(DIS3L2),ENSGALG00000007936(PGK2),ENSGALG00000007981(CLN6),ENSGALG00000008096(SUFU),ENSGALG00000008845(HAO1),ENSGALG00000010270(AREL1),ENSGALG00000010364(AADAC),ENSGALG00000…
BP	GO:0044255	cellular lipid metabolic process	43	586	0.0983982	2.8475	3.83457e-10	3.66836e-07	ENSGALG00000000557(ETNK2),ENSGALG00000000724(PM20D1),ENSGALG00000001749(ACSBG2),ENSGALG00000002200(ACSM3),ENSGALG00000003879(MFSD2A),ENSGALG00000004300(PTDSS2),ENSGALG00000004553(SGPL1),ENSGALG00000005439(ACACA),ENSGALG00000005888(PGP),ENSGALG00000006598(SORL1),ENSGALG00000006629(RBP4A),ENSGALG00000006723,ENSGALG00000006916(GDE1),ENSGALG00000007981(CLN6),ENSGALG00000008840(ACSL5),ENSGALG000000088…
BP	GO:0042592	homeostatic process	40	891	0.0915332	1.74211	0.000358605	0.0246673	ENSGALG00000000619(ANGPTL4),ENSGALG00000000724(PM20D1),ENSGALG00000002452(AQP3),ENSGALG00000002893(STC2),ENSGALG00000003879(MFSD2A),ENSGALG00000004333(ABCA5),ENSGALG00000005439(ACACA),ENSGALG00000005476(PTH2R),ENSGALG00000006629(RBP4A),ENSGALG00000007981(CLN6),ENSGALG00000008439(CD36),ENSGALG00000008844(SLC31A1),ENSGALG00000009301(CHRNA1),ENSGALG00000010187(SLC1A1),ENSGALG00000010793(SLC24A4),ENS…
BP	GO:0045595	regulation of cell differentiation	38	876	0.0869565	1.68334	0.000969825	0.0411049	ENSGALG00000000583(SOX13),ENSGALG00000001076(LIMK1),ENSGALG00000001419(DAB2IP),ENSGALG00000002515(OLFM1),ENSGALG00000003473(SFRP1),ENSGALG00000004333(ABCA5),ENSGALG00000004741(EPHB2),ENSGALG00000006473(PLXNA4),ENSGALG00000006598(SORL1),ENSGALG00000006655(MAP3K13),ENSGALG00000006855(MELTF),ENSGALG00000007929(DIXDC1),ENSGALG00000008439(CD36),ENSGALG00000008459(BMPR2),ENSGALG00000009241(SFRP2),ENSGA…
BP	GO:0019752	carboxylic acid metabolic process	37	495	0.0846682	2.90061	4.44474e-09	3.10836e-06	ENSGALG00000000109(AFMID),ENSGALG00000000724(PM20D1),ENSGALG00000001749(ACSBG2),ENSGALG00000002200(ACSM3),ENSGALG00000003879(MFSD2A),ENSGALG00000004343(HPD),ENSGALG00000004553(SGPL1),ENSGALG00000004612(MTHFR),ENSGALG00000005439(ACACA),ENSGALG00000007936(PGK2),ENSGALG00000008840(ACSL5),ENSGALG00000008845(HAO1),ENSGALG00000008858(MDH1),ENSGALG00000010736(DIO1),ENSGALG00000010891(ABCB11),ENSGALG0000…
BP	GO:0043436	oxoacid metabolic process	37	499	0.0846682	2.87736	5.52429e-09	3.22712e-06	ENSGALG00000000109(AFMID),ENSGALG00000000724(PM20D1),ENSGALG00000001749(ACSBG2),ENSGALG00000002200(ACSM3),ENSGALG00000003879(MFSD2A),ENSGALG00000004343(HPD),ENSGALG00000004553(SGPL1),ENSGALG00000004612(MTHFR),ENSGALG00000005439(ACACA),ENSGALG00000007936(PGK2),ENSGALG00000008840(ACSL5),ENSGALG00000008845(HAO1),ENSGALG00000008858(MDH1),ENSGALG00000010736(DIO1),ENSGALG00000010891(ABCB11),ENSGALG0000…
BP	GO:0006082	organic acid metabolic process	37	501	0.0846682	2.86587	6.15275e-09	3.22712e-06	ENSGALG00000000109(AFMID),ENSGALG00000000724(PM20D1),ENSGALG00000001749(ACSBG2),ENSGALG00000002200(ACSM3),ENSGALG00000003879(MFSD2A),ENSGALG00000004343(HPD),ENSGALG00000004553(SGPL1),ENSGALG00000004612(MTHFR),ENSGALG00000005439(ACACA),ENSGALG00000007936(PGK2),ENSGALG00000008840(ACSL5),ENSGALG00000008845(HAO1),ENSGALG00000008858(MDH1),ENSGALG00000010736(DIO1),ENSGALG00000010891(ABCB11),ENSGALG0000…
BP	GO:0008610	lipid biosynthetic process	31	374	0.0709382	3.2165	7.99794e-09	3.72882e-06	ENSGALG00000000557(ETNK2),ENSGALG00000002200(ACSM3),ENSGALG00000003879(MFSD2A),ENSGALG00000004106(DHCR7),ENSGALG00000004300(PTDSS2),ENSGALG00000005439(ACACA),ENSGALG00000006723,ENSGALG00000007493(NSDHL),ENSGALG00000008840(ACSL5),ENSGALG00000010641(SCCPDH),ENSGALG00000010792(AGMO),ENSGALG00000010798(DHCR24),ENSGALG00000011227(CDS1),ENSGALG00000015081(ACER2),ENSGALG00000015151(B4GALT6),ENSGALG00000…
BP	GO:1901135	carbohydrate derivative metabolic process	31	634	0.0709382	1.89743	0.000420239	0.0279893	ENSGALG00000002022(B4GALT1),ENSGALG00000004581(NDST1),ENSGALG00000005439(ACACA),ENSGALG00000007936(PGK2),ENSGALG00000007981(CLN6),ENSGALG00000008418(LARGE2),ENSGALG00000008459(BMPR2),ENSGALG00000008752,ENSGALG00000008840(ACSL5),ENSGALG00000008855(UGP2),ENSGALG00000009728(SLC25A13),ENSGALG00000010641(SCCPDH),ENSGALG00000011347(IHH),ENSGALG00000012298(SLC39A8),ENSGALG00000012755(IGF-I),ENSGALG00000…
BP	GO:0051093	negative regulation of developmental process	30	498	0.0686499	2.33768	1.23069e-05	0.00258525	ENSGALG00000000839(WNT11),ENSGALG00000001419(DAB2IP),ENSGALG00000002893(STC2),ENSGALG00000003473(SFRP1),ENSGALG00000004333(ABCA5),ENSGALG00000004741(EPHB2),ENSGALG00000006598(SORL1),ENSGALG00000006855(MELTF),ENSGALG00000007929(DIXDC1),ENSGALG00000008459(BMPR2),ENSGALG00000008601(AHSG),ENSGALG00000009241(SFRP2),ENSGALG00000011347(IHH),ENSGALG00000011655(IQCB1),ENSGALG00000011957(TOB2),ENSGALG00000…
BP	GO:0048878	chemical homeostasis	30	539	0.0686499	2.15986	5.46483e-05	0.00716576	ENSGALG00000000619(ANGPTL4),ENSGALG00000002452(AQP3),ENSGALG00000002893(STC2),ENSGALG00000004333(ABCA5),ENSGALG00000005439(ACACA),ENSGALG00000005476(PTH2R),ENSGALG00000006629(RBP4A),ENSGALG00000007981(CLN6),ENSGALG00000008844(SLC31A1),ENSGALG00000010187(SLC1A1),ENSGALG00000010793(SLC24A4),ENSGALG00000010891(ABCB11),ENSGALG00000010978(ANGPTL3),ENSGALG00000011376(ANKRD9),ENSGALG00000012298(SLC39A8)…
BP	GO:0019637	organophosphate metabolic process	29	597	0.0663616	1.88502	0.000717262	0.0362606	ENSGALG00000000557(ETNK2),ENSGALG00000003879(MFSD2A),ENSGALG00000004300(PTDSS2),ENSGALG00000005439(ACACA),ENSGALG00000005888(PGP),ENSGALG00000006916(GDE1),ENSGALG00000007936(PGK2),ENSGALG00000008752,ENSGALG00000008840(ACSL5),ENSGALG00000009728(SLC25A13),ENSGALG00000010978(ANGPTL3),ENSGALG00000011227(CDS1),ENSGALG00000011838(GUCY2C),ENSGALG00000012112(DBI),ENSGALG00000012755(IGF-I),ENSGALG00000013…
BP	GO:1901615	organic hydroxy compound metabolic process	28	265	0.0640732	4.1002	1.91167e-10	2.67378e-07	ENSGALG00000004106(DHCR7),ENSGALG00000004333(ABCA5),ENSGALG00000005888(PGP),ENSGALG00000006629(RBP4A),ENSGALG00000006916(GDE1),ENSGALG00000007981(CLN6),ENSGALG00000008845(HAO1),ENSGALG00000009276(LRAT),ENSGALG00000010187(SLC1A1),ENSGALG00000010798(DHCR24),ENSGALG00000010891(ABCB11),ENSGALG00000010978(ANGPTL3),ENSGALG00000011612(GC),ENSGALG00000012392(IYD),ENSGALG00000015081(ACER2),ENSGALG00000015…
BP	GO:0022603	regulation of anatomical structure morphogenesis	25	500	0.0572082	1.94027	0.0011162	0.0463722	ENSGALG00000000839(WNT11),ENSGALG00000001076(LIMK1),ENSGALG00000001419(DAB2IP),ENSGALG00000002555(RET),ENSGALG00000003473(SFRP1),ENSGALG00000003879(MFSD2A),ENSGALG00000004741(EPHB2),ENSGALG00000006473(PLXNA4),ENSGALG00000006655(MAP3K13),ENSGALG00000006855(MELTF),ENSGALG00000008459(BMPR2),ENSGALG00000009241(SFRP2),ENSGALG00000010978(ANGPTL3),ENSGALG00000011347(IHH),ENSGALG00000014725(PLK2),ENSGALG…
BP	GO:0032787	monocarboxylic acid metabolic process	24	291	0.0549199	3.20045	4.63106e-07	0.000176654	ENSGALG00000001749(ACSBG2),ENSGALG00000002200(ACSM3),ENSGALG00000003879(MFSD2A),ENSGALG00000004553(SGPL1),ENSGALG00000005439(ACACA),ENSGALG00000007936(PGK2),ENSGALG00000008840(ACSL5),ENSGALG00000008845(HAO1),ENSGALG00000010891(ABCB11),ENSGALG00000010978(ANGPTL3),ENSGALG00000012755(IGF-I),ENSGALG00000014766(HAO2),ENSGALG00000016314(ELOVL5),ENSGALG00000016323(PDK3),ENSGALG00000016430(PDHA2),ENSGALG…
BP	GO:0005975	carbohydrate metabolic process	23	361	0.0526316	2.47237	5.6545e-05	0.00718978	ENSGALG00000001604,ENSGALG00000002022(B4GALT1),ENSGALG00000004581(NDST1),ENSGALG00000005888(PGP),ENSGALG00000006629(RBP4A),ENSGALG00000006670(PPP1R3C),ENSGALG00000007936(PGK2),ENSGALG00000008855(UGP2),ENSGALG00000008858(MDH1),ENSGALG00000010879(FGGY),ENSGALG00000010978(ANGPTL3),ENSGALG00000011016(PGM1),ENSGALG00000011278(KAT2B),ENSGALG00000012755(IGF-I),ENSGALG00000015151(B4GALT6),ENSGALG00000015…
BP	GO:0045596	negative regulation of cell differentiation	23	365	0.0526316	2.44528	6.69278e-05	0.00780081	ENSGALG00000001419(DAB2IP),ENSGALG00000003473(SFRP1),ENSGALG00000004333(ABCA5),ENSGALG00000004741(EPHB2),ENSGALG00000006598(SORL1),ENSGALG00000006855(MELTF),ENSGALG00000007929(DIXDC1),ENSGALG00000008459(BMPR2),ENSGALG00000009241(SFRP2),ENSGALG00000011347(IHH),ENSGALG00000011655(IQCB1),ENSGALG00000011957(TOB2),ENSGALG00000012755(IGF-I),ENSGALG00000014786(PIK3R1),ENSGALG00000016912(EDNRB),ENSGALG00…
BP	GO:0006066	alcohol metabolic process	22	171	0.0503432	4.99252	4.37125e-10	3.66836e-07	ENSGALG00000004106(DHCR7),ENSGALG00000004333(ABCA5),ENSGALG00000005888(PGP),ENSGALG00000006629(RBP4A),ENSGALG00000006916(GDE1),ENSGALG00000007981(CLN6),ENSGALG00000008845(HAO1),ENSGALG00000009276(LRAT),ENSGALG00000010798(DHCR24),ENSGALG00000010978(ANGPTL3),ENSGALG00000015081(ACER2),ENSGALG00000015143(TTR),ENSGALG00000016710(CYP39A1),ENSGALG00000016912(EDNRB),ENSGALG00000025822(CYP1B1),ENSGALG0000…
BP	GO:0044283	small molecule biosynthetic process	21	298	0.0480549	2.73462	2.78206e-05	0.00466941	ENSGALG00000002200(ACSM3),ENSGALG00000004106(DHCR7),ENSGALG00000004612(MTHFR),ENSGALG00000005439(ACACA),ENSGALG00000005888(PGP),ENSGALG00000006629(RBP4A),ENSGALG00000010798(DHCR24),ENSGALG00000011278(KAT2B),ENSGALG00000015081(ACER2),ENSGALG00000016314(ELOVL5),ENSGALG00000016710(CYP39A1),ENSGALG00000023435(GATM),ENSGALG00000026757(DHFR),ENSGALG00000030034(G6PC1),ENSGALG00000031408(SORD),ENSGALG000…
BP	GO:0008202	steroid metabolic process	18	144	0.0411899	4.85069	2.77933e-08	1.16621e-05	ENSGALG00000004106(DHCR7),ENSGALG00000004333(ABCA5),ENSGALG00000004553(SGPL1),ENSGALG00000007493(NSDHL),ENSGALG00000007981(CLN6),ENSGALG00000010798(DHCR24),ENSGALG00000010891(ABCB11),ENSGALG00000010978(ANGPTL3),ENSGALG00000011612(GC),ENSGALG00000016710(CYP39A1),ENSGALG00000016912(EDNRB),ENSGALG00000025822(CYP1B1),ENSGALG00000030034(G6PC1),ENSGALG00000030187(CAT),ENSGALG00000037065(SC5D),ENSGALG00…
BP	GO:0019216	regulation of lipid metabolic process	18	179	0.0411899	3.90223	7.75764e-07	0.000271259	ENSGALG00000001419(DAB2IP),ENSGALG00000003879(MFSD2A),ENSGALG00000006598(SORL1),ENSGALG00000006942(PIK3IP1),ENSGALG00000009828(PPP2R5A),ENSGALG00000010364(AADAC),ENSGALG00000010891(ABCB11),ENSGALG00000010978(ANGPTL3),ENSGALG00000015708(FGFR3),ENSGALG00000016314(ELOVL5),ENSGALG00000016323(PDK3),ENSGALG00000029308(PNPLA3),ENSGALG00000033635(PTGS2),ENSGALG00000035803(THRSP),ENSGALG00000036257(ORMDL1…
BP	GO:0006631	fatty acid metabolic process	17	179	0.0389016	3.68544	3.47626e-06	0.000984286	ENSGALG00000001749(ACSBG2),ENSGALG00000002200(ACSM3),ENSGALG00000003879(MFSD2A),ENSGALG00000004553(SGPL1),ENSGALG00000005439(ACACA),ENSGALG00000008840(ACSL5),ENSGALG00000008845(HAO1),ENSGALG00000010891(ABCB11),ENSGALG00000010978(ANGPTL3),ENSGALG00000014766(HAO2),ENSGALG00000016314(ELOVL5),ENSGALG00000016323(PDK3),ENSGALG00000025822(CYP1B1),ENSGALG00000029308(PNPLA3),ENSGALG00000033635(PTGS2),ENSG…
BP	GO:0010876	lipid localization	17	252	0.0389016	2.61783	0.000272016	0.0215355	ENSGALG00000001863(VTG2),ENSGALG00000003879(MFSD2A),ENSGALG00000004333(ABCA5),ENSGALG00000006629(RBP4A),ENSGALG00000008439(CD36),ENSGALG00000008840(ACSL5),ENSGALG00000009276(LRAT),ENSGALG00000010891(ABCB11),ENSGALG00000010978(ANGPTL3),ENSGALG00000011227(CDS1),ENSGALG00000012112(DBI),ENSGALG00000016487(LDAH),ENSGALG00000017242(FZD4),ENSGALG00000035619(MTTP),ENSGALG00000038753(SAR1B),ENSGALG0000003…
BP	GO:0016055	Wnt signaling pathway	17	277	0.0389016	2.38156	0.000803044	0.0378604	ENSGALG00000000583(SOX13),ENSGALG00000000839(WNT11),ENSGALG00000001419(DAB2IP),ENSGALG00000003473(SFRP1),ENSGALG00000005733(WNT8B),ENSGALG00000006080(GPC4),ENSGALG00000007929(DIXDC1),ENSGALG00000009241(SFRP2),ENSGALG00000016912(EDNRB),ENSGALG00000017242(FZD4),ENSGALG00000030008(HHEX),ENSGALG00000032181(LRP4),ENSGALG00000037665(LMBR1L),ENSGALG00000039200(AXIN2),ENSGALG00000040606(RAC3),ENSGALG0000…
BP	GO:0198738	cell-cell signaling by wnt	17	280	0.0389016	2.35605	0.000904989	0.0394211	ENSGALG00000000583(SOX13),ENSGALG00000000839(WNT11),ENSGALG00000001419(DAB2IP),ENSGALG00000003473(SFRP1),ENSGALG00000005733(WNT8B),ENSGALG00000006080(GPC4),ENSGALG00000007929(DIXDC1),ENSGALG00000009241(SFRP2),ENSGALG00000016912(EDNRB),ENSGALG00000017242(FZD4),ENSGALG00000030008(HHEX),ENSGALG00000032181(LRP4),ENSGALG00000037665(LMBR1L),ENSGALG00000039200(AXIN2),ENSGALG00000040606(RAC3),ENSGALG0000…
BP	GO:0006790	sulfur compound metabolic process	16	191	0.0366133	3.25072	3.26876e-05	0.00527528	ENSGALG00000004581(NDST1),ENSGALG00000004612(MTHFR),ENSGALG00000005439(ACACA),ENSGALG00000008752,ENSGALG00000008840(ACSL5),ENSGALG00000010187(SLC1A1),ENSGALG00000015376(IDUA),ENSGALG00000016313(GCLC),ENSGALG00000016314(ELOVL5),ENSGALG00000016322,ENSGALG00000016323(PDK3),ENSGALG00000016430(PDHA2),ENSGALG00000016912(EDNRB),ENSGALG00000026392(PIPOX),ENSGALG00000028191(GLCE),ENSGALG00000038652
BP	GO:0046486	glycerolipid metabolic process	16	233	0.0366133	2.66475	0.000336351	0.0235222	ENSGALG00000000557(ETNK2),ENSGALG00000003879(MFSD2A),ENSGALG00000004300(PTDSS2),ENSGALG00000005888(PGP),ENSGALG00000006598(SORL1),ENSGALG00000010364(AADAC),ENSGALG00000011227(CDS1),ENSGALG00000012112(DBI),ENSGALG00000016560(SELENOI),ENSGALG00000027608(PIGC),ENSGALG00000029308(PNPLA3),ENSGALG00000030034(G6PC1),ENSGALG00000030187(CAT),ENSGALG00000035026(SLC22A4),ENSGALG00000035619(MTTP),ENSGALG0000…
BP	GO:0072521	purine-containing compound metabolic process	16	255	0.0366133	2.43485	0.000899772	0.0394211	ENSGALG00000005439(ACACA),ENSGALG00000007936(PGK2),ENSGALG00000008752,ENSGALG00000008840(ACSL5),ENSGALG00000009728(SLC25A13),ENSGALG00000012755(IGF-I),ENSGALG00000013031(CECR1),ENSGALG00000013726(PAICS),ENSGALG00000013728(PPAT),ENSGALG00000014447(AK3),ENSGALG00000016314(ELOVL5),ENSGALG00000016323(PDK3),ENSGALG00000016430(PDHA2),ENSGALG00000021039(HKDC1),ENSGALG00000026392(PIPOX),ENSGALG0000003003…
BP	GO:0015849	organic acid transport	15	156	0.0343249	3.7313	1.12932e-05	0.00258525	ENSGALG00000003879(MFSD2A),ENSGALG00000004729(SLC7A10),ENSGALG00000005845(SLC7A5),ENSGALG00000008057(LLGL2),ENSGALG00000008439(CD36),ENSGALG00000008840(ACSL5),ENSGALG00000009728(SLC25A13),ENSGALG00000010187(SLC1A1),ENSGALG00000010891(ABCB11),ENSGALG00000016094(SFXN5),ENSGALG00000017227(SLC36A4),ENSGALG00000020805(LRRC8D),ENSGALG00000030511(SLC19A1),ENSGALG00000033956(SFXN1),ENSGALG00000035026(SLC…
BP	GO:0060485	mesenchyme development	14	186	0.0320366	2.92084	0.000311908	0.0232421	ENSGALG00000000839(WNT11),ENSGALG00000001419(DAB2IP),ENSGALG00000002515(OLFM1),ENSGALG00000002555(RET),ENSGALG00000003473(SFRP1),ENSGALG00000008459(BMPR2),ENSGALG00000009241(SFRP2),ENSGALG00000016912(EDNRB),ENSGALG00000016954(RGCC),ENSGALG00000027247(EOMES),ENSGALG00000039200(AXIN2),ENSGALG00000040993(BAMBI),ENSGALG00000041708(WNT4),ENSGALG00000047356(VASN)
BP	GO:0060070	canonical Wnt signaling pathway	14	207	0.0320366	2.62453	0.000908438	0.0394211	ENSGALG00000000583(SOX13),ENSGALG00000000839(WNT11),ENSGALG00000001419(DAB2IP),ENSGALG00000003473(SFRP1),ENSGALG00000005733(WNT8B),ENSGALG00000007929(DIXDC1),ENSGALG00000009241(SFRP2),ENSGALG00000016912(EDNRB),ENSGALG00000017242(FZD4),ENSGALG00000032181(LRP4),ENSGALG00000037665(LMBR1L),ENSGALG00000039200(AXIN2),ENSGALG00000040993(BAMBI),ENSGALG00000041708(WNT4)
BP	GO:0048762	mesenchymal cell differentiation	13	154	0.0297483	3.27579	0.000165539	0.0144708	ENSGALG00000000839(WNT11),ENSGALG00000001419(DAB2IP),ENSGALG00000002515(OLFM1),ENSGALG00000002555(RET),ENSGALG00000003473(SFRP1),ENSGALG00000009241(SFRP2),ENSGALG00000016912(EDNRB),ENSGALG00000016954(RGCC),ENSGALG00000027247(EOMES),ENSGALG00000039200(AXIN2),ENSGALG00000040993(BAMBI),ENSGALG00000041708(WNT4),ENSGALG00000047356(VASN)
BP	GO:0015711	organic anion transport	13	173	0.0297483	2.91602	0.000516083	0.0304998	ENSGALG00000004729(SLC7A10),ENSGALG00000005845(SLC7A5),ENSGALG00000006421(SLC16A12),ENSGALG00000007596,ENSGALG00000008439(CD36),ENSGALG00000009728(SLC25A13),ENSGALG00000010187(SLC1A1),ENSGALG00000010891(ABCB11),ENSGALG00000012298(SLC39A8),ENSGALG00000017227(SLC36A4),ENSGALG00000020805(LRRC8D),ENSGALG00000030511(SLC19A1),ENSGALG00000033956(SFXN1)
BP	GO:0046942	carboxylic acid transport	12	135	0.02746	3.44938	0.000181239	0.0152889	ENSGALG00000004729(SLC7A10),ENSGALG00000005845(SLC7A5),ENSGALG00000006421(SLC16A12),ENSGALG00000007596,ENSGALG00000008439(CD36),ENSGALG00000009728(SLC25A13),ENSGALG00000010187(SLC1A1),ENSGALG00000010891(ABCB11),ENSGALG00000017227(SLC36A4),ENSGALG00000020805(LRRC8D),ENSGALG00000030511(SLC19A1),ENSGALG00000033956(SFXN1)
BP	GO:0021700	developmental maturation	12	150	0.02746	3.10444	0.000480356	0.0293049	ENSGALG00000001419(DAB2IP),ENSGALG00000002555(RET),ENSGALG00000005476(PTH2R),ENSGALG00000006655(MAP3K13),ENSGALG00000010793(SLC24A4),ENSGALG00000010924(NFIA),ENSGALG00000011347(IHH),ENSGALG00000012755(IGF-I),ENSGALG00000015151(B4GALT6),ENSGALG00000016912(EDNRB),ENSGALG00000036806(GDF11),ENSGALG00000040606(RAC3)
BP	GO:0044262	cellular carbohydrate metabolic process	12	152	0.02746	3.06359	0.000541378	0.0307349	ENSGALG00000005888(PGP),ENSGALG00000006670(PPP1R3C),ENSGALG00000008855(UGP2),ENSGALG00000010879(FGGY),ENSGALG00000010978(ANGPTL3),ENSGALG00000011278(KAT2B),ENSGALG00000012755(IGF-I),ENSGALG00000016323(PDK3),ENSGALG00000030034(G6PC1),ENSGALG00000030303(PPP1R3B),ENSGALG00000031408(SORD),ENSGALG00000037854(TKFC)
BP	GO:0062012	regulation of small molecule metabolic process	12	166	0.02746	2.80522	0.00117862	0.0478479	ENSGALG00000003879(MFSD2A),ENSGALG00000005888(PGP),ENSGALG00000010891(ABCB11),ENSGALG00000011278(KAT2B),ENSGALG00000012755(IGF-I),ENSGALG00000015849(ME1),ENSGALG00000016314(ELOVL5),ENSGALG00000016323(PDK3),ENSGALG00000016875(CLYBL),ENSGALG00000033635(PTGS2),ENSGALG00000041222(CYP7A1),ENSGALG00000041708(WNT4)
BP	GO:0001837	epithelial to mesenchymal transition	11	102	0.0251716	4.18491	5.91483e-05	0.00729959	ENSGALG00000000839(WNT11),ENSGALG00000001419(DAB2IP),ENSGALG00000002515(OLFM1),ENSGALG00000003473(SFRP1),ENSGALG00000009241(SFRP2),ENSGALG00000016954(RGCC),ENSGALG00000027247(EOMES),ENSGALG00000039200(AXIN2),ENSGALG00000040993(BAMBI),ENSGALG00000041708(WNT4),ENSGALG00000047356(VASN)
BP	GO:0006575	cellular modified amino acid metabolic process	11	106	0.0251716	4.02699	8.42807e-05	0.00930636	ENSGALG00000003879(MFSD2A),ENSGALG00000004300(PTDSS2),ENSGALG00000004612(MTHFR),ENSGALG00000010187(SLC1A1),ENSGALG00000012392(IYD),ENSGALG00000016313(GCLC),ENSGALG00000016322,ENSGALG00000023435(GATM),ENSGALG00000026757(DHFR),ENSGALG00000035026(SLC22A4),ENSGALG00000038652
BP	GO:0010810	regulation of cell-substrate adhesion	11	136	0.0251716	3.13868	0.000748161	0.0365033	ENSGALG00000006855(MELTF),ENSGALG00000008043(CORO2B),ENSGALG00000008439(CD36),ENSGALG00000008866(WDPCP),ENSGALG00000014786(PIK3R1),ENSGALG00000015081(ACER2),ENSGALG00000017242(FZD4),ENSGALG00000026989(HOXA7),ENSGALG00000038290(P4HB),ENSGALG00000040606(RAC3),ENSGALG00000041708(WNT4)
BP	GO:0016125	sterol metabolic process	10	62	0.0228833	6.25895	3.51866e-06	0.000984286	ENSGALG00000004106(DHCR7),ENSGALG00000004333(ABCA5),ENSGALG00000007981(CLN6),ENSGALG00000010798(DHCR24),ENSGALG00000010978(ANGPTL3),ENSGALG00000016710(CYP39A1),ENSGALG00000030187(CAT),ENSGALG00000037065(SC5D),ENSGALG00000041222(CYP7A1),ENSGALG00000048205
BP	GO:0006865	amino acid transport	10	71	0.0228833	5.46556	1.23224e-05	0.00258525	ENSGALG00000004729(SLC7A10),ENSGALG00000005845(SLC7A5),ENSGALG00000008057(LLGL2),ENSGALG00000009728(SLC25A13),ENSGALG00000010187(SLC1A1),ENSGALG00000016094(SFXN5),ENSGALG00000017227(SLC36A4),ENSGALG00000020805(LRRC8D),ENSGALG00000033956(SFXN1),ENSGALG00000035026(SLC22A4)
BP	GO:0055088	lipid homeostasis	10	83	0.0228833	4.67536	4.94778e-05	0.00669706	ENSGALG00000000619(ANGPTL4),ENSGALG00000004333(ABCA5),ENSGALG00000005439(ACACA),ENSGALG00000010891(ABCB11),ENSGALG00000010978(ANGPTL3),ENSGALG00000029308(PNPLA3),ENSGALG00000030034(G6PC1),ENSGALG00000035619(MTTP),ENSGALG00000038753(SAR1B),ENSGALG00000041222(CYP7A1)
BP	GO:0031214	biomineral tissue development	10	92	0.0228833	4.21799	0.000119699	0.0122502	ENSGALG00000000839(WNT11),ENSGALG00000005476(PTH2R),ENSGALG00000008459(BMPR2),ENSGALG00000008601(AHSG),ENSGALG00000012755(IGF-I),ENSGALG00000012964(ANKH),ENSGALG00000037913(KLF10),ENSGALG00000039200(AXIN2),ENSGALG00000040655(FAM20A),ENSGALG00000041708(WNT4)
BP	GO:0110148	biomineralization	10	93	0.0228833	4.17263	0.000131128	0.0127949	ENSGALG00000000839(WNT11),ENSGALG00000005476(PTH2R),ENSGALG00000008459(BMPR2),ENSGALG00000008601(AHSG),ENSGALG00000012755(IGF-I),ENSGALG00000012964(ANKH),ENSGALG00000037913(KLF10),ENSGALG00000039200(AXIN2),ENSGALG00000040655(FAM20A),ENSGALG00000041708(WNT4)
BP	GO:0042445	hormone metabolic process	10	109	0.0228833	3.56014	0.000482556	0.0293049	ENSGALG00000002893(STC2),ENSGALG00000004553(SGPL1),ENSGALG00000006629(RBP4A),ENSGALG00000009276(LRAT),ENSGALG00000012392(IYD),ENSGALG00000015057(DDO),ENSGALG00000015143(TTR),ENSGALG00000016912(EDNRB),ENSGALG00000025822(CYP1B1),ENSGALG00000041708(WNT4)
BP	GO:0071695	anatomical structure maturation	10	119	0.0228833	3.26097	0.000961926	0.0411049	ENSGALG00000002555(RET),ENSGALG00000005476(PTH2R),ENSGALG00000006655(MAP3K13),ENSGALG00000010793(SLC24A4),ENSGALG00000011347(IHH),ENSGALG00000012755(IGF-I),ENSGALG00000015151(B4GALT6),ENSGALG00000016912(EDNRB),ENSGALG00000036806(GDF11),ENSGALG00000040606(RAC3)
BP	GO:0005996	monosaccharide metabolic process	10	122	0.0228833	3.18078	0.00116494	0.0478479	ENSGALG00000005888(PGP),ENSGALG00000006629(RBP4A),ENSGALG00000010879(FGGY),ENSGALG00000011016(PGM1),ENSGALG00000011278(KAT2B),ENSGALG00000012755(IGF-I),ENSGALG00000016313(GCLC),ENSGALG00000016323(PDK3),ENSGALG00000030034(G6PC1),ENSGALG00000031408(SORD)
BP	GO:1901617	organic hydroxy compound biosynthetic process	10	123	0.0228833	3.15492	0.00123991	0.0481728	ENSGALG00000004106(DHCR7),ENSGALG00000005888(PGP),ENSGALG00000010798(DHCR24),ENSGALG00000015081(ACER2),ENSGALG00000016710(CYP39A1),ENSGALG00000026757(DHFR),ENSGALG00000031408(SORD),ENSGALG00000037065(SC5D),ENSGALG00000041222(CYP7A1),ENSGALG00000041708(WNT4)
BP	GO:0006641	triglyceride metabolic process	9	50	0.020595	6.98499	4.25349e-06	0.00111548	ENSGALG00000003879(MFSD2A),ENSGALG00000006598(SORL1),ENSGALG00000010364(AADAC),ENSGALG00000029308(PNPLA3),ENSGALG00000030034(G6PC1),ENSGALG00000030187(CAT),ENSGALG00000035026(SLC22A4),ENSGALG00000035619(MTTP),ENSGALG00000049290
BP	GO:0008203	cholesterol metabolic process	9	59	0.020595	5.91948	1.74217e-05	0.00348102	ENSGALG00000004106(DHCR7),ENSGALG00000004333(ABCA5),ENSGALG00000007981(CLN6),ENSGALG00000010798(DHCR24),ENSGALG00000010978(ANGPTL3),ENSGALG00000016710(CYP39A1),ENSGALG00000030187(CAT),ENSGALG00000037065(SC5D),ENSGALG00000041222(CYP7A1)
BP	GO:1902652	secondary alcohol metabolic process	9	62	0.020595	5.63306	2.62924e-05	0.00466941	ENSGALG00000004106(DHCR7),ENSGALG00000004333(ABCA5),ENSGALG00000007981(CLN6),ENSGALG00000010798(DHCR24),ENSGALG00000010978(ANGPTL3),ENSGALG00000016710(CYP39A1),ENSGALG00000030187(CAT),ENSGALG00000037065(SC5D),ENSGALG00000041222(CYP7A1)
BP	GO:0006639	acylglycerol metabolic process	9	65	0.020595	5.37307	3.87306e-05	0.00586256	ENSGALG00000003879(MFSD2A),ENSGALG00000006598(SORL1),ENSGALG00000010364(AADAC),ENSGALG00000029308(PNPLA3),ENSGALG00000030034(G6PC1),ENSGALG00000030187(CAT),ENSGALG00000035026(SLC22A4),ENSGALG00000035619(MTTP),ENSGALG00000049290
BP	GO:0006638	neutral lipid metabolic process	9	66	0.020595	5.29166	4.38503e-05	0.00613319	ENSGALG00000003879(MFSD2A),ENSGALG00000006598(SORL1),ENSGALG00000010364(AADAC),ENSGALG00000029308(PNPLA3),ENSGALG00000030034(G6PC1),ENSGALG00000030187(CAT),ENSGALG00000035026(SLC22A4),ENSGALG00000035619(MTTP),ENSGALG00000049290
BP	GO:1905039	carboxylic acid transmembrane transport	9	72	0.020595	4.85069	8.81334e-05	0.00948225	ENSGALG00000005845(SLC7A5),ENSGALG00000008439(CD36),ENSGALG00000008840(ACSL5),ENSGALG00000009728(SLC25A13),ENSGALG00000010187(SLC1A1),ENSGALG00000020805(LRRC8D),ENSGALG00000030511(SLC19A1),ENSGALG00000033956(SFXN1),ENSGALG00000035026(SLC22A4)
BP	GO:1903825	organic acid transmembrane transport	9	73	0.020595	4.78424	9.82987e-05	0.0103115	ENSGALG00000005845(SLC7A5),ENSGALG00000008439(CD36),ENSGALG00000008840(ACSL5),ENSGALG00000009728(SLC25A13),ENSGALG00000010187(SLC1A1),ENSGALG00000020805(LRRC8D),ENSGALG00000030511(SLC19A1),ENSGALG00000033956(SFXN1),ENSGALG00000035026(SLC22A4)
BP	GO:0030282	bone mineralization	9	79	0.020595	4.42088	0.000182184	0.0152889	ENSGALG00000000839(WNT11),ENSGALG00000005476(PTH2R),ENSGALG00000008459(BMPR2),ENSGALG00000008601(AHSG),ENSGALG00000012755(IGF-I),ENSGALG00000012964(ANKH),ENSGALG00000037913(KLF10),ENSGALG00000039200(AXIN2),ENSGALG00000041708(WNT4)
BP	GO:0098739	import across plasma membrane	9	90	0.020595	3.88055	0.000488881	0.0293049	ENSGALG00000002466(SLC2A5),ENSGALG00000005845(SLC7A5),ENSGALG00000008439(CD36),ENSGALG00000008840(ACSL5),ENSGALG00000010187(SLC1A1),ENSGALG00000010793(SLC24A4),ENSGALG00000012298(SLC39A8),ENSGALG00000030511(SLC19A1),ENSGALG00000035026(SLC22A4)
BP	GO:0090090	negative regulation of canonical Wnt signaling pathway	9	95	0.020595	3.67631	0.000727492	0.0363399	ENSGALG00000000583(SOX13),ENSGALG00000000839(WNT11),ENSGALG00000001419(DAB2IP),ENSGALG00000003473(SFRP1),ENSGALG00000009241(SFRP2),ENSGALG00000017242(FZD4),ENSGALG00000032181(LRP4),ENSGALG00000037665(LMBR1L),ENSGALG00000039200(AXIN2)
BP	GO:0072330	monocarboxylic acid biosynthetic process	9	98	0.020595	3.56377	0.000911307	0.0394211	ENSGALG00000002200(ACSM3),ENSGALG00000005439(ACACA),ENSGALG00000016314(ELOVL5),ENSGALG00000016710(CYP39A1),ENSGALG00000023435(GATM),ENSGALG00000033635(PTGS2),ENSGALG00000040896(FASN),ENSGALG00000041222(CYP7A1),ENSGALG00000054435
BP	GO:0034308	primary alcohol metabolic process	8	39	0.0183066	7.9601	5.27079e-06	0.00130096	ENSGALG00000006629(RBP4A),ENSGALG00000006916(GDE1),ENSGALG00000008845(HAO1),ENSGALG00000009276(LRAT),ENSGALG00000015143(TTR),ENSGALG00000016912(EDNRB),ENSGALG00000025822(CYP1B1),ENSGALG00000041708(WNT4)
BP	GO:0010717	regulation of epithelial to mesenchymal transition	8	60	0.0183066	5.17407	0.000137352	0.0128073	ENSGALG00000001419(DAB2IP),ENSGALG00000002515(OLFM1),ENSGALG00000003473(SFRP1),ENSGALG00000009241(SFRP2),ENSGALG00000016954(RGCC),ENSGALG00000039200(AXIN2),ENSGALG00000040993(BAMBI),ENSGALG00000047356(VASN)
BP	GO:0046165	alcohol biosynthetic process	8	73	0.0183066	4.25266	0.000541025	0.0307349	ENSGALG00000004106(DHCR7),ENSGALG00000005888(PGP),ENSGALG00000010798(DHCR24),ENSGALG00000015081(ACER2),ENSGALG00000026757(DHFR),ENSGALG00000031408(SORD),ENSGALG00000037065(SC5D),ENSGALG00000041708(WNT4)
BP	GO:0044272	sulfur compound biosynthetic process	8	75	0.0183066	4.13925	0.000649668	0.0339844	ENSGALG00000004612(MTHFR),ENSGALG00000008840(ACSL5),ENSGALG00000010187(SLC1A1),ENSGALG00000016313(GCLC),ENSGALG00000016314(ELOVL5),ENSGALG00000016323(PDK3),ENSGALG00000016430(PDHA2),ENSGALG00000028191(GLCE)
BP	GO:0045834	positive regulation of lipid metabolic process	8	76	0.0183066	4.08479	0.000710232	0.0362606	ENSGALG00000003879(MFSD2A),ENSGALG00000010364(AADAC),ENSGALG00000010978(ANGPTL3),ENSGALG00000015708(FGFR3),ENSGALG00000016314(ELOVL5),ENSGALG00000029308(PNPLA3),ENSGALG00000033635(PTGS2),ENSGALG00000041708(WNT4)
BP	GO:0071453	cellular response to oxygen levels	8	77	0.0183066	4.03174	0.000775263	0.0370043	ENSGALG00000002452(AQP3),ENSGALG00000003473(SFRP1),ENSGALG00000016323(PDK3),ENSGALG00000016954(RGCC),ENSGALG00000023757(TMEM199),ENSGALG00000033635(PTGS2),ENSGALG00000038290(P4HB),ENSGALG00000047356(VASN)
BP	GO:0006637	acyl-CoA metabolic process	7	45	0.0160183	6.03641	0.000134169	0.0127949	ENSGALG00000005439(ACACA),ENSGALG00000008752,ENSGALG00000008840(ACSL5),ENSGALG00000016314(ELOVL5),ENSGALG00000016323(PDK3),ENSGALG00000016430(PDHA2),ENSGALG00000026392(PIPOX)
BP	GO:0035383	thioester metabolic process	7	45	0.0160183	6.03641	0.000134169	0.0127949	ENSGALG00000005439(ACACA),ENSGALG00000008752,ENSGALG00000008840(ACSL5),ENSGALG00000016314(ELOVL5),ENSGALG00000016323(PDK3),ENSGALG00000016430(PDHA2),ENSGALG00000026392(PIPOX)
BP	GO:0045833	negative regulation of lipid metabolic process	7	50	0.0160183	5.43277	0.000264671	0.0213569	ENSGALG00000001419(DAB2IP),ENSGALG00000003879(MFSD2A),ENSGALG00000006598(SORL1),ENSGALG00000006942(PIK3IP1),ENSGALG00000009828(PPP2R5A),ENSGALG00000036257(ORMDL1),ENSGALG00000041708(WNT4)
BP	GO:0120254	olefinic compound metabolic process	7	50	0.0160183	5.43277	0.000264671	0.0213569	ENSGALG00000006629(RBP4A),ENSGALG00000009276(LRAT),ENSGALG00000015143(TTR),ENSGALG00000016912(EDNRB),ENSGALG00000025822(CYP1B1),ENSGALG00000033635(PTGS2),ENSGALG00000041708(WNT4)
BP	GO:0033865	nucleoside bisphosphate metabolic process	7	55	0.0160183	4.93888	0.000482005	0.0293049	ENSGALG00000005439(ACACA),ENSGALG00000008752,ENSGALG00000008840(ACSL5),ENSGALG00000016314(ELOVL5),ENSGALG00000016323(PDK3),ENSGALG00000016430(PDHA2),ENSGALG00000026392(PIPOX)
BP	GO:0033875	ribonucleoside bisphosphate metabolic process	7	55	0.0160183	4.93888	0.000482005	0.0293049	ENSGALG00000005439(ACACA),ENSGALG00000008752,ENSGALG00000008840(ACSL5),ENSGALG00000016314(ELOVL5),ENSGALG00000016323(PDK3),ENSGALG00000016430(PDHA2),ENSGALG00000026392(PIPOX)
BP	GO:0034032	purine nucleoside bisphosphate metabolic process	7	55	0.0160183	4.93888	0.000482005	0.0293049	ENSGALG00000005439(ACACA),ENSGALG00000008752,ENSGALG00000008840(ACSL5),ENSGALG00000016314(ELOVL5),ENSGALG00000016323(PDK3),ENSGALG00000016430(PDHA2),ENSGALG00000026392(PIPOX)
BP	GO:0034754	cellular hormone metabolic process	7	59	0.0160183	4.60404	0.00074254	0.0365033	ENSGALG00000004553(SGPL1),ENSGALG00000006629(RBP4A),ENSGALG00000009276(LRAT),ENSGALG00000015143(TTR),ENSGALG00000016912(EDNRB),ENSGALG00000025822(CYP1B1),ENSGALG00000041708(WNT4)
BP	GO:0015804	neutral amino acid transport	6	24	0.01373	9.70137	2.47354e-05	0.00466941	ENSGALG00000004729(SLC7A10),ENSGALG00000005845(SLC7A5),ENSGALG00000008057(LLGL2),ENSGALG00000010187(SLC1A1),ENSGALG00000017227(SLC36A4),ENSGALG00000033956(SFXN1)
BP	GO:0050994	regulation of lipid catabolic process	6	26	0.01373	8.95511	4.05182e-05	0.00586256	ENSGALG00000003879(MFSD2A),ENSGALG00000006598(SORL1),ENSGALG00000010364(AADAC),ENSGALG00000010891(ABCB11),ENSGALG00000010978(ANGPTL3),ENSGALG00000029308(PNPLA3)
BP	GO:0010812	negative regulation of cell-substrate adhesion	6	37	0.01373	6.29278	0.000322683	0.0233445	ENSGALG00000006855(MELTF),ENSGALG00000008043(CORO2B),ENSGALG00000014786(PIK3R1),ENSGALG00000015081(ACER2),ENSGALG00000017242(FZD4),ENSGALG00000026989(HOXA7)
BP	GO:0003333	amino acid transmembrane transport	6	47	0.01373	4.95389	0.00120235	0.0480455	ENSGALG00000005845(SLC7A5),ENSGALG00000009728(SLC25A13),ENSGALG00000010187(SLC1A1),ENSGALG00000020805(LRRC8D),ENSGALG00000033956(SFXN1),ENSGALG00000035026(SLC22A4)
BP	GO:0042551	neuron maturation	5	25	0.0114416	7.7611	0.000374617	0.0253531	ENSGALG00000002555(RET),ENSGALG00000006655(MAP3K13),ENSGALG00000015151(B4GALT6),ENSGALG00000016912(EDNRB),ENSGALG00000040606(RAC3)
BP	GO:0042398	cellular modified amino acid biosynthetic process	5	28	0.0114416	6.92955	0.000650645	0.0339844	ENSGALG00000004300(PTDSS2),ENSGALG00000010187(SLC1A1),ENSGALG00000016313(GCLC),ENSGALG00000023435(GATM),ENSGALG00000026757(DHFR)
BP	GO:0072577	endothelial cell apoptotic process	5	30	0.0114416	6.46758	0.000904679	0.0394211	ENSGALG00000000619(ANGPTL4),ENSGALG00000006415(CD40LG),ENSGALG00000008459(BMPR2),ENSGALG00000016954(RGCC),ENSGALG00000024449(RAMP2)
BP	GO:0043506	regulation of JUN kinase activity	5	32	0.0114416	6.06336	0.00122595	0.0480758	ENSGALG00000001419(DAB2IP),ENSGALG00000003473(SFRP1),ENSGALG00000006655(MAP3K13),ENSGALG00000009241(SFRP2),ENSGALG00000017242(FZD4)
BP	GO:0019400	alditol metabolic process	4	10	0.00915332	15.5222	7.89436e-05	0.00895264	ENSGALG00000005888(PGP),ENSGALG00000010978(ANGPTL3),ENSGALG00000031408(SORD),ENSGALG00000037854(TKFC)
BP	GO:0042572	retinol metabolic process	4	15	0.00915332	10.3481	0.000463519	0.0293049	ENSGALG00000006629(RBP4A),ENSGALG00000009276(LRAT),ENSGALG00000015143(TTR),ENSGALG00000025822(CYP1B1)
BP	GO:0006730	one-carbon metabolic process	4	17	0.00915332	9.1307	0.000776066	0.0370043	ENSGALG00000002390(CA6),ENSGALG00000004612(MTHFR),ENSGALG00000026757(DHFR),ENSGALG00000033956(SFXN1)
BP	GO:0090207	regulation of triglyceride metabolic process	4	19	0.00915332	8.16958	0.00121373	0.0480455	ENSGALG00000003879(MFSD2A),ENSGALG00000006598(SORL1),ENSGALG00000010364(AADAC),ENSGALG00000029308(PNPLA3)
BP	GO:0003402	planar cell polarity pathway involved in axis elongation	3	4	0.00686499	29.1041	6.56187e-05	0.00780081	ENSGALG00000000839(WNT11),ENSGALG00000003473(SFRP1),ENSGALG00000009241(SFRP2)
BP	GO:0014041	regulation of neuron maturation	3	5	0.00686499	23.2833	0.000160924	0.0143668	ENSGALG00000006655(MAP3K13),ENSGALG00000016912(EDNRB),ENSGALG00000040606(RAC3)
BP	GO:0060028	convergent extension involved in axis elongation	3	5	0.00686499	23.2833	0.000160924	0.0143668	ENSGALG00000000839(WNT11),ENSGALG00000003473(SFRP1),ENSGALG00000009241(SFRP2)
BP	GO:0042940	D-amino acid transport	3	6	0.00686499	19.4027	0.00031573	0.0232421	ENSGALG00000004729(SLC7A10),ENSGALG00000010187(SLC1A1),ENSGALG00000033956(SFXN1)
BP	GO:0090219	negative regulation of lipid kinase activity	3	6	0.00686499	19.4027	0.00031573	0.0232421	ENSGALG00000001419(DAB2IP),ENSGALG00000006942(PIK3IP1),ENSGALG00000009828(PPP2R5A)
BP	GO:0150011	regulation of neuron projection arborization	3	6	0.00686499	19.4027	0.00031573	0.0232421	ENSGALG00000003879(MFSD2A),ENSGALG00000006655(MAP3K13),ENSGALG00000017242(FZD4)
BP	GO:0010896	regulation of triglyceride catabolic process	3	7	0.00686499	16.6309	0.000542036	0.0307349	ENSGALG00000006598(SORL1),ENSGALG00000010364(AADAC),ENSGALG00000029308(PNPLA3)
BP	GO:0006071	glycerol metabolic process	3	8	0.00686499	14.5521	0.000850812	0.0388044	ENSGALG00000005888(PGP),ENSGALG00000010978(ANGPTL3),ENSGALG00000037854(TKFC)
BP	GO:0007042	lysosomal lumen acidification	3	8	0.00686499	14.5521	0.000850812	0.0388044	ENSGALG00000007981(CLN6),ENSGALG00000023757(TMEM199),ENSGALG00000035140(TMEM106B)
BP	GO:0060026	convergent extension	3	8	0.00686499	14.5521	0.000850812	0.0388044	ENSGALG00000000839(WNT11),ENSGALG00000003473(SFRP1),ENSGALG00000009241(SFRP2)
BP	GO:0021564	vagus nerve development	2	2	0.00457666	38.8055	0.000656037	0.0339844	ENSGALG00000003999(NAV2),ENSGALG00000006473(PLXNA4)
BP	GO:0042942	D-serine transport	2	2	0.00457666	38.8055	0.000656037	0.0339844	ENSGALG00000004729(SLC7A10),ENSGALG00000033956(SFXN1)
BP	GO:0090272	negative regulation of fibroblast growth factor production	2	2	0.00457666	38.8055	0.000656037	0.0339844	ENSGALG00000000839(WNT11),ENSGALG00000016954(RGCC)
BP	GO:2000040	regulation of planar cell polarity pathway involved in axis elongation	2	2	0.00457666	38.8055	0.000656037	0.0339844	ENSGALG00000003473(SFRP1),ENSGALG00000009241(SFRP2)
BP	GO:2000041	negative regulation of planar cell polarity pathway involved in axis elongation	2	2	0.00457666	38.8055	0.000656037	0.0339844	ENSGALG00000003473(SFRP1),ENSGALG00000009241(SFRP2)
CC	GO:0005576	extracellular region	47	974	0.107551	1.87254	6.238e-06	0.00122577	ENSGALG00000000619(ANGPTL4),ENSGALG00000000724(PM20D1),ENSGALG00000000839(WNT11),ENSGALG00000002325(IGFALS),ENSGALG00000002515(OLFM1),ENSGALG00000002893(STC2),ENSGALG00000003473(SFRP1),ENSGALG00000003842(GHRH),ENSGALG00000005733(WNT8B),ENSGALG00000006415(CD40LG),ENSGALG00000006598(SORL1),ENSGALG00000006629(RBP4A),ENSGALG00000006855(MELTF),ENSGALG00000008601(AHSG),ENSGALG00000009241(SFRP2),ENSGALG…
CC	GO:0005783	endoplasmic reticulum	43	836	0.0983982	1.99598	3.31797e-06	0.00122577	ENSGALG00000002515(OLFM1),ENSGALG00000002893(STC2),ENSGALG00000003832(TEX264),ENSGALG00000004106(DHCR7),ENSGALG00000004300(PTDSS2),ENSGALG00000004343(HPD),ENSGALG00000004553(SGPL1),ENSGALG00000005905(ZDHHC4),ENSGALG00000006598(SORL1),ENSGALG00000007493(NSDHL),ENSGALG00000007981(CLN6),ENSGALG00000008840(ACSL5),ENSGALG00000009276(LRAT),ENSGALG00000009365(CYP51A1),ENSGALG00000010364(AADAC),ENSGALG00…
CC	GO:0005615	extracellular space	35	646	0.0800915	2.10246	9.93753e-06	0.00130182	ENSGALG00000000619(ANGPTL4),ENSGALG00000000724(PM20D1),ENSGALG00000000839(WNT11),ENSGALG00000002325(IGFALS),ENSGALG00000002515(OLFM1),ENSGALG00000003473(SFRP1),ENSGALG00000006415(CD40LG),ENSGALG00000006598(SORL1),ENSGALG00000006629(RBP4A),ENSGALG00000006855(MELTF),ENSGALG00000008601(AHSG),ENSGALG00000009241(SFRP2),ENSGALG00000010969(SPIA4),ENSGALG00000010978(ANGPTL3),ENSGALG00000011347(IHH),ENSGA…
CC	GO:0009986	cell surface	22	387	0.0503432	2.206	0.000246922	0.0242601	ENSGALG00000002325(IGFALS),ENSGALG00000003473(SFRP1),ENSGALG00000006080(GPC4),ENSGALG00000006415(CD40LG),ENSGALG00000006598(SORL1),ENSGALG00000006855(MELTF),ENSGALG00000006856(CD151),ENSGALG00000008439(CD36),ENSGALG00000008459(BMPR2),ENSGALG00000009301(CHRNA1),ENSGALG00000010187(SLC1A1),ENSGALG00000010722,ENSGALG00000010891(ABCB11),ENSGALG00000010978(ANGPTL3),ENSGALG00000017242(FZD4),ENSGALG00000…
MF	GO:0003824	catalytic activity	166	4479	0.379863	1.4382	9.07779e-07	0.000203569	ENSGALG00000000109(AFMID),ENSGALG00000000557(ETNK2),ENSGALG00000000692(CDK18),ENSGALG00000000724(PM20D1),ENSGALG00000001076(LIMK1),ENSGALG00000001320(CYP1A2),ENSGALG00000001604,ENSGALG00000001749(ACSBG2),ENSGALG00000001824,ENSGALG00000002022(B4GALT1),ENSGALG00000002200(ACSM3),ENSGALG00000002358(CDO1),ENSGALG00000002390(CA6),ENSGALG00000002403(ULK1),ENSGALG00000002555(RET),ENSGALG00000002899(AACS)…
MF	GO:0016491	oxidoreductase activity	48	576	0.10984	3.23379	4.33438e-12	3.88794e-09	ENSGALG00000001320(CYP1A2),ENSGALG00000001824,ENSGALG00000002358(CDO1),ENSGALG00000003495(ALDH9A1),ENSGALG00000004106(DHCR7),ENSGALG00000004343(HPD),ENSGALG00000004612(MTHFR),ENSGALG00000005739(SCD),ENSGALG00000005776,ENSGALG00000005795(CYP2C23b),ENSGALG00000007127,ENSGALG00000007493(NSDHL),ENSGALG00000008845(HAO1),ENSGALG00000008858(MDH1),ENSGALG00000009365(CYP51A1),ENSGALG00000009538,ENSGALG000…
MF	GO:0005215	transporter activity	41	889	0.0938215	1.78968	0.000718699	0.024923	ENSGALG00000001863(VTG2),ENSGALG00000002313(SLC38A7),ENSGALG00000002452(AQP3),ENSGALG00000002466(SLC2A5),ENSGALG00000003879(MFSD2A),ENSGALG00000004333(ABCA5),ENSGALG00000004590(CLCN6),ENSGALG00000004729(SLC7A10),ENSGALG00000004975,ENSGALG00000005845(SLC7A5),ENSGALG00000006421(SLC16A12),ENSGALG00000006490(SCN3B),ENSGALG00000006629(RBP4A),ENSGALG00000007596,ENSGALG00000008439(CD36),ENSGALG000000088…
MF	GO:0022857	transmembrane transporter activity	37	820	0.0846682	1.75098	0.00193022	0.0461619	ENSGALG00000002313(SLC38A7),ENSGALG00000002452(AQP3),ENSGALG00000002466(SLC2A5),ENSGALG00000003879(MFSD2A),ENSGALG00000004333(ABCA5),ENSGALG00000004590(CLCN6),ENSGALG00000004729(SLC7A10),ENSGALG00000004975,ENSGALG00000005845(SLC7A5),ENSGALG00000006421(SLC16A12),ENSGALG00000006490(SCN3B),ENSGALG00000006629(RBP4A),ENSGALG00000007596,ENSGALG00000008439(CD36),ENSGALG00000008844(SLC31A1),ENSGALG000000…
MF	GO:0016705	oxidoreductase activity, acting on paired donors, with incorporation or reduction of molecular oxygen	15	132	0.0343249	4.40971	3.27356e-06	0.000419483	ENSGALG00000001320(CYP1A2),ENSGALG00000005739(SCD),ENSGALG00000005795(CYP2C23b),ENSGALG00000009365(CYP51A1),ENSGALG00000010792(AGMO),ENSGALG00000016710(CYP39A1),ENSGALG00000020688(CYP4A22),ENSGALG00000025822(CYP1B1),ENSGALG00000033635(PTGS2),ENSGALG00000037065(SC5D),ENSGALG00000038290(P4HB),ENSGALG00000040573(FMO3),ENSGALG00000041222(CYP7A1),ENSGALG00000047199,ENSGALG00000049414(CYP2C23a)
MF	GO:0046906	tetrapyrrole binding	14	112	0.0320366	4.85069	2.23294e-06	0.000333825	ENSGALG00000001320(CYP1A2),ENSGALG00000002893(STC2),ENSGALG00000005795(CYP2C23b),ENSGALG00000009365(CYP51A1),ENSGALG00000016710(CYP39A1),ENSGALG00000020688(CYP4A22),ENSGALG00000025822(CYP1B1),ENSGALG00000029947(MMAB),ENSGALG00000030187(CAT),ENSGALG00000030255(AMBP),ENSGALG00000033635(PTGS2),ENSGALG00000041222(CYP7A1),ENSGALG00000047199,ENSGALG00000049414(CYP2C23a)
MF	GO:0008509	anion transmembrane transporter activity	14	173	0.0320366	3.14033	0.000296106	0.0177072	ENSGALG00000002313(SLC38A7),ENSGALG00000003879(MFSD2A),ENSGALG00000004590(CLCN6),ENSGALG00000005845(SLC7A5),ENSGALG00000006421(SLC16A12),ENSGALG00000008439(CD36),ENSGALG00000009728(SLC25A13),ENSGALG00000010187(SLC1A1),ENSGALG00000012298(SLC39A8),ENSGALG00000012964(ANKH),ENSGALG00000017227(SLC36A4),ENSGALG00000020805(LRRC8D),ENSGALG00000030511(SLC19A1),ENSGALG00000033956(SFXN1)
MF	GO:0046943	carboxylic acid transmembrane transporter activity	13	88	0.0297483	5.73263	7.50546e-07	0.000203569	ENSGALG00000002313(SLC38A7),ENSGALG00000003879(MFSD2A),ENSGALG00000004729(SLC7A10),ENSGALG00000005845(SLC7A5),ENSGALG00000007596,ENSGALG00000008439(CD36),ENSGALG00000009728(SLC25A13),ENSGALG00000010187(SLC1A1),ENSGALG00000010891(ABCB11),ENSGALG00000017227(SLC36A4),ENSGALG00000030511(SLC19A1),ENSGALG00000033956(SFXN1),ENSGALG00000035026(SLC22A4)
MF	GO:0005342	organic acid transmembrane transporter activity	13	89	0.0297483	5.66822	8.57469e-07	0.000203569	ENSGALG00000002313(SLC38A7),ENSGALG00000003879(MFSD2A),ENSGALG00000004729(SLC7A10),ENSGALG00000005845(SLC7A5),ENSGALG00000007596,ENSGALG00000008439(CD36),ENSGALG00000009728(SLC25A13),ENSGALG00000010187(SLC1A1),ENSGALG00000010891(ABCB11),ENSGALG00000017227(SLC36A4),ENSGALG00000030511(SLC19A1),ENSGALG00000033956(SFXN1),ENSGALG00000035026(SLC22A4)
MF	GO:0020037	heme binding	13	107	0.0297483	4.71469	7.08255e-06	0.000794131	ENSGALG00000001320(CYP1A2),ENSGALG00000002893(STC2),ENSGALG00000005795(CYP2C23b),ENSGALG00000009365(CYP51A1),ENSGALG00000016710(CYP39A1),ENSGALG00000020688(CYP4A22),ENSGALG00000025822(CYP1B1),ENSGALG00000030187(CAT),ENSGALG00000030255(AMBP),ENSGALG00000033635(PTGS2),ENSGALG00000041222(CYP7A1),ENSGALG00000047199,ENSGALG00000049414(CYP2C23a)
MF	GO:0005506	iron ion binding	13	119	0.0297483	4.23926	2.27145e-05	0.00226388	ENSGALG00000001320(CYP1A2),ENSGALG00000002358(CDO1),ENSGALG00000005795(CYP2C23b),ENSGALG00000006855(MELTF),ENSGALG00000009365(CYP51A1),ENSGALG00000010792(AGMO),ENSGALG00000016710(CYP39A1),ENSGALG00000020688(CYP4A22),ENSGALG00000025822(CYP1B1),ENSGALG00000037065(SC5D),ENSGALG00000041222(CYP7A1),ENSGALG00000047199,ENSGALG00000049414(CYP2C23a)
MF	GO:0033218	amide binding	13	164	0.0297483	3.07605	0.000588931	0.024923	ENSGALG00000004741(EPHB2),ENSGALG00000005476(PTH2R),ENSGALG00000006598(SORL1),ENSGALG00000008439(CD36),ENSGALG00000010798(DHCR24),ENSGALG00000012112(DBI),ENSGALG00000014786(PIK3R1),ENSGALG00000016912(EDNRB),ENSGALG00000017242(FZD4),ENSGALG00000024449(RAMP2),ENSGALG00000029308(PNPLA3),ENSGALG00000030187(CAT),ENSGALG00000040896(FASN)
MF	GO:0004497	monooxygenase activity	12	82	0.02746	5.67885	2.2251e-06	0.000333825	ENSGALG00000001320(CYP1A2),ENSGALG00000005795(CYP2C23b),ENSGALG00000009365(CYP51A1),ENSGALG00000010792(AGMO),ENSGALG00000016710(CYP39A1),ENSGALG00000020688(CYP4A22),ENSGALG00000025822(CYP1B1),ENSGALG00000026846(JMJD7),ENSGALG00000040573(FMO3),ENSGALG00000041222(CYP7A1),ENSGALG00000047199,ENSGALG00000049414(CYP2C23a)
MF	GO:0008514	organic anion transmembrane transporter activity	11	98	0.0251716	4.35572	7.53643e-05	0.00563348	ENSGALG00000002313(SLC38A7),ENSGALG00000003879(MFSD2A),ENSGALG00000005845(SLC7A5),ENSGALG00000006421(SLC16A12),ENSGALG00000008439(CD36),ENSGALG00000009728(SLC25A13),ENSGALG00000010187(SLC1A1),ENSGALG00000012298(SLC39A8),ENSGALG00000017227(SLC36A4),ENSGALG00000030511(SLC19A1),ENSGALG00000033956(SFXN1)
MF	GO:0042277	peptide binding	10	123	0.0228833	3.15492	0.00205261	0.0461619	ENSGALG00000004741(EPHB2),ENSGALG00000005476(PTH2R),ENSGALG00000006598(SORL1),ENSGALG00000008439(CD36),ENSGALG00000010798(DHCR24),ENSGALG00000014786(PIK3R1),ENSGALG00000016912(EDNRB),ENSGALG00000017242(FZD4),ENSGALG00000024449(RAMP2),ENSGALG00000030187(CAT)
MF	GO:0015171	amino acid transmembrane transporter activity	8	50	0.0183066	6.20888	5.82646e-05	0.00475121	ENSGALG00000002313(SLC38A7),ENSGALG00000004729(SLC7A10),ENSGALG00000005845(SLC7A5),ENSGALG00000009728(SLC25A13),ENSGALG00000010187(SLC1A1),ENSGALG00000017227(SLC36A4),ENSGALG00000033956(SFXN1),ENSGALG00000035026(SLC22A4)
MF	GO:0030295	protein kinase activator activity	7	53	0.0160183	5.12525	0.000574528	0.024923	ENSGALG00000000839(WNT11),ENSGALG00000001419(DAB2IP),ENSGALG00000006415(CD40LG),ENSGALG00000006655(MAP3K13),ENSGALG00000008459(BMPR2),ENSGALG00000016954(RGCC),ENSGALG00000040655(FAM20A)
MF	GO:0019209	kinase activator activity	7	56	0.0160183	4.85069	0.000805759	0.024923	ENSGALG00000000839(WNT11),ENSGALG00000001419(DAB2IP),ENSGALG00000006415(CD40LG),ENSGALG00000006655(MAP3K13),ENSGALG00000008459(BMPR2),ENSGALG00000016954(RGCC),ENSGALG00000040655(FAM20A)
MF	GO:0015175	neutral amino acid transmembrane transporter activity	6	23	0.01373	10.1232	2.78301e-05	0.00249636	ENSGALG00000002313(SLC38A7),ENSGALG00000004729(SLC7A10),ENSGALG00000005845(SLC7A5),ENSGALG00000010187(SLC1A1),ENSGALG00000017227(SLC36A4),ENSGALG00000033956(SFXN1)
MF	GO:0015179	L-amino acid transmembrane transporter activity	6	32	0.01373	7.27603	0.000202794	0.0129933	ENSGALG00000002313(SLC38A7),ENSGALG00000005845(SLC7A5),ENSGALG00000009728(SLC25A13),ENSGALG00000010187(SLC1A1),ENSGALG00000017227(SLC36A4),ENSGALG00000033956(SFXN1)
MF	GO:0043539	protein serine/threonine kinase activator activity	5	24	0.0114416	8.08448	0.000418331	0.0220731	ENSGALG00000001419(DAB2IP),ENSGALG00000006415(CD40LG),ENSGALG00000006655(MAP3K13),ENSGALG00000008459(BMPR2),ENSGALG00000040655(FAM20A)
MF	GO:0072349	modified amino acid transmembrane transporter activity	4	14	0.00915332	11.0873	0.000448917	0.022371	ENSGALG00000006421(SLC16A12),ENSGALG00000015055(SLC22A16),ENSGALG00000030511(SLC19A1),ENSGALG00000035026(SLC22A4)
MF	GO:0043548	phosphatidylinositol 3-kinase binding	4	15	0.00915332	10.3481	0.000598987	0.024923	ENSGALG00000001419(DAB2IP),ENSGALG00000006942(PIK3IP1),ENSGALG00000013253(INSRR),ENSGALG00000014786(PIK3R1)
MF	GO:0005310	dicarboxylic acid transmembrane transporter activity	4	16	0.00915332	9.70137	0.000781479	0.024923	ENSGALG00000002313(SLC38A7),ENSGALG00000009728(SLC25A13),ENSGALG00000010187(SLC1A1),ENSGALG00000030511(SLC19A1)
MF	GO:0016405	CoA-ligase activity	4	20	0.00915332	7.7611	0.00190753	0.0461619	ENSGALG00000001749(ACSBG2),ENSGALG00000002200(ACSM3),ENSGALG00000002899(AACS),ENSGALG00000008840(ACSL5)
MF	GO:0015183	L-aspartate transmembrane transporter activity	3	5	0.00686499	23.2833	0.000196773	0.0129933	ENSGALG00000002313(SLC38A7),ENSGALG00000009728(SLC25A13),ENSGALG00000010187(SLC1A1)
MF	GO:0035727	lysophosphatidic acid binding	3	6	0.00686499	19.4027	0.000385534	0.021614	ENSGALG00000004121(LPAR4),ENSGALG00000007981(CLN6),ENSGALG00000029308(PNPLA3)
MF	GO:0015173	aromatic amino acid transmembrane transporter activity	3	7	0.00686499	16.6309	0.000660969	0.024923	ENSGALG00000002313(SLC38A7),ENSGALG00000005845(SLC7A5),ENSGALG00000017227(SLC36A4)
MF	GO:0005313	L-glutamate transmembrane transporter activity	3	8	0.00686499	14.5521	0.00103608	0.0290426	ENSGALG00000002313(SLC38A7),ENSGALG00000009728(SLC25A13),ENSGALG00000010187(SLC1A1)
MF	GO:0008395	steroid hydroxylase activity	3	8	0.00686499	14.5521	0.00103608	0.0290426	ENSGALG00000016710(CYP39A1),ENSGALG00000025822(CYP1B1),ENSGALG00000041222(CYP7A1)
MF	GO:0015556	C4-dicarboxylate transmembrane transporter activity	3	8	0.00686499	14.5521	0.00103608	0.0290426	ENSGALG00000002313(SLC38A7),ENSGALG00000009728(SLC25A13),ENSGALG00000010187(SLC1A1)
MF	GO:0005159	insulin-like growth factor receptor binding	3	9	0.00686499	12.9352	0.00152261	0.04017	ENSGALG00000012755(IGF-I),ENSGALG00000014786(PIK3R1),ENSGALG00000050619(SOCS2)
MF	GO:0015172	acidic amino acid transmembrane transporter activity	3	9	0.00686499	12.9352	0.00152261	0.04017	ENSGALG00000002313(SLC38A7),ENSGALG00000009728(SLC25A13),ENSGALG00000010187(SLC1A1)
MF	GO:0003973	(S)-2-hydroxy-acid oxidase activity	2	2	0.00457666	38.8055	0.000751299	0.024923	ENSGALG00000008845(HAO1),ENSGALG00000014766(HAO2)
MF	GO:0015196	L-tryptophan transmembrane transporter activity	2	2	0.00457666	38.8055	0.000751299	0.024923	ENSGALG00000005845(SLC7A5),ENSGALG00000017227(SLC36A4)
MF	GO:0042943	D-amino acid transmembrane transporter activity	2	2	0.00457666	38.8055	0.000751299	0.024923	ENSGALG00000010187(SLC1A1),ENSGALG00000033956(SFXN1)
MF	GO:1901480	oleate transmembrane transporter activity	2	2	0.00457666	38.8055	0.000751299	0.024923	ENSGALG00000003879(MFSD2A),ENSGALG00000008439(CD36)
MF	GO:0015190	L-leucine transmembrane transporter activity	2	3	0.00457666	25.8703	0.00221289	0.0461619	ENSGALG00000002313(SLC38A7),ENSGALG00000005845(SLC7A5)
MF	GO:0015194	L-serine transmembrane transporter activity	2	3	0.00457666	25.8703	0.00221289	0.0461619	ENSGALG00000002313(SLC38A7),ENSGALG00000033956(SFXN1)
MF	GO:0015226	carnitine transmembrane transporter activity	2	3	0.00457666	25.8703	0.00221289	0.0461619	ENSGALG00000015055(SLC22A16),ENSGALG00000035026(SLC22A4)
MF	GO:0015254	glycerol channel activity	2	3	0.00457666	25.8703	0.00221289	0.0461619	ENSGALG00000002452(AQP3),ENSGALG00000031734(AQP11)
MF	GO:0031685	adenosine receptor binding	2	3	0.00457666	25.8703	0.00221289	0.0461619	ENSGALG00000003323(NECAB2),ENSGALG00000013031(CECR1)
MF	GO:0047676	arachidonate-CoA ligase activity	2	3	0.00457666	25.8703	0.00221289	0.0461619	ENSGALG00000001749(ACSBG2),ENSGALG00000008840(ACSL5)
