# Supplementary material for: Comprehensive Analysis of Liver Transcriptome and Metabolome Response to Oncogenic Marek’s Disease Virus Infection in Wenchang Chickens
Source: Biology (Basel). 2025 Jul 25;14(8):938. doi: 10.3390/biology14080938 (PMC12383417; doi:10.3390/biology14080938)
Supplement: Supplementary file 1 [file biology-14-00938-s001.zip › Table S6-8 KEGG_enrichment.xlsx]

## Sheet: Table S6
Table S6 KEGG enrichment for DEGs
PathwayID	Pathway	Level1	Level2	Up_number	Down_number	DEG_number	total_number	Fold enrichment	Pvalue	FDR	Up_gene	Down_gene	URL
gga04115	p53 signaling pathway	Cellular Processes	Cell growth and death	12	3	15	63	4.21024	6.33122e-05	0.00301808	ENSGALG00000012873(SERPINB5),ENSGALG00000016442(RRM2),ENSGALG00000028318(CDKN1A),ENSGALG00000029968(GADD45B),ENSGALG00000012885(BCL2),ENSGALG00000040794(CCNE2),ENSGALG00000006211(BCL2L1),ENSGALG00000006351(FAS),ENSGALG00000003085(CDK1),ENSGALG00000004897(GTSE1),ENSGALG00000004161(CCNB1),ENSGALG00000035325(PMAIP1)	ENSGALG00000010347(CCNG2),ENSGALG00000012755(IGF-I),ENSGALG00000028005(GADD45G)	http://www.kegg.jp/kegg-bin/show_pathway?map=map04115&multi_query=K04402+%23FFFFFF,purple%0d%0aK10139+%23FFFFFF,red%0d%0aK02087+%23FFFFFF,red%0d%0aK10129+%23FFFFFF,red%0d%0aK06626+%23FFFFFF,red%0d%0aK06625+%23FFFFFF,red%0d%0aK04570+%23FFFFFF,red%0d%0aK21770+%23FFFFFF,red%0d%0aK04390+%23FFFFFF,red%0d%0aK10146+%23FFFFFF,green%0d%0aK10131+%23FFFFFF,red%0d%0aK02161+%23FFFFFF,red%0d%0aK05459+%23FFFFFF…
gga04110	Cell cycle	Cellular Processes	Cell growth and death	16	2	18	106	3.00277	0.00112354	0.0262159	ENSGALG00000029968(GADD45B),ENSGALG00000012348(MCM6),ENSGALG00000025759(TFDP2),ENSGALG00000036892(BUB1B),ENSGALG00000028318(CDKN1A),ENSGALG00000006110(PLK1),ENSGALG00000003085(CDK1),ENSGALG00000041923(ESPL1),ENSGALG00000004161(CCNB1),ENSGALG00000040794(CCNE2),ENSGALG00000005769(WEE1),ENSGALG00000015874(TTK),ENSGALG00000001506(PTTG2),ENSGALG00000006051(CDC7),ENSGALG00000012915(MCM4),ENSGALG0000001…	ENSGALG00000026137(CDKN2B),ENSGALG00000028005(GADD45G)	http://www.kegg.jp/kegg-bin/show_pathway?map=map04110&multi_query=K06626+%23FFFFFF,red%0d%0aK02542+%23FFFFFF,red%0d%0aK06631+%23FFFFFF,red%0d%0aK09392+%23FFFFFF,red%0d%0aK02212+%23FFFFFF,red%0d%0aK02214+%23FFFFFF,red%0d%0aK06637+%23FFFFFF,red%0d%0aK21770+%23FFFFFF,red%0d%0aK02209+%23FFFFFF,red%0d%0aK06635+%23FFFFFF,red%0d%0aK06625+%23FFFFFF,red%0d%0aK06632+%23FFFFFF,red%0d%0aK08866+%23FFFFFF,red%…
gga04210	Apoptosis	Cellular Processes	Cell growth and death	11	5	16	107	2.64419	0.00765065	0.083293	ENSGALG00000027864(NFKBIA),ENSGALG00000017186(BIRC3),ENSGALG00000012885(BCL2),ENSGALG00000008713(BIRC5),ENSGALG00000029968(GADD45B),ENSGALG00000009360(CAPN2),ENSGALG00000006211(BCL2L1),ENSGALG00000008294(ITPR1),ENSGALG00000006351(FAS),ENSGALG00000035325(PMAIP1),ENSGALG00000014692(LMNB1)	ENSGALG00000009179(TNFSF10),ENSGALG00000001419(DAB2IP),ENSGALG00000028005(GADD45G),ENSGALG00000014786(PIK3R1),ENSGALG00000037678	http://www.kegg.jp/kegg-bin/show_pathway?map=map04210&multi_query=K02649+%23FFFFFF,green%0d%0aK04734+%23FFFFFF,red%0d%0aK07611+%23FFFFFF,red%0d%0aK04402+%23FFFFFF,purple%0d%0aK16060+%23FFFFFF,red%0d%0aK03853+%23FFFFFF,red%0d%0aK04721+%23FFFFFF,green%0d%0aK08731+%23FFFFFF,purple%0d%0aK02161+%23FFFFFF,red%0d%0aK04958+%23FFFFFF,red%0d%0aK04570+%23FFFFFF,red%0d%0aK04390+%23FFFFFF,red%0d%0aK10131+%23F…
gga04114	Oocyte meiosis	Cellular Processes	Cell growth and death	11	2	13	90	2.55421	0.02028	0.125402	ENSGALG00000006110(PLK1),ENSGALG00000011281(SGO1),ENSGALG00000007768(AURKA),ENSGALG00000031244(ADCY6),ENSGALG00000040023(MAPK11),ENSGALG00000001506(PTTG2),ENSGALG00000008294(ITPR1),ENSGALG00000040794(CCNE2),ENSGALG00000004161(CCNB1),ENSGALG00000003085(CDK1),ENSGALG00000041923(ESPL1)	ENSGALG00000009828(PPP2R5A),ENSGALG00000012755(IGF-I)	http://www.kegg.jp/kegg-bin/show_pathway?map=map04114&multi_query=K11584+%23FFFFFF,green%0d%0aK11481+%23FFFFFF,red%0d%0aK04958+%23FFFFFF,red%0d%0aK04441+%23FFFFFF,red%0d%0aK21770+%23FFFFFF,red%0d%0aK06635+%23FFFFFF,red%0d%0aK08045+%23FFFFFF,red%0d%0aK11580+%23FFFFFF,red%0d%0aK06631+%23FFFFFF,red%0d%0aK06626+%23FFFFFF,red%0d%0aK05459+%23FFFFFF,green%0d%0aK02365+%23FFFFFF,red%0d%0aK02087+%23FFFFFF,…
gga04060	Cytokine-cytokine receptor interaction	Environmental Information Processing	Signaling molecules and interaction	18	8	26	150	3.06505	6.46732e-05	0.00301808	ENSGALG00000032717(CCL4),ENSGALG00000006106(TNFRSF6B),ENSGALG00000006351(FAS),ENSGALG00000038069(CCR8),ENSGALG00000007874(IL18),ENSGALG00000002112(CSF3R),ENSGALG00000024122(TNFRSF13B),ENSGALG00000046326(IL1R2),ENSGALG00000016785(IL1RL1),ENSGALG00000026207(CNTF),ENSGALG00000043044(IL1R1),ENSGALG00000016852(TNFSF13B),ENSGALG00000028256(CCL19),ENSGALG00000032260(IL10RA),ENSGALG00000016693(CSF2RA),EN…	ENSGALG00000006415(CD40LG),ENSGALG00000005848(IL11RA),ENSGALG00000015235(XCL1),ENSGALG00000009179(TNFSF10),ENSGALG00000008459(BMPR2),ENSGALG00000028407(GDF9),ENSGALG00000007253(IL1RAP),ENSGALG00000045814(CRLF2)	http://www.kegg.jp/kegg-bin/show_pathway?map=map04060&multi_query=K04671+%23FFFFFF,green%0d%0aK05420+%23FFFFFF,red%0d%0aK04183+%23FFFFFF,red%0d%0aK05405+%23FFFFFF,red%0d%0aK05512+%23FFFFFF,red%0d%0aK05150+%23FFFFFF,red%0d%0aK04721+%23FFFFFF,green%0d%0aK05078+%23FFFFFF,green%0d%0aK04387+%23FFFFFF,red%0d%0aK05134+%23FFFFFF,red%0d%0aK04723+%23FFFFFF,green%0d%0aK05171+%23FFFFFF,red%0d%0aK05056+%23FFF…
gga04068	FoxO signaling pathway	Environmental Information Processing	Signal transduction	8	10	18	109	2.92013	0.00156553	0.0313106	ENSGALG00000028318(CDKN1A),ENSGALG00000010195,ENSGALG00000029968(GADD45B),ENSGALG00000040023(MAPK11),ENSGALG00000006110(PLK1),ENSGALG00000004161(CCNB1),ENSGALG00000010129(PLK3),ENSGALG00000010915(IL6)	ENSGALG00000026137(CDKN2B),ENSGALG00000012755(IGF-I),ENSGALG00000028005(GADD45G),ENSGALG00000003537(SGK2),ENSGALG00000030034(G6PC1),ENSGALG00000009179(TNFSF10),ENSGALG00000030187(CAT),ENSGALG00000014725(PLK2),ENSGALG00000014786(PIK3R1),ENSGALG00000010347(CCNG2)	http://www.kegg.jp/kegg-bin/show_pathway?map=map04068&multi_query=K03781+%23FFFFFF,green%0d%0aK08862+%23FFFFFF,red%0d%0aK04685+%23FFFFFF,green%0d%0aK08861+%23FFFFFF,green%0d%0aK13303+%23FFFFFF,green%0d%0aK21770+%23FFFFFF,red%0d%0aK06625+%23FFFFFF,red%0d%0aK06631+%23FFFFFF,red%0d%0aK02649+%23FFFFFF,green%0d%0aK01084+%23FFFFFF,green%0d%0aK08863+%23FFFFFF,red%0d%0aK10146+%23FFFFFF,green%0d%0aK05459+…
gga03030	DNA replication	Genetic Information Processing	Replication and repair	6	0	6	26	4.08069	0.0126764	0.115988	ENSGALG00000004037(DNA2),ENSGALG00000043938(LIG1),ENSGALG00000012915(MCM4),ENSGALG00000012546(MCM5),ENSGALG00000012348(MCM6),ENSGALG00000016278(PRIM2)	-	http://www.kegg.jp/kegg-bin/show_pathway?map=map03030&multi_query=K02209+%23FFFFFF,red%0d%0aK02542+%23FFFFFF,red%0d%0aK10747+%23FFFFFF,red%0d%0aK02212+%23FFFFFF,red%0d%0aK02685+%23FFFFFF,red%0d%0aK10742+%23FFFFFF,red%0d%0a
gga00100	Steroid biosynthesis	Metabolism	Lipid metabolism	0	6	6	15	7.0732	0.000571016	0.016338	-	ENSGALG00000016665(FDFT1),ENSGALG00000004106(DHCR7),ENSGALG00000007493(NSDHL),ENSGALG00000010798(DHCR24),ENSGALG00000037065(SC5D),ENSGALG00000009365(CYP51A1)	http://www.kegg.jp/kegg-bin/show_pathway?map=map00100&multi_query=K05917+%23FFFFFF,green%0d%0aK00227+%23FFFFFF,green%0d%0aK00801+%23FFFFFF,green%0d%0aK09828+%23FFFFFF,green%0d%0aK07748+%23FFFFFF,green%0d%0aK00213+%23FFFFFF,green%0d%0a
gga00010	Glycolysis / Gluconeogenesis	Metabolism	Carbohydrate metabolism	3	8	11	46	4.22854	0.000583501	0.016338	ENSGALG00000026077(ALDOC),ENSGALG00000006939(PFKP),ENSGALG00000010225	ENSGALG00000007936(PGK2),ENSGALG00000030034(G6PC1),ENSGALG00000020160(ADH6),ENSGALG00000021039(HKDC1),ENSGALG00000003495(ALDH9A1),ENSGALG00000030614(ADH1C),ENSGALG00000016430(PDHA2),ENSGALG00000011016(PGM1)	http://www.kegg.jp/kegg-bin/show_pathway?map=map00010&multi_query=K01835+%23FFFFFF,green%0d%0aK13951+%23FFFFFF,green%0d%0aK00927+%23FFFFFF,green%0d%0aK00844+%23FFFFFF,green%0d%0aK00850+%23FFFFFF,red%0d%0aK01084+%23FFFFFF,green%0d%0aK00161+%23FFFFFF,green%0d%0aK01895+%23FFFFFF,red%0d%0aK00149+%23FFFFFF,green%0d%0aK01623+%23FFFFFF,red%0d%0a
gga00250	Alanine, aspartate and glutamate metabolism	Metabolism	Amino acid metabolism	6	2	8	32	4.42075	0.00242566	0.042449	ENSGALG00000033338(GPT2),ENSGALG00000002576(ASL2),ENSGALG00000000081(IL4I1),ENSGALG00000039705(GFPT2),ENSGALG00000004669(ASPA),ENSGALG00000010702(ADSS)	ENSGALG00000013728(PPAT),ENSGALG00000015057(DDO)	http://www.kegg.jp/kegg-bin/show_pathway?map=map00250&multi_query=K00764+%23FFFFFF,green%0d%0aK00820+%23FFFFFF,red%0d%0aK03334+%23FFFFFF,red%0d%0aK01437+%23FFFFFF,red%0d%0aK01939+%23FFFFFF,red%0d%0aK00814+%23FFFFFF,red%0d%0aK00272+%23FFFFFF,green%0d%0aK01755+%23FFFFFF,red%0d%0a
gga00052	Galactose metabolism	Metabolism	Carbohydrate metabolism	2	5	7	27	4.58448	0.00362004	0.0511352	ENSGALG00000013072(AKR1B10),ENSGALG00000006939(PFKP)	ENSGALG00000030034(G6PC1),ENSGALG00000002022(B4GALT1),ENSGALG00000008855(UGP2),ENSGALG00000011016(PGM1),ENSGALG00000021039(HKDC1)	http://www.kegg.jp/kegg-bin/show_pathway?map=map00052&multi_query=K00844+%23FFFFFF,green%0d%0aK07966+%23FFFFFF,green%0d%0aK00850+%23FFFFFF,red%0d%0aK00963+%23FFFFFF,green%0d%0aK01835+%23FFFFFF,green%0d%0aK00011+%23FFFFFF,red%0d%0aK01084+%23FFFFFF,green%0d%0a
gga00620	Pyruvate metabolism	Metabolism	Carbohydrate metabolism	1	7	8	34	4.16071	0.00365251	0.0511352	ENSGALG00000010225	ENSGALG00000020160(ADH6),ENSGALG00000015849(ME1),ENSGALG00000016430(PDHA2),ENSGALG00000030614(ADH1C),ENSGALG00000003495(ALDH9A1),ENSGALG00000005439(ACACA),ENSGALG00000008858(MDH1)	http://www.kegg.jp/kegg-bin/show_pathway?map=map00620&multi_query=K11262+%23FFFFFF,green%0d%0aK00025+%23FFFFFF,green%0d%0aK00161+%23FFFFFF,green%0d%0aK13951+%23FFFFFF,green%0d%0aK00149+%23FFFFFF,green%0d%0aK01895+%23FFFFFF,red%0d%0aK00029+%23FFFFFF,green%0d%0a
gga00630	Glyoxylate and dicarboxylate metabolism	Metabolism	Carbohydrate metabolism	1	6	7	28	4.42075	0.00451248	0.0574316	ENSGALG00000010225	ENSGALG00000005888(PGP),ENSGALG00000008845(HAO1),ENSGALG00000014766(HAO2),ENSGALG00000030187(CAT),ENSGALG00000008858(MDH1),ENSGALG00000000109(AFMID)	http://www.kegg.jp/kegg-bin/show_pathway?map=map00630&multi_query=K00025+%23FFFFFF,green%0d%0aK03781+%23FFFFFF,green%0d%0aK01432+%23FFFFFF,green%0d%0aK11517+%23FFFFFF,green%0d%0aK19269+%23FFFFFF,green%0d%0aK01895+%23FFFFFF,red%0d%0a
gga00340	Histidine metabolism	Metabolism	Amino acid metabolism	2	3	5	17	5.20088	0.00773435	0.083293	ENSGALG00000004669(ASPA),ENSGALG00000019514(CNDP2)	ENSGALG00000016224(MAOA),ENSGALG00000012377(HNMT),ENSGALG00000003495(ALDH9A1)	http://www.kegg.jp/kegg-bin/show_pathway?map=map00340&multi_query=K00149+%23FFFFFF,green%0d%0aK01437+%23FFFFFF,red%0d%0aK00546+%23FFFFFF,green%0d%0aK08660+%23FFFFFF,red%0d%0aK00274+%23FFFFFF,green%0d%0a
gga00380	Tryptophan metabolism	Metabolism	Amino acid metabolism	2	5	7	32	3.86816	0.00980828	0.0980828	ENSGALG00000000081(IL4I1),ENSGALG00000035207(TDO2)	ENSGALG00000000109(AFMID),ENSGALG00000025822(CYP1B1),ENSGALG00000016224(MAOA),ENSGALG00000030187(CAT),ENSGALG00000003495(ALDH9A1)	http://www.kegg.jp/kegg-bin/show_pathway?map=map00380&multi_query=K01432+%23FFFFFF,green%0d%0aK00149+%23FFFFFF,green%0d%0aK03334+%23FFFFFF,red%0d%0aK03781+%23FFFFFF,green%0d%0aK00274+%23FFFFFF,green%0d%0aK00453+%23FFFFFF,red%0d%0aK07410+%23FFFFFF,green%0d%0a
gga00061	Fatty acid biosynthesis	Metabolism	Lipid metabolism	0	4	4	13	5.44092	0.0144931	0.115988	-	ENSGALG00000005439(ACACA),ENSGALG00000040896(FASN),ENSGALG00000001749(ACSBG2),ENSGALG00000008840(ACSL5)	http://www.kegg.jp/kegg-bin/show_pathway?map=map00061&multi_query=K15013+%23FFFFFF,green%0d%0aK00665+%23FFFFFF,green%0d%0aK11262+%23FFFFFF,green%0d%0aK01897+%23FFFFFF,green%0d%0a
gga00982	Drug metabolism - cytochrome P450	Metabolism	Xenobiotics biodegradation and metabolism	0	6	6	27	3.92956	0.0152639	0.115988	-	ENSGALG00000038652,ENSGALG00000016224(MAOA),ENSGALG00000030614(ADH1C),ENSGALG00000016322,ENSGALG00000020160(ADH6),ENSGALG00000040573(FMO3)	http://www.kegg.jp/kegg-bin/show_pathway?map=map00982&multi_query=K13951+%23FFFFFF,green%0d%0aK00485+%23FFFFFF,green%0d%0aK00799+%23FFFFFF,green%0d%0aK00274+%23FFFFFF,green%0d%0a
gga01040	Biosynthesis of unsaturated fatty acids	Metabolism	Lipid metabolism	1	5	6	27	3.92956	0.0152639	0.115988	ENSGALG00000005860(ACAA1)	ENSGALG00000005739(SCD),ENSGALG00000007127,ENSGALG00000016314(ELOVL5),ENSGALG00000005776,ENSGALG00000008752	http://www.kegg.jp/kegg-bin/show_pathway?map=map01040&multi_query=K00507+%23FFFFFF,green%0d%0aK10224+%23FFFFFF,green%0d%0aK07513+%23FFFFFF,red%0d%0aK10258+%23FFFFFF,green%0d%0aK01068+%23FFFFFF,green%0d%0aK10244+%23FFFFFF,green%0d%0a
gga00230	Purine metabolism	Metabolism	Nucleotide metabolism	8	7	15	106	2.50231	0.0157412	0.115988	ENSGALG00000031244(ADCY6),ENSGALG00000016471,ENSGALG00000010702(ADSS),ENSGALG00000016442(RRM2),ENSGALG00000013941(PDE7B),ENSGALG00000028501(DCK),ENSGALG00000005961(DGUOK),ENSGALG00000006626(PDE6C)	ENSGALG00000013728(PPAT),ENSGALG00000013726(PAICS),ENSGALG00000039696(ENTPD2),ENSGALG00000011838(GUCY2C),ENSGALG00000011016(PGM1),ENSGALG00000014447(AK3),ENSGALG00000013031(CECR1)	http://www.kegg.jp/kegg-bin/show_pathway?map=map00230&multi_query=K00893+%23FFFFFF,red%0d%0aK19572+%23FFFFFF,green%0d%0aK00764+%23FFFFFF,green%0d%0aK13757+%23FFFFFF,red%0d%0aK01835+%23FFFFFF,green%0d%0aK00944+%23FFFFFF,green%0d%0aK12320+%23FFFFFF,green%0d%0aK01081+%23FFFFFF,red%0d%0aK01939+%23FFFFFF,red%0d%0aK01509+%23FFFFFF,green%0d%0aK08045+%23FFFFFF,red%0d%0aK01587+%23FFFFFF,green%0d%0aK18436+…
gga00980	Metabolism of xenobiotics by cytochrome P450	Metabolism	Xenobiotics biodegradation and metabolism	0	6	6	28	3.78921	0.0181961	0.121307	-	ENSGALG00000030614(ADH1C),ENSGALG00000020160(ADH6),ENSGALG00000038652,ENSGALG00000025822(CYP1B1),ENSGALG00000016322,ENSGALG00000010303	http://www.kegg.jp/kegg-bin/show_pathway?map=map00980&multi_query=K00799+%23FFFFFF,green%0d%0aK01253+%23FFFFFF,green%0d%0aK13951+%23FFFFFF,green%0d%0aK07410+%23FFFFFF,green%0d%0a
gga00051	Fructose and mannose metabolism	Metabolism	Carbohydrate metabolism	3	3	6	28	3.78921	0.0181961	0.121307	ENSGALG00000026077(ALDOC),ENSGALG00000006939(PFKP),ENSGALG00000013072(AKR1B10)	ENSGALG00000031408(SORD),ENSGALG00000021039(HKDC1),ENSGALG00000037854(TKFC)	http://www.kegg.jp/kegg-bin/show_pathway?map=map00051&multi_query=K00008+%23FFFFFF,green%0d%0aK01623+%23FFFFFF,red%0d%0aK00844+%23FFFFFF,green%0d%0aK00850+%23FFFFFF,red%0d%0aK00011+%23FFFFFF,red%0d%0aK00863+%23FFFFFF,green%0d%0a
gga00071	Fatty acid degradation	Metabolism	Lipid metabolism	1	5	6	29	3.65855	0.0214921	0.125402	ENSGALG00000005860(ACAA1)	ENSGALG00000003495(ALDH9A1),ENSGALG00000030614(ADH1C),ENSGALG00000020160(ADH6),ENSGALG00000001749(ACSBG2),ENSGALG00000008840(ACSL5)	http://www.kegg.jp/kegg-bin/show_pathway?map=map00071&multi_query=K13951+%23FFFFFF,green%0d%0aK15013+%23FFFFFF,green%0d%0aK01897+%23FFFFFF,green%0d%0aK00149+%23FFFFFF,green%0d%0aK07513+%23FFFFFF,red%0d%0a
gga00330	Arginine and proline metabolism	Metabolism	Amino acid metabolism	3	4	7	37	3.34543	0.0214974	0.125402	ENSGALG00000007728,ENSGALG00000019514(CNDP2),ENSGALG00000009519(ARG2)	ENSGALG00000003495(ALDH9A1),ENSGALG00000023435(GATM),ENSGALG00000016224(MAOA),ENSGALG00000040182	http://www.kegg.jp/kegg-bin/show_pathway?map=map00330&multi_query=K00318+%23FFFFFF,red%0d%0aK00613+%23FFFFFF,green%0d%0aK00542+%23FFFFFF,green%0d%0aK00149+%23FFFFFF,green%0d%0aK08660+%23FFFFFF,red%0d%0aK00274+%23FFFFFF,green%0d%0aK01476+%23FFFFFF,red%0d%0a
gga00270	Cysteine and methionine metabolism	Metabolism	Amino acid metabolism	3	4	7	39	3.17387	0.0281272	0.151454	ENSGALG00000002479(MAT1A),ENSGALG00000000081(IL4I1),ENSGALG00000013177(BCAT1)	ENSGALG00000002358(CDO1),ENSGALG00000008858(MDH1),ENSGALG00000016313(GCLC),ENSGALG00000033677(AHCY)	http://www.kegg.jp/kegg-bin/show_pathway?map=map00270&multi_query=K01251+%23FFFFFF,green%0d%0aK11204+%23FFFFFF,green%0d%0aK00826+%23FFFFFF,red%0d%0aK00025+%23FFFFFF,green%0d%0aK03334+%23FFFFFF,red%0d%0aK00456+%23FFFFFF,green%0d%0aK00789+%23FFFFFF,red%0d%0a
gga03320	PPAR signaling pathway	Organismal Systems	Endocrine system	6	8	14	53	4.67098	3.21316e-05	0.00301808	ENSGALG00000014862(HMGCS1),ENSGALG00000004974(PPARG),ENSGALG00000005860(ACAA1),ENSGALG00000041344(FABP5),ENSGALG00000015425(LPL),ENSGALG00000030025(FABP4)	ENSGALG00000015849(ME1),ENSGALG00000041222(CYP7A1),ENSGALG00000000619(ANGPTL4),ENSGALG00000012112(DBI),ENSGALG00000005739(SCD),ENSGALG00000008439(CD36),ENSGALG00000008840(ACSL5),ENSGALG00000001749(ACSBG2)	http://www.kegg.jp/kegg-bin/show_pathway?map=map03320&multi_query=K01641+%23FFFFFF,red%0d%0aK08762+%23FFFFFF,green%0d%0aK08767+%23FFFFFF,green%0d%0aK08753+%23FFFFFF,red%0d%0aK07513+%23FFFFFF,red%0d%0aK01059+%23FFFFFF,red%0d%0aK00029+%23FFFFFF,green%0d%0aK00489+%23FFFFFF,green%0d%0aK00507+%23FFFFFF,green%0d%0aK01897+%23FFFFFF,green%0d%0aK08754+%23FFFFFF,red%0d%0aK06259+%23FFFFFF,green%0d%0aK08530+…
gga04672	Intestinal immune network for IgA production	Organismal Systems	Immune system	4	2	6	30	3.5366	0.0251693	0.140948	ENSGALG00000041577(ITGA4),ENSGALG00000010915(IL6),ENSGALG00000024122(TNFRSF13B),ENSGALG00000016852(TNFSF13B)	ENSGALG00000000919(PIGR),ENSGALG00000006415(CD40LG)	http://www.kegg.jp/kegg-bin/show_pathway?map=map04672&multi_query=K13073+%23FFFFFF,green%0d%0aK03161+%23FFFFFF,green%0d%0aK05476+%23FFFFFF,red%0d%0aK05405+%23FFFFFF,red%0d%0aK05150+%23FFFFFF,red%0d%0aK06483+%23FFFFFF,red%0d%0a

## Sheet: Table S7
Table S7 KEGG enrichment for up-regulated DEGs
PathwayID	Pathway	Level1	Level2	list_number	total_number	Pvalue	FDR	Gene	URL
gga04110	Cell cycle	Cellular Processes	Cell growth and death	16	106	2.84974e-06	0.000248908	ENSGALG00000012915(MCM4),ENSGALG00000003085(CDK1),ENSGALG00000012348(MCM6),ENSGALG00000012546(MCM5),ENSGALG00000015874(TTK),ENSGALG00000004161(CCNB1),ENSGALG00000029968(GADD45B),ENSGALG00000041923(ESPL1),ENSGALG00000005769(WEE1),ENSGALG00000006110(PLK1),ENSGALG00000025759(TFDP2),ENSGALG00000006051(CDC7),ENSGALG00000040794(CCNE2),ENSGALG00000028318(CDKN1A),ENSGALG00000001506(PTTG2),ENSGALG00000036…	http://www.kegg.jp/kegg-bin/show_pathway?map=map04110&multi_query=K08866+%23FFFFFF,blue%0d%0aK06637+%23FFFFFF,blue%0d%0aK06632+%23FFFFFF,blue%0d%0aK06635+%23FFFFFF,blue%0d%0aK02212+%23FFFFFF,blue%0d%0aK09392+%23FFFFFF,blue%0d%0aK06631+%23FFFFFF,blue%0d%0aK02209+%23FFFFFF,blue%0d%0aK02087+%23FFFFFF,blue%0d%0aK02542+%23FFFFFF,blue%0d%0aK04402+%23FFFFFF,blue%0d%0aK02214+%23FFFFFF,blue%0d%0aK21770+%2…
gga04115	p53 signaling pathway	Cellular Processes	Cell growth and death	12	63	4.48483e-06	0.000248908	ENSGALG00000028318(CDKN1A),ENSGALG00000006211(BCL2L1),ENSGALG00000040794(CCNE2),ENSGALG00000006351(FAS),ENSGALG00000029968(GADD45B),ENSGALG00000035325(PMAIP1),ENSGALG00000012873(SERPINB5),ENSGALG00000004897(GTSE1),ENSGALG00000016442(RRM2),ENSGALG00000003085(CDK1),ENSGALG00000012885(BCL2),ENSGALG00000004161(CCNB1)	http://www.kegg.jp/kegg-bin/show_pathway?map=map04115&multi_query=K02087+%23FFFFFF,blue%0d%0aK04570+%23FFFFFF,blue%0d%0aK04402+%23FFFFFF,blue%0d%0aK10129+%23FFFFFF,blue%0d%0aK21770+%23FFFFFF,blue%0d%0aK06625+%23FFFFFF,blue%0d%0aK10808+%23FFFFFF,blue%0d%0aK10139+%23FFFFFF,blue%0d%0aK04390+%23FFFFFF,blue%0d%0aK06626+%23FFFFFF,blue%0d%0aK02161+%23FFFFFF,blue%0d%0aK10131+%23FFFFFF,blue%0d%0a
gga04114	Oocyte meiosis	Cellular Processes	Cell growth and death	11	90	0.000725827	0.0161134	ENSGALG00000003085(CDK1),ENSGALG00000040023(MAPK11),ENSGALG00000008294(ITPR1),ENSGALG00000004161(CCNB1),ENSGALG00000031244(ADCY6),ENSGALG00000041923(ESPL1),ENSGALG00000006110(PLK1),ENSGALG00000040794(CCNE2),ENSGALG00000011281(SGO1),ENSGALG00000001506(PTTG2),ENSGALG00000007768(AURKA)	http://www.kegg.jp/kegg-bin/show_pathway?map=map04114&multi_query=K06635+%23FFFFFF,blue%0d%0aK06626+%23FFFFFF,blue%0d%0aK04958+%23FFFFFF,blue%0d%0aK02365+%23FFFFFF,blue%0d%0aK11580+%23FFFFFF,blue%0d%0aK04441+%23FFFFFF,blue%0d%0aK11481+%23FFFFFF,blue%0d%0aK02087+%23FFFFFF,blue%0d%0aK08045+%23FFFFFF,blue%0d%0aK06631+%23FFFFFF,blue%0d%0aK21770+%23FFFFFF,blue%0d%0a
gga04210	Apoptosis	Cellular Processes	Cell growth and death	11	107	0.00302269	0.0479312	ENSGALG00000006211(BCL2L1),ENSGALG00000027864(NFKBIA),ENSGALG00000006351(FAS),ENSGALG00000014692(LMNB1),ENSGALG00000009360(CAPN2),ENSGALG00000029968(GADD45B),ENSGALG00000035325(PMAIP1),ENSGALG00000008713(BIRC5),ENSGALG00000017186(BIRC3),ENSGALG00000012885(BCL2),ENSGALG00000008294(ITPR1)	http://www.kegg.jp/kegg-bin/show_pathway?map=map04210&multi_query=K16060+%23FFFFFF,blue%0d%0aK02161+%23FFFFFF,blue%0d%0aK04570+%23FFFFFF,blue%0d%0aK04402+%23FFFFFF,blue%0d%0aK04390+%23FFFFFF,blue%0d%0aK10131+%23FFFFFF,blue%0d%0aK04958+%23FFFFFF,blue%0d%0aK07611+%23FFFFFF,blue%0d%0aK04734+%23FFFFFF,blue%0d%0aK03853+%23FFFFFF,blue%0d%0aK08731+%23FFFFFF,blue%0d%0a
gga04060	Cytokine-cytokine receptor interaction	Environmental Information Processing	Signaling molecules and interaction	18	150	1.87676e-05	0.000694402	ENSGALG00000032260(IL10RA),ENSGALG00000007874(IL18),ENSGALG00000010915(IL6),ENSGALG00000046326(IL1R2),ENSGALG00000032717(CCL4),ENSGALG00000006106(TNFRSF6B),ENSGALG00000016852(TNFSF13B),ENSGALG00000026207(CNTF),ENSGALG00000002112(CSF3R),ENSGALG00000016693(CSF2RA),ENSGALG00000016785(IL1RL1),ENSGALG00000003003(CCL20),ENSGALG00000034213(TNFRSF1B),ENSGALG00000006351(FAS),ENSGALG00000043044(IL1R1),ENSG…	http://www.kegg.jp/kegg-bin/show_pathway?map=map04060&multi_query=K05141+%23FFFFFF,blue%0d%0aK05143+%23FFFFFF,blue%0d%0aK05066+%23FFFFFF,blue%0d%0aK05150+%23FFFFFF,blue%0d%0aK04386+%23FFFFFF,blue%0d%0aK04390+%23FFFFFF,blue%0d%0aK05482+%23FFFFFF,blue%0d%0aK05512+%23FFFFFF,blue%0d%0aK04183+%23FFFFFF,blue%0d%0aK12964+%23FFFFFF,blue%0d%0aK05420+%23FFFFFF,blue%0d%0aK05476+%23FFFFFF,blue%0d%0aK14625+%2…
gga04010	MAPK signaling pathway	Environmental Information Processing	Signal transduction	14	217	0.0461209	0.365673	ENSGALG00000029968(GADD45B),ENSGALG00000013663(FGF20),ENSGALG00000001926(HSPB1),ENSGALG00000032029(SRF),ENSGALG00000009450(DUSP10),ENSGALG00000012594(NTRK2),ENSGALG00000040023(MAPK11),ENSGALG00000043641(JUND),ENSGALG00000039895(EPHA2),ENSGALG00000032618(DUSP5),ENSGALG00000006351(FAS),ENSGALG00000043044(IL1R1),ENSGALG00000009740(RASGRP1),ENSGALG00000017179(PDGFD)	http://www.kegg.jp/kegg-bin/show_pathway?map=map04010&multi_query=K04358+%23FFFFFF,blue%0d%0aK04441+%23FFFFFF,blue%0d%0aK20216+%23FFFFFF,blue%0d%0aK04402+%23FFFFFF,blue%0d%0aK04386+%23FFFFFF,blue%0d%0aK04390+%23FFFFFF,blue%0d%0aK04360+%23FFFFFF,blue%0d%0aK04455+%23FFFFFF,blue%0d%0aK04350+%23FFFFFF,blue%0d%0aK05450+%23FFFFFF,blue%0d%0aK04449+%23FFFFFF,blue%0d%0aK05103+%23FFFFFF,blue%0d%0aK04459+%2…
gga03030	DNA replication	Genetic Information Processing	Replication and repair	6	26	0.000413986	0.0114881	ENSGALG00000012546(MCM5),ENSGALG00000012348(MCM6),ENSGALG00000012915(MCM4),ENSGALG00000043938(LIG1),ENSGALG00000016278(PRIM2),ENSGALG00000004037(DNA2)	http://www.kegg.jp/kegg-bin/show_pathway?map=map03030&multi_query=K02212+%23FFFFFF,blue%0d%0aK02209+%23FFFFFF,blue%0d%0aK02542+%23FFFFFF,blue%0d%0aK02685+%23FFFFFF,blue%0d%0aK10742+%23FFFFFF,blue%0d%0aK10747+%23FFFFFF,blue%0d%0a
gga03460	Fanconi anemia pathway	Genetic Information Processing	Replication and repair	6	44	0.00704889	0.0978034	ENSGALG00000016569(FANCB),ENSGALG00000024481(CENPS),ENSGALG00000002781(BRCA1),ENSGALG00000012618(FANCC),ENSGALG00000002009(FANCG),ENSGALG00000000102(UBE2T)	http://www.kegg.jp/kegg-bin/show_pathway?map=map03460&multi_query=K10890+%23FFFFFF,blue%0d%0aK10889+%23FFFFFF,blue%0d%0aK10605+%23FFFFFF,blue%0d%0aK11511+%23FFFFFF,blue%0d%0aK13960+%23FFFFFF,blue%0d%0aK10894+%23FFFFFF,blue%0d%0a
gga00250	Alanine, aspartate and glutamate metabolism	Metabolism	Amino acid metabolism	6	32	0.0013383	0.0247585	ENSGALG00000004669(ASPA),ENSGALG00000000081(IL4I1),ENSGALG00000033338(GPT2),ENSGALG00000010702(ADSS),ENSGALG00000039705(GFPT2),ENSGALG00000002576(ASL2)	http://www.kegg.jp/kegg-bin/show_pathway?map=map00250&multi_query=K01755+%23FFFFFF,blue%0d%0aK03334+%23FFFFFF,blue%0d%0aK00820+%23FFFFFF,blue%0d%0aK01437+%23FFFFFF,blue%0d%0aK00814+%23FFFFFF,blue%0d%0aK01939+%23FFFFFF,blue%0d%0a
gga00220	Arginine biosynthesis	Metabolism	Amino acid metabolism	3	16	0.0232169	0.257708	ENSGALG00000009519(ARG2),ENSGALG00000002576(ASL2),ENSGALG00000033338(GPT2)	http://www.kegg.jp/kegg-bin/show_pathway?map=map00220&multi_query=K01476+%23FFFFFF,blue%0d%0aK00814+%23FFFFFF,blue%0d%0aK01755+%23FFFFFF,blue%0d%0a
gga03320	PPAR signaling pathway	Organismal Systems	Endocrine system	6	53	0.0171318	0.211292	ENSGALG00000015425(LPL),ENSGALG00000041344(FABP5),ENSGALG00000014862(HMGCS1),ENSGALG00000005860(ACAA1),ENSGALG00000030025(FABP4),ENSGALG00000004974(PPARG)	http://www.kegg.jp/kegg-bin/show_pathway?map=map03320&multi_query=K08754+%23FFFFFF,blue%0d%0aK08753+%23FFFFFF,blue%0d%0aK07513+%23FFFFFF,blue%0d%0aK01641+%23FFFFFF,blue%0d%0aK01059+%23FFFFFF,blue%0d%0aK08530+%23FFFFFF,blue%0d%0a
gga04672	Intestinal immune network for IgA production	Organismal Systems	Immune system	4	30	0.0288935	0.291562	ENSGALG00000010915(IL6),ENSGALG00000016852(TNFSF13B),ENSGALG00000024122(TNFRSF13B),ENSGALG00000041577(ITGA4)	http://www.kegg.jp/kegg-bin/show_pathway?map=map04672&multi_query=K06483+%23FFFFFF,blue%0d%0aK05405+%23FFFFFF,blue%0d%0aK05150+%23FFFFFF,blue%0d%0aK05476+%23FFFFFF,blue%0d%0a
gga04621	NOD-like receptor signaling pathway	Organismal Systems	Immune system	9	112	0.0317863	0.294024	ENSGALG00000006211(BCL2L1),ENSGALG00000027864(NFKBIA),ENSGALG00000002786(PSTPIP1),ENSGALG00000017186(BIRC3),ENSGALG00000012885(BCL2),ENSGALG00000007874(IL18),ENSGALG00000010915(IL6),ENSGALG00000008294(ITPR1),ENSGALG00000040023(MAPK11)	http://www.kegg.jp/kegg-bin/show_pathway?map=map04621&multi_query=K04734+%23FFFFFF,blue%0d%0aK04958+%23FFFFFF,blue%0d%0aK16060+%23FFFFFF,blue%0d%0aK05482+%23FFFFFF,blue%0d%0aK04570+%23FFFFFF,blue%0d%0aK04441+%23FFFFFF,blue%0d%0aK02161+%23FFFFFF,blue%0d%0aK12804+%23FFFFFF,blue%0d%0aK05405+%23FFFFFF,blue%0d%0a
gga04623	Cytosolic DNA-sensing pathway	Organismal Systems	Immune system	4	32	0.0356845	0.304691	ENSGALG00000032717(CCL4),ENSGALG00000007874(IL18),ENSGALG00000010915(IL6),ENSGALG00000027864(NFKBIA)	http://www.kegg.jp/kegg-bin/show_pathway?map=map04623&multi_query=K05405+%23FFFFFF,blue%0d%0aK04734+%23FFFFFF,blue%0d%0aK05482+%23FFFFFF,blue%0d%0aK12964+%23FFFFFF,blue%0d%0a

## Sheet: Table S8
Table S8 KEGG enrichment for down-regulated DEGs
PathwayID	Pathway	Level1	Level2	list_number	total_number	Pvalue	FDR	Gene	URL
gga04216	Ferroptosis	Cellular Processes	Cell growth and death	4	32	0.0317264	0.184013	ENSGALG00000008840(ACSL5),ENSGALG00000012298(SLC39A8),ENSGALG00000012847,ENSGALG00000016313(GCLC)	http://www.kegg.jp/kegg-bin/show_pathway?map=map04216&multi_query=K13869+%23FFFFFF,blue%0d%0aK11204+%23FFFFFF,blue%0d%0aK01897+%23FFFFFF,blue%0d%0aK14714+%23FFFFFF,blue%0d%0a
gga04068	FoxO signaling pathway	Environmental Information Processing	Signal transduction	10	109	0.00799249	0.0713176	ENSGALG00000028005(GADD45G),ENSGALG00000030034(G6PC1),ENSGALG00000014725(PLK2),ENSGALG00000030187(CAT),ENSGALG00000026137(CDKN2B),ENSGALG00000012755(IGF-I),ENSGALG00000003537(SGK2),ENSGALG00000010347(CCNG2),ENSGALG00000009179(TNFSF10),ENSGALG00000014786(PIK3R1)	http://www.kegg.jp/kegg-bin/show_pathway?map=map04068&multi_query=K13303+%23FFFFFF,blue%0d%0aK01084+%23FFFFFF,blue%0d%0aK05459+%23FFFFFF,blue%0d%0aK04721+%23FFFFFF,blue%0d%0aK02649+%23FFFFFF,blue%0d%0aK04685+%23FFFFFF,blue%0d%0aK10146+%23FFFFFF,blue%0d%0aK08861+%23FFFFFF,blue%0d%0aK03781+%23FFFFFF,blue%0d%0aK04402+%23FFFFFF,blue%0d%0a
gga04310	Wnt signaling pathway	Environmental Information Processing	Signal transduction	10	120	0.0152208	0.110351	ENSGALG00000003473(SFRP1),ENSGALG00000041708(WNT4),ENSGALG00000006080(GPC4),ENSGALG00000000839(WNT11),ENSGALG00000040993(BAMBI),ENSGALG00000039200(AXIN2),ENSGALG00000005733(WNT8B),ENSGALG00000009241(SFRP2),ENSGALG00000017242(FZD4),ENSGALG00000040606(RAC3)	http://www.kegg.jp/kegg-bin/show_pathway?map=map04310&multi_query=K02354+%23FFFFFF,blue%0d%0aK10162+%23FFFFFF,blue%0d%0aK04385+%23FFFFFF,blue%0d%0aK08110+%23FFFFFF,blue%0d%0aK07861+%23FFFFFF,blue%0d%0aK02176+%23FFFFFF,blue%0d%0aK00408+%23FFFFFF,blue%0d%0aK01384+%23FFFFFF,blue%0d%0aK02166+%23FFFFFF,blue%0d%0aK00714+%23FFFFFF,blue%0d%0a
gga04150	mTOR signaling pathway	Environmental Information Processing	Signal transduction	9	119	0.0362768	0.200386	ENSGALG00000020251(FNIP2),ENSGALG00000005845(SLC7A5),ENSGALG00000041708(WNT4),ENSGALG00000014786(PIK3R1),ENSGALG00000002403(ULK1),ENSGALG00000000839(WNT11),ENSGALG00000012755(IGF-I),ENSGALG00000005733(WNT8B),ENSGALG00000017242(FZD4)	http://www.kegg.jp/kegg-bin/show_pathway?map=map04150&multi_query=K01384+%23FFFFFF,blue%0d%0aK02354+%23FFFFFF,blue%0d%0aK13780+%23FFFFFF,blue%0d%0aK02649+%23FFFFFF,blue%0d%0aK05459+%23FFFFFF,blue%0d%0aK00714+%23FFFFFF,blue%0d%0aK20401+%23FFFFFF,blue%0d%0aK21357+%23FFFFFF,blue%0d%0aK00408+%23FFFFFF,blue%0d%0a
gga00100	Steroid biosynthesis	Metabolism	Lipid metabolism	6	15	1.04395e-05	0.00121098	ENSGALG00000009365(CYP51A1),ENSGALG00000037065(SC5D),ENSGALG00000016665(FDFT1),ENSGALG00000004106(DHCR7),ENSGALG00000010798(DHCR24),ENSGALG00000007493(NSDHL)	http://www.kegg.jp/kegg-bin/show_pathway?map=map00100&multi_query=K07748+%23FFFFFF,blue%0d%0aK09828+%23FFFFFF,blue%0d%0aK00801+%23FFFFFF,blue%0d%0aK05917+%23FFFFFF,blue%0d%0aK00227+%23FFFFFF,blue%0d%0aK00213+%23FFFFFF,blue%0d%0a
gga00620	Pyruvate metabolism	Metabolism	Carbohydrate metabolism	7	34	0.000229492	0.01006	ENSGALG00000030614(ADH1C),ENSGALG00000020160(ADH6),ENSGALG00000005439(ACACA),ENSGALG00000016430(PDHA2),ENSGALG00000008858(MDH1),ENSGALG00000015849(ME1),ENSGALG00000003495(ALDH9A1)	http://www.kegg.jp/kegg-bin/show_pathway?map=map00620&multi_query=K00149+%23FFFFFF,blue%0d%0aK00161+%23FFFFFF,blue%0d%0aK11262+%23FFFFFF,blue%0d%0aK00025+%23FFFFFF,blue%0d%0aK00029+%23FFFFFF,blue%0d%0aK13951+%23FFFFFF,blue%0d%0a
gga00010	Glycolysis / Gluconeogenesis	Metabolism	Carbohydrate metabolism	8	46	0.000281192	0.01006	ENSGALG00000011016(PGM1),ENSGALG00000020160(ADH6),ENSGALG00000016430(PDHA2),ENSGALG00000030034(G6PC1),ENSGALG00000030614(ADH1C),ENSGALG00000007936(PGK2),ENSGALG00000021039(HKDC1),ENSGALG00000003495(ALDH9A1)	http://www.kegg.jp/kegg-bin/show_pathway?map=map00010&multi_query=K13951+%23FFFFFF,blue%0d%0aK00149+%23FFFFFF,blue%0d%0aK00927+%23FFFFFF,blue%0d%0aK01084+%23FFFFFF,blue%0d%0aK00844+%23FFFFFF,blue%0d%0aK00161+%23FFFFFF,blue%0d%0aK01835+%23FFFFFF,blue%0d%0a
gga00982	Drug metabolism - cytochrome P450	Metabolism	Xenobiotics biodegradation and metabolism	6	27	0.000421971	0.01006	ENSGALG00000030614(ADH1C),ENSGALG00000016322,ENSGALG00000020160(ADH6),ENSGALG00000016224(MAOA),ENSGALG00000040573(FMO3),ENSGALG00000038652	http://www.kegg.jp/kegg-bin/show_pathway?map=map00982&multi_query=K00799+%23FFFFFF,blue%0d%0aK13951+%23FFFFFF,blue%0d%0aK00274+%23FFFFFF,blue%0d%0aK00485+%23FFFFFF,blue%0d%0a
gga00630	Glyoxylate and dicarboxylate metabolism	Metabolism	Carbohydrate metabolism	6	28	0.000520347	0.01006	ENSGALG00000014766(HAO2),ENSGALG00000030187(CAT),ENSGALG00000005888(PGP),ENSGALG00000008845(HAO1),ENSGALG00000000109(AFMID),ENSGALG00000008858(MDH1)	http://www.kegg.jp/kegg-bin/show_pathway?map=map00630&multi_query=K11517+%23FFFFFF,blue%0d%0aK00025+%23FFFFFF,blue%0d%0aK19269+%23FFFFFF,blue%0d%0aK01432+%23FFFFFF,blue%0d%0aK03781+%23FFFFFF,blue%0d%0a
gga00980	Metabolism of xenobiotics by cytochrome P450	Metabolism	Xenobiotics biodegradation and metabolism	6	28	0.000520347	0.01006	ENSGALG00000030614(ADH1C),ENSGALG00000020160(ADH6),ENSGALG00000016322,ENSGALG00000010303,ENSGALG00000038652,ENSGALG00000025822(CYP1B1)	http://www.kegg.jp/kegg-bin/show_pathway?map=map00980&multi_query=K01253+%23FFFFFF,blue%0d%0aK00799+%23FFFFFF,blue%0d%0aK13951+%23FFFFFF,blue%0d%0aK07410+%23FFFFFF,blue%0d%0a
gga00061	Fatty acid biosynthesis	Metabolism	Lipid metabolism	4	13	0.0011055	0.0160298	ENSGALG00000001749(ACSBG2),ENSGALG00000008840(ACSL5),ENSGALG00000040896(FASN),ENSGALG00000005439(ACACA)	http://www.kegg.jp/kegg-bin/show_pathway?map=map00061&multi_query=K15013+%23FFFFFF,blue%0d%0aK01897+%23FFFFFF,blue%0d%0aK00665+%23FFFFFF,blue%0d%0aK11262+%23FFFFFF,blue%0d%0a
gga00052	Galactose metabolism	Metabolism	Carbohydrate metabolism	5	27	0.00307239	0.0356397	ENSGALG00000030034(G6PC1),ENSGALG00000011016(PGM1),ENSGALG00000021039(HKDC1),ENSGALG00000008855(UGP2),ENSGALG00000002022(B4GALT1)	http://www.kegg.jp/kegg-bin/show_pathway?map=map00052&multi_query=K00844+%23FFFFFF,blue%0d%0aK00963+%23FFFFFF,blue%0d%0aK01084+%23FFFFFF,blue%0d%0aK01835+%23FFFFFF,blue%0d%0aK07966+%23FFFFFF,blue%0d%0a
gga01040	Biosynthesis of unsaturated fatty acids	Metabolism	Lipid metabolism	5	27	0.00307239	0.0356397	ENSGALG00000005739(SCD),ENSGALG00000005776,ENSGALG00000007127,ENSGALG00000016314(ELOVL5),ENSGALG00000008752	http://www.kegg.jp/kegg-bin/show_pathway?map=map01040&multi_query=K10244+%23FFFFFF,blue%0d%0aK10258+%23FFFFFF,blue%0d%0aK01068+%23FFFFFF,blue%0d%0aK10224+%23FFFFFF,blue%0d%0aK00507+%23FFFFFF,blue%0d%0a
gga00071	Fatty acid degradation	Metabolism	Lipid metabolism	5	29	0.0042504	0.0448224	ENSGALG00000020160(ADH6),ENSGALG00000008840(ACSL5),ENSGALG00000030614(ADH1C),ENSGALG00000001749(ACSBG2),ENSGALG00000003495(ALDH9A1)	http://www.kegg.jp/kegg-bin/show_pathway?map=map00071&multi_query=K01897+%23FFFFFF,blue%0d%0aK00149+%23FFFFFF,blue%0d%0aK15013+%23FFFFFF,blue%0d%0aK13951+%23FFFFFF,blue%0d%0a
gga00380	Tryptophan metabolism	Metabolism	Amino acid metabolism	5	32	0.00657479	0.0635563	ENSGALG00000003495(ALDH9A1),ENSGALG00000000109(AFMID),ENSGALG00000025822(CYP1B1),ENSGALG00000016224(MAOA),ENSGALG00000030187(CAT)	http://www.kegg.jp/kegg-bin/show_pathway?map=map00380&multi_query=K07410+%23FFFFFF,blue%0d%0aK00149+%23FFFFFF,blue%0d%0aK01432+%23FFFFFF,blue%0d%0aK03781+%23FFFFFF,blue%0d%0aK00274+%23FFFFFF,blue%0d%0a
gga00500	Starch and sucrose metabolism	Metabolism	Carbohydrate metabolism	4	23	0.0101731	0.0842916	ENSGALG00000030034(G6PC1),ENSGALG00000011016(PGM1),ENSGALG00000021039(HKDC1),ENSGALG00000008855(UGP2)	http://www.kegg.jp/kegg-bin/show_pathway?map=map00500&multi_query=K00844+%23FFFFFF,blue%0d%0aK01835+%23FFFFFF,blue%0d%0aK00963+%23FFFFFF,blue%0d%0aK01084+%23FFFFFF,blue%0d%0a
gga00470	D-Amino acid metabolism	Metabolism	Metabolism of other amino acids	2	5	0.0133552	0.103281	ENSGALG00000010703(DGLUCY),ENSGALG00000015057(DDO)	http://www.kegg.jp/kegg-bin/show_pathway?map=map00470&multi_query=K22210+%23FFFFFF,blue%0d%0aK00272+%23FFFFFF,blue%0d%0a
gga00350	Tyrosine metabolism	Metabolism	Amino acid metabolism	4	28	0.0203055	0.130858	ENSGALG00000004343(HPD),ENSGALG00000030614(ADH1C),ENSGALG00000016224(MAOA),ENSGALG00000020160(ADH6)	http://www.kegg.jp/kegg-bin/show_pathway?map=map00350&multi_query=K00457+%23FFFFFF,blue%0d%0aK00274+%23FFFFFF,blue%0d%0aK13951+%23FFFFFF,blue%0d%0a
gga00830	Retinol metabolism	Metabolism	Metabolism of cofactors and vitamins	4	28	0.0203055	0.130858	ENSGALG00000020160(ADH6),ENSGALG00000030614(ADH1C),ENSGALG00000009538,ENSGALG00000009276(LRAT)	http://www.kegg.jp/kegg-bin/show_pathway?map=map00830&multi_query=K00678+%23FFFFFF,blue%0d%0aK11153+%23FFFFFF,blue%0d%0aK13951+%23FFFFFF,blue%0d%0a
gga00340	Histidine metabolism	Metabolism	Amino acid metabolism	3	17	0.0248672	0.151821	ENSGALG00000003495(ALDH9A1),ENSGALG00000016224(MAOA),ENSGALG00000012377(HNMT)	http://www.kegg.jp/kegg-bin/show_pathway?map=map00340&multi_query=K00149+%23FFFFFF,blue%0d%0aK00546+%23FFFFFF,blue%0d%0aK00274+%23FFFFFF,blue%0d%0a
gga00062	Fatty acid elongation	Metabolism	Lipid metabolism	3	20	0.038371	0.20232	ENSGALG00000005776,ENSGALG00000016314(ELOVL5),ENSGALG00000008752	http://www.kegg.jp/kegg-bin/show_pathway?map=map00062&multi_query=K10258+%23FFFFFF,blue%0d%0aK10244+%23FFFFFF,blue%0d%0aK01068+%23FFFFFF,blue%0d%0a
gga03320	PPAR signaling pathway	Organismal Systems	Endocrine system	8	53	0.000761423	0.0126179	ENSGALG00000012112(DBI),ENSGALG00000000619(ANGPTL4),ENSGALG00000041222(CYP7A1),ENSGALG00000008840(ACSL5),ENSGALG00000001749(ACSBG2),ENSGALG00000005739(SCD),ENSGALG00000008439(CD36),ENSGALG00000015849(ME1)	http://www.kegg.jp/kegg-bin/show_pathway?map=map03320&multi_query=K06259+%23FFFFFF,blue%0d%0aK08767+%23FFFFFF,blue%0d%0aK00507+%23FFFFFF,blue%0d%0aK08762+%23FFFFFF,blue%0d%0aK15013+%23FFFFFF,blue%0d%0aK01897+%23FFFFFF,blue%0d%0aK00029+%23FFFFFF,blue%0d%0aK00489+%23FFFFFF,blue%0d%0a
