# Supplementary material for: Comprehensive Analysis of Liver Transcriptome and Metabolome Response to Oncogenic Marek’s Disease Virus Infection in Wenchang Chickens
Source: Biology (Basel). 2025 Jul 25;14(8):938. doi: 10.3390/biology14080938 (PMC12383417; doi:10.3390/biology14080938)
Supplement: Supplementary file 1 [file biology-14-00938-s001.zip › Table S9-10 DEMs_KEGG.xlsx]

## Sheet: S9_DEMs
Table S9 DEMs
name	ID	mz	rt	ppm	formula	KEGG	B_Mean	B_Median	B_RSD	N_Mean	N_Median	N_RSD	FC	log2FC	P.value	-log10(P.value)	FDR	VIP	posneg	class	sub_class
Nicotinic acid adenine dinucleotide	M688T261_2	688.098	261.4	11.9461	[C21H27N6O15P2]+	C00857	4.52352e+06	5.49856e+06	60.66	516435	511292	25.44	8.76	3.13	0.00906714	2.04	0.0728885	1.57032	pos	(5'->5')-dinucleotides
NADP+	M728T242_6	728.06	242.4	5.90998	[C21H29N7O17P3]+	C00006	2.01942e+07	1.77719e+07	30.99	1.13844e+07	1.01736e+07	45.64	1.77	0.83	0.0252703	1.6	0.116623	1.24398	pos	(5'->5')-dinucleotides
Galantamine	M288T41	288.163	40.5	10.7161	C17H21NO3	C08526	1.70383e+06	808476	104.87	6.31172e+06	6.95562e+06	32.26	0.27	-1.89	0.0250675	1.6	0.116102	1.39132	pos	Amaryllidaceae alkaloids	Galanthamine-type amaryllidaceae alkaloids
4-Aminoazobenzene	M198T106	198.076	105.9	1.61	C12H11N3	C19187	2.91887e+07	4.06759e+07	71.4	3.77635e+06	2.10257e+06	111.75	7.73	2.95	0.0187986	1.73	0.100498	1.34014	pos	Azobenzenes
2-Hydroxy-3-(1H-imidazol-5-yl)propanoic acid	M174T105	174.088	105.1	3.359	C6H8N2O3	C05568	1.76969e+08	1.93615e+08	31.21	5.54825e+07	4.34765e+07	76.74	3.19	1.67	0.0109997	1.96	0.0791118	1.42136	pos	Azoles	Imidazoles
2-Hexyl-4,5-dimethylthiazole	M215T67_2	215.139	66.8	0.992	C11H19NS		9.38163e+07	9.41471e+07	25.53	1.73788e+08	1.9286e+08	24.94	0.54	-0.89	0.00631949	2.2	0.0623676	1.48684	pos	Azoles	Thiazoles
Carboxycelecoxib	M412T317	412.305	316.8	2.023	C17H12F3N3O4S		4.11652e+07	3.09608e+07	59.74	1.21487e+06	225171	126.3	33.88	5.08	0.0085425	2.07	0.0710054	1.62989	pos	Azoles	Pyrazoles
(-)-5-(2-Propenyl)-2-oxazolidinethione	M144T191	144.082	190.8	12.092	C6H9NOS		7.90658e+06	5.71795e+06	74.33	4.2508e+07	4.55055e+07	20.98	0.19	-2.43	0.0051087	2.29	0.0561457	1.62029	pos	Azolidines	Oxazolidines
Edaravone	M131T80	131.049	80.1	2.755	C10H10N2O	C13008	7.50963e+07	4.93118e+07	81.34	1.8746e+08	1.59949e+08	41.39	0.4	-1.32	0.0195333	1.71	0.102221	1.3209	pos	Azolines	Pyrazolines
2-Ethyl-2,5-dihydro-4,5-dimethylthiazole	M144T128	144.082	128.5	11.3	C7H13NS		2.96556e+07	28839472	38.61	5.56553e+07	5.34695e+07	16.16	0.53	-0.91	0.00843939	2.07	0.0705774	1.40248	pos	Azolines	Thiazolines
2-Acetyl-4,5-dihydrothiazole	M147T55	147.096	55.1	6.513	C5H7NOS		2.44167e+07	2.04631e+07	61.42	4.12298e+08	4.93507e+08	51.41	0.06	-4.08	0.000769819	3.11	0.0222443	1.64768	pos	Azolines	Thiazolines
4-Methylbenzaldehyde	M103T80	103.054	80	1.715	C8H8O	C06758	6.78646e+07	3.58484e+07	99.72	1.9286e+08	1.78047e+08	24.87	0.35	-1.51	0.0184032	1.74	0.0993361	1.46015	pos	Benzene and substituted derivatives	Benzoyl derivatives
Tyramine	M138T156	138.091	156.3	0.463	C8H11NO	C00483	3.667e+07	3.0924e+07	93.41	1.12392e+08	9.51294e+07	55.52	0.33	-1.62	0.0326848	1.49	0.133367	1.26425	pos	Benzene and substituted derivatives	Phenethylamines
Terephthalic acid	M149T365	149.096	365.2	0.766	C8H6O4	C06337	6.22857e+06	4.2304e+06	54.49	1.17636e+07	1.14205e+07	13.49	0.53	-0.92	0.0347885	1.46	0.138439	1.35875	pos	Benzene and substituted derivatives	Benzoic acids and derivatives
2-Hydroxy-N-(2-hydroxyphenyl)acetamide	M151T44	151.097	44.2	12.311	C8H9NO3		8.7018e+06	7.96654e+06	44.19	1.71684e+07	1.50878e+07	30.23	0.51	-0.98	0.0161878	1.79	0.0939385	1.37974	pos	Benzene and substituted derivatives	Anilides
Ethyl 2-aminobenzoate	M166T80	166.087	79.8	1.499	C9H11NO2		1.05198e+10	1.16876e+10	57.01	2.76788e+10	2.54315e+10	24.48	0.38	-1.4	0.0084753	2.07	0.0708267	1.40337	pos	Benzene and substituted derivatives	Benzoic acids and derivatives
[1,1'-Biphenyl]-2-carboxamide	M180T44_2	180.1	43.8	9.436	C13H11NO		1.56905e+06	1.37197e+06	36.43	8.33764e+06	8.65064e+06	43.28	0.19	-2.41	0.000328732	3.48	0.0142803	1.67708	pos	Benzene and substituted derivatives	Biphenyls and derivatives
ortho-Hydroxyphenylacetic acid	M191T365	191.143	365.4	9.905	C8H8O3	C05852	2.34896e+08	1.78203e+08	44.63	4.09961e+08	3.92497e+08	11.87	0.57	-0.8	0.0321516	1.49	0.132203	1.36597	pos	Benzene and substituted derivatives	Phenylacetic acids
Bisphenol A	M246T310_1	246.152	310.2	12.3947	C15H16O2	C13624	1.25621e+08	1.46164e+08	54.68	3.20784e+08	2.95652e+08	24.14	0.39	-1.35	0.0281002	1.55	0.123035	1.35814	pos	Benzene and substituted derivatives	Diphenylmethanes
4-hydroxylamino-2,6-dinitrotoluene	M252T42_2	252.138	41.8	8.24698	C7H7N3O5	C16392	557980	234743	146.2	3.11707e+06	2.91136e+06	45.12	0.18	-2.48	0.00409333	2.39	0.0500212	1.53589	pos	Benzene and substituted derivatives	Toluenes
Phenoxybenzamine	M304T249	304.151	249.2	9.295	C18H22ClNO	C07435	6.30347e+06	5.30495e+06	78.4	846652	713839	43.42	7.45	2.9	0.00206716	2.68	0.0366231	1.59674	pos	Benzene and substituted derivatives	Phenylmethylamines
Nitrazepam	M282T249	282.17	249.3	0.27	C15H11N3O3	C07487	4.35187e+07	2.74437e+07	71.5	7.10693e+06	6.63555e+06	76.43	6.12	2.61	0.00496025	2.3	0.0556161	1.52284	pos	Benzodiazepines	1,4-benzodiazepines
Tetrahydrocannabinol	M315T290_2	315.236	289.7	12.231	C21H30O2	C06972	1.95012e+07	1.65066e+07	79.38	1.67468e+06	1.19066e+06	94.73	11.64	3.54	0.00055115	3.26	0.0191499	1.69265	pos	Benzopyrans	1-benzopyrans
Metixene	M310T66	310.176	66.5	1.045	C20H23NS		5.42491e+07	6.45499e+07	37.98	1.94078e+08	2.14218e+08	50.01	0.28	-1.84	0.00983329	2.01	0.0756948	1.47146	pos	Benzothiopyrans	1-benzothiopyrans
Chlorzoxazone	M170T83	170.093	83.1	2.357	C7H4ClNO2	C07931	1.04204e+08	1.27747e+08	51.81	1.26507e+07	7.19331e+06	102.89	8.24	3.04	0.00109583	2.96	0.0277262	1.64165	pos	Benzoxazoles	Benzoxazolones
Biotin	M262T206	262.119	206	12.147	C10H16N2O3S	C00120	1.14675e+07	7.52923e+06	72.54	7.88104e+07	7.48189e+07	46.71	0.15	-2.78	0.000660469	3.18	0.0208392	1.65246	pos	Biotin and derivatives
N8-Acetylspermidine	M188T240	188.129	240.1	4.712	C9H21N3O	C01029	9.2463e+06	7.95074e+06	24.99	2.98696e+06	2.68418e+06	48.51	3.1	1.63	0.000634892	3.2	0.0205596	1.64687	pos	Carboximidic acids and derivatives	Carboximidic acids
Methylmalonic acid	M102T41	102.007	40.6	1.324	C4H6O4	C02170	708883	586367	53.06	369185	360691	18.29	1.92	0.94	0.0340402	1.47	0.136773	1.19552	pos	Carboxylic acids and derivatives	Dicarboxylic acids and derivatives
L-Proline	M116T54	116.07	53.8	7.77	C5H9NO2	C00148	5.52322e+09	4.97678e+09	24.55	8.02324e+09	8.25391e+09	6	0.69	-0.54	0.0196231	1.71	0.102439	1.40512	pos	Carboxylic acids and derivatives	Amino acids, peptides, and analogues
Pyroglutamic acid	M130T53_1	130.049	53.5	8.209	C5H7NO3	C01879	9.18844e+08	9.37387e+08	28.73	1.53158e+09	1.51861e+09	14.93	0.6	-0.74	0.00634497	2.2	0.0623676	1.5103	pos	Carboxylic acids and derivatives	Amino acids, peptides, and analogues
Creatine	M132T53	132.077	52.6	1.894	C4H9N3O2	C00300	4.28895e+09	3.84815e+09	38.8	1.42404e+09	1.33499e+09	27.05	3.01	1.59	0.000724841	3.14	0.0217969	1.65462	pos	Carboxylic acids and derivatives	Amino acids, peptides, and analogues
L-Isoleucine	M132T67	132.103	66.9	9.082	C6H13NO2	C00407	2.87614e+10	2.74606e+10	23.4	3.79328e+10	3.86632e+10	6.24	0.76	-0.4	0.045261	1.34	0.158058	1.27495	pos	Carboxylic acids and derivatives	Amino acids, peptides, and analogues
N-Carbamoylsarcosine	M133T53_1	133.061	53.1	1.757	C4H8N2O3	C01043	7.91462e+07	5.76223e+07	53.62	1.74757e+08	1.69745e+08	15.21	0.45	-1.14	0.0172195	1.76	0.0966732	1.47722	pos	Carboxylic acids and derivatives	Amino acids, peptides, and analogues
Mesoxalic acid	M136T55	136.023	55.4	7.716	C3H2O5	C00830	8.99504e+06	2.18694e+06	112.23	2.85998e+07	2.6206e+07	22.27	0.31	-1.67	0.0326865	1.49	0.133367	1.37896	pos	Carboxylic acids and derivatives	Dicarboxylic acids and derivatives
4-Guanidinobutanoic acid	M146T43_2	146.087	43.1	0.691	C5H11N3O2	C01035	2.17673e+06	2.05045e+06	45.32	3.93545e+06	4.2728e+06	28.04	0.55	-0.85	0.0300425	1.52	0.127549	1.30018	pos	Carboxylic acids and derivatives	Amino acids, peptides, and analogues
L-Lysine	M147T45	147.113	44.7	2.727	C6H14N2O2	C00047	6.41085e+08	4.98267e+08	86.23	2.89848e+09	2.67929e+09	30.3	0.22	-2.18	0.00398845	2.4	0.0494449	1.50046	pos	Carboxylic acids and derivatives	Amino acids, peptides, and analogues
Pipecolic acid	M147T74	147.113	73.7	3.399	C6H11NO2	C00408	2.06425e+07	1.70647e+07	44.3	6.72258e+07	6.46654e+07	38.37	0.31	-1.7	0.00163863	2.79	0.0327051	1.60077	pos	Carboxylic acids and derivatives	Amino acids, peptides, and analogues
L-Methionine	M150T62	150.059	61.9	2.512	C5H11NO2S	C00073	4.99824e+09	5.08174e+09	30.31	8.24298e+09	7.83003e+09	10.61	0.61	-0.72	0.00546365	2.26	0.0580657	1.46646	pos	Carboxylic acids and derivatives	Amino acids, peptides, and analogues
Selenocysteine	M153T43_2	153.033	42.9	13.594	C3H7NO2Se	C05688	1.78425e+08	1.94148e+08	32.8	5.41585e+07	4.54519e+07	55.25	3.29	1.72	0.00245176	2.61	0.0397552	1.5102	pos	Carboxylic acids and derivatives	Amino acids, peptides, and analogues
N-Acetylhistamine	M154T53	154.098	53.3	2.051	C7H11N3O	C05135	3.00929e+07	2.1243e+07	82.55	9.9723e+07	9.19512e+07	43.53	0.3	-1.73	0.0204961	1.69	0.104189	1.31569	pos	Carboxylic acids and derivatives	Carboxylic acid derivatives
L-Histidine	M156T45	156.077	45	2.244	C6H9N3O2	C00135	6.0036e+08	5.41025e+08	45.31	1.58499e+09	1.6357e+09	15.98	0.38	-1.4	0.00136765	2.86	0.030376	1.59784	pos	Carboxylic acids and derivatives	Amino acids, peptides, and analogues
N(6)-Methyllysine	M161T45	161.129	44.9	1.564	C7H16N2O2	C02728	1.42807e+07	1.45627e+07	47.25	4.286e+07	3.8241e+07	31.41	0.33	-1.59	0.00345995	2.46	0.0463561	1.49747	pos	Carboxylic acids and derivatives	Amino acids, peptides, and analogues
Aminoadipic acid	M162T83	162.113	82.8	2.07	C6H11NO4	C00956	1.03058e+09	8.65514e+08	58.15	3.69697e+08	2.9153e+08	97.86	2.79	1.48	0.0334306	1.48	0.135307	1.343	pos	Carboxylic acids and derivatives	Amino acids, peptides, and analogues
L-Arginine	M175T45_1	175.119	45.3	2.017	C6H14N4O2	C00062	1.62809e+09	1.47148e+09	69.5	6.086e+09	5.52383e+09	23.17	0.27	-1.9	0.00792118	2.1	0.0692343	1.555	pos	Carboxylic acids and derivatives	Amino acids, peptides, and analogues
L-Tyrosine	M182T64	182.081	63.8	0.363	C9H11NO3	C00082	7.70113e+09	6.69865e+09	25.58	1.14262e+10	1.15418e+10	14.12	0.67	-0.57	0.0136392	1.87	0.0865639	1.43274	pos	Carboxylic acids and derivatives	Amino acids, peptides, and analogues
Alanylasparagine	M187T53	187.072	53.4	2.517	C7H13N3O4		1.22541e+08	1.16383e+08	38.68	1.78539e+07	2.09145e+07	30.81	6.86	2.78	6.09854e-05	4.21	0.00639601	1.76179	pos	Carboxylic acids and derivatives	Amino acids, peptides, and analogues
Homo-L-arginine	M189T50	189.135	50	2.665	C7H16N4O2	C01924	3.34697e+07	3.48285e+07	67.09	9.89778e+07	1.01849e+08	15.78	0.34	-1.56	0.0274671	1.56	0.121592	1.39873	pos	Carboxylic acids and derivatives	Amino acids, peptides, and analogues
4-(Glutamylamino) butanoate	M189T67	189.123	67	0.195533	C9H16N2O5	C15767	2.05673e+07	1.74395e+07	51.9	1.35068e+08	1.27427e+08	28.42	0.15	-2.72	6.62513e-05	4.18	0.00657757	1.74538	pos	Carboxylic acids and derivatives	Amino acids, peptides, and analogues
Glycyl-Isoleucine	M189T89	189.123	89	0.196	C8H16N2O3		7.56404e+07	6.68236e+07	50.21	5.82911e+08	6.35884e+08	45.57	0.13	-2.95	0.000399258	3.4	0.0157213	1.68093	pos	Carboxylic acids and derivatives	Amino acids, peptides, and analogues
N-Acetyl-L-methionine	M192T172	192.07	172.1	3.711	C7H13NO3S	C02712	3.6269e+06	2.31386e+06	76.64	1.49065e+07	1.51179e+07	38.16	0.24	-2.04	0.0033653	2.47	0.045508	1.54512	pos	Carboxylic acids and derivatives	Amino acids, peptides, and analogues
Dihydro-3-(2-octenyl)-2,5-furandione	M194T44	194.095	43.8	6.487	C12H18O3		1.37091e+07	1.18675e+07	49.9	7.19775e+06	6862506	18.21	1.9	0.93	0.0353537	1.45	0.139921	1.26182	pos	Carboxylic acids and derivatives	Dicarboxylic acids and derivatives
Symmetric dimethylarginine	M203T50	203.151	50.2	2.239	C8H18N4O2		3.94414e+08	3.95418e+08	42.97	7.98403e+08	8.28218e+08	13.28	0.49	-1.02	0.0199666	1.7	0.103148	1.40844	pos	Carboxylic acids and derivatives	Amino acids, peptides, and analogues
Lysylthreonine	M204T44	204.135	43.6	1.658	C10H21N3O4		1.10487e+07	1.12559e+07	33.39	3.24254e+07	3.00342e+07	31.42	0.34	-1.55	0.000737989	3.13	0.0218339	1.62686	pos	Carboxylic acids and derivatives	Amino acids, peptides, and analogues
Glutaminylalanine	M218T44_2	218.187	43.9	1.86	C8H15N3O4		4.31739e+06	3.77845e+06	68.67	9.47166e+06	8.47793e+06	43.97	0.46	-1.13	0.0419161	1.38	0.152288	1.22248	pos	Carboxylic acids and derivatives	Amino acids, peptides, and analogues
L-Thyronine	M230T64	230.158	64	16.803	C15H15NO4		6.62369e+07	5.17496e+07	55.79	2.33347e+06	1.62124e+06	65.28	28.39	4.83	2.67543e-05	4.57	0.00431636	1.77264	pos	Carboxylic acids and derivatives	Amino acids, peptides, and analogues
Hydroxyprolyl-Valine	M231T138	231.17	137.5	0.479	C10H18N2O4		4.55726e+07	4.68285e+07	48.29	1.33308e+08	1.18681e+08	28.2	0.34	-1.55	0.0027446	2.56	0.0416038	1.58451	pos	Carboxylic acids and derivatives	Amino acids, peptides, and analogues
(2S)-2-[(2-Carboxy-2-oxoethyl)amino]pentanedioic acid	M234T162	234.08	162.5	2.771	C8H11NO7		6.86428e+07	6.76815e+07	49.29	8.23837e+06	1.59653e+06	186.07	8.33	3.06	0.00255238	2.59	0.0401979	1.59501	pos	Carboxylic acids and derivatives	Amino acids, peptides, and analogues
Tyrosylglycine	M239T65	239.102	64.6	0.957	C11H14N2O4		4.14344e+07	4.08904e+07	20.22	1.54897e+08	1.74731e+08	43.82	0.27	-1.9	0.00168584	2.77	0.0329676	1.60646	pos	Carboxylic acids and derivatives	Amino acids, peptides, and analogues
Asparaginyl-Leucine	M246T240	246.124	239.5	1.229	C10H19N3O4		5.06042e+07	4.26088e+07	52.06	3.18752e+06	227447	201.39	15.88	3.99	0.00540021	2.27	0.0575858	1.6758	pos	Carboxylic acids and derivatives	Amino acids, peptides, and analogues
3-Hydroxylidocaine	M251T252	251.158	252	13.668	C14H22N2O2	C16560	1.15802e+07	1.28553e+07	60.53	1.96791e+06	594544	152.21	5.88	2.56	0.0061884	2.21	0.0615976	1.52463	pos	Carboxylic acids and derivatives	Amino acids, peptides, and analogues
gamma-Glutamylcysteine	M251T61	251.07	60.7	2.725	C8H14N2O5S	C00669	5.07479e+07	4.36568e+07	80.76	276413922	2.67267e+08	41.4	0.18	-2.45	0.00287141	2.54	0.042061	1.53829	pos	Carboxylic acids and derivatives	Amino acids, peptides, and analogues
Serylphenylalanine	M253T109	253.118	108.6	0.482	C12H16N2O4		6.24104e+06	4.09858e+06	95.76	4.64004e+07	4.26201e+07	53.37	0.13	-2.89	0.00111524	2.95	0.0278595	1.61813	pos	Carboxylic acids and derivatives	Amino acids, peptides, and analogues
Glutaminyllysine	M258T235	258.171	234.7	7.617	C11H22N4O4		1.91076e+07	1.03806e+07	106.84	1.41166e+06	188506	122.61	13.54	3.76	0.00802618	2.1	0.0693249	1.50542	pos	Carboxylic acids and derivatives	Amino acids, peptides, and analogues
Serylmethionine	M259T82	259.077	81.6	19.708	C8H16N2O4S		8.77654e+06	8.13848e+06	22	1.66089e+07	1.70601e+07	38.45	0.53	-0.92	0.0171064	1.77	0.0962621	1.40813	pos	Carboxylic acids and derivatives	Amino acids, peptides, and analogues
Isoleucyl-Glutamate	M261T110	261.144	109.9	0.733	C11H20N2O5		6.17211e+07	5.42131e+07	55.58	2.31502e+08	2.8687e+08	52.73	0.27	-1.91	0.0241672	1.62	0.114283	1.27723	pos	Carboxylic acids and derivatives	Amino acids, peptides, and analogues
gamma-Glutamylleucine	M261T134	261.144	134.4	0.733	C11H20N2O5		2.32862e+08	2.29175e+08	44.48	6.16896e+08	6.65346e+08	22.94	0.38	-1.41	0.00269313	2.57	0.0412166	1.58756	pos	Carboxylic acids and derivatives	Amino acids, peptides, and analogues
Glutamylvaline	M264T39_1	264.157	39.2	6.469	C10H18N2O5		4.46675e+06	1.15488e+06	177.61	1.94214e+07	1.73101e+07	57.29	0.23	-2.12	0.0297361	1.53	0.126605	1.35922	pos	Carboxylic acids and derivatives	Amino acids, peptides, and analogues
Glutaminylcysteine	M267T44	267.109	44.3	12.161	C8H15N3O4S		2.22276e+06	1.46666e+06	86.29	6.64872e+06	7.44434e+06	36	0.33	-1.58	0.0141541	1.85	0.0883471	1.44677	pos	Carboxylic acids and derivatives	Amino acids, peptides, and analogues
Phenylalanylisoleucine	M279T238	279.166	238.4	15.441	C15H22N2O3		5.42341e+07	5.91708e+07	21.17	1.17664e+08	1.1452e+08	24.36	0.46	-1.12	0.000768935	3.11	0.0222443	1.66441	pos	Carboxylic acids and derivatives	Amino acids, peptides, and analogues
gamma-Glutamylmethionine	M279T67_1	279.101	67.4	0.666	C10H18N2O5S		6.69813e+07	6.47394e+07	27.6	1.55555e+08	1.58123e+08	15.49	0.43	-1.22	0.000579872	3.24	0.0196098	1.69628	pos	Carboxylic acids and derivatives	Amino acids, peptides, and analogues
Ophthalmic acid	M290T60	290.136	59.8	3.599	C11H19N3O6	C21016	1.41852e+09	9.88899e+08	86.57	3.20466e+08	2.40653e+08	66.3	4.43	2.15	0.0478305	1.32	0.162266	1.23042	pos	Carboxylic acids and derivatives	Amino acids, peptides, and analogues
Iodotyrosine	M291T49	290.976	48.6	2.824	C9H10INO3	C02515	3.40794e+06	3.20409e+06	34.05	4.80477e+06	4.88199e+06	11.7	0.71	-0.5	0.0366459	1.44	0.142455	1.26819	pos	Carboxylic acids and derivatives	Amino acids, peptides, and analogues
Small bacteriocin	M326T331	326.214	331.3	9.06	C18H31NO4	C11845	6.52476e+06	4.97069e+06	49.36	1.34469e+07	1.24294e+07	39.59	0.49	-1.04	0.0245961	1.61	0.115094	1.35177	pos	Carboxylic acids and derivatives	Amino acids, peptides, and analogues
Lisinopril	M388T220	388.22	219.7	7.91	C21H31N3O5		756804	769688	52.18	2.5515e+06	2.62136e+06	23.4	0.3	-1.75	0.00130455	2.88	0.0296549	1.58377	pos	Carboxylic acids and derivatives	Amino acids, peptides, and analogues
3beta-Cycloartane-3,25-diol	M428T380_2	428.373	380	10.59	C30H52O2		1.56443e+09	1.44516e+09	56.23	1.5231e+08	7.33167e+07	111.93	10.27	3.36	0.00152693	2.82	0.0319238	1.66085	pos	Carboxylic acids and derivatives	Amino acids, peptides, and analogues
Aerobactin	M603T219	603.321	218.5	8.334	C22H36N4O13	C05554	1999305	1.06755e+06	119.69	6.62608e+06	4.92887e+06	57.51	0.3	-1.73	0.0129075	1.89	0.0841064	1.38227	pos	Carboxylic acids and derivatives	Amino acids, peptides, and analogues
Trypanothione disulfide	M705T238_18	705.297	238.1	10.639	C27H47N9O10S2	C03170	2.70474e+08	2.37064e+08	37.93	1.40408e+08	1.0456e+08	48.04	1.93	0.95	0.0296112	1.53	0.126411	1.22711	pos	Carboxylic acids and derivatives	Amino acids, peptides, and analogues
[8]-Dehydrogingerdione	M302T230	302.15	230.2	3.815	C19H26O4		1.29762e+07	1.11887e+07	51.07	3.81111e+07	3.82288e+07	26.86	0.34	-1.55	0.00167853	2.78	0.0329354	1.60521	pos	Cinnamic acids and derivatives	Hydroxycinnamic acids and derivatives
Coumarin	M147T64	147.044	63.8	0.312695	C9H6O2	C05851	2.27111e+08	1.91978e+08	28.17	3.58229e+08	3.66148e+08	14.87	0.63	-0.66	0.0095398	2.02	0.0747287	1.47852	pos	Coumarins and derivatives
Cinoxacin	M280T230	280.155	230.4	2.041	C12H10N2O5	C08052	2.64458e+07	2.60391e+07	40.48	1.92898e+06	1.95198e+06	8.47	13.71	3.78	7.28589e-05	4.14	0.00688841	1.82211	pos	Diazanaphthalenes	Benzodiazines
Uracil	M113T62	113.035	62.1	1.302	C4H4N2O2	C00106	3.73709e+08	3.20926e+08	36.59	2.23317e+08	2.11235e+08	18.7	1.67	0.74	0.0357874	1.45	0.140777	1.2326	pos	Diazines	Pyrimidines and pyrimidine derivatives
(±)-Furaneol	M151T43_2	151.036	42.9	7.035	C6H8O3	C20717	1.22666e+09	1.33564e+09	32.78	3.74788e+08	3.15608e+08	55.83	3.27	1.71	0.0024539	2.61	0.0397552	1.51134	pos	Dihydrofurans	Furanones
cis-2-Chloro-4-carboxymethylenebut-2-en-1,4-olide	M157T33_1	156.966	32.9	18.464	C6H3ClO4	C04706	1.02668e+07	9.65304e+06	15.2	7.71148e+06	7.17997e+06	17.68	1.33	0.41	0.0163172	1.79	0.0941584	1.32378	pos	Dihydrofurans	Furanones
2-Chloro-5-methyl-cis-dienelactone	M172T33_1	171.992	32.9	2.165	C7H5ClO4	C18304	1.76288e+07	1.51462e+07	25.96	1.2087e+07	1.11379e+07	20.3	1.46	0.54	0.0297397	1.53	0.126605	1.21099	pos	Dihydrofurans	Furanones
2-(S-Glutathionyl)acetyl chloride	M367T105	367.151	105.1	8.263	C12H18ClN3O7S	C14865	7.47355e+07	4.63119e+07	98.6	1.73774e+07	9.17459e+06	76.62	4.3	2.1	0.0325474	1.49	0.133263	1.26303	pos	Dihydrofurans	Furanones
(R)-Lipoic acid	M207T47	207.05	46.6	1.424	C8H14O2S2	C00725	4.0316e+07	2.9153e+07	83.75	1.50148e+08	1.47935e+08	26.14	0.27	-1.9	0.0268657	1.57	0.119935	1.38133	pos	Dithiolanes	Lipoic acids and derivatives
(2E,4E)-2,4-Octadien-1-ol	M110T45	110.071	44.9	11.015	C8H14O		76926445	7.03297e+07	37.84	1.88191e+08	198374385	14.71	0.41	-1.29	0.000813798	3.09	0.0232987	1.63407	pos	Fatty Acyls	Fatty alcohols
2-Pentenoic acid	M123T43_2	123.041	42.6	8.513	C5H8O2		3.8877e+08	4.0646e+08	30.2	1.30475e+08	1.15576e+08	52.21	2.98	1.58	0.00248135	2.61	0.0398114	1.50846	pos	Fatty Acyls	Fatty acids and conjugates
4-Trimethylammoniobutanoic acid	M146T53	146.118	52.8	2.39929	C7H15NO2		4.12863e+08	4.20922e+08	48.05	6.32235e+07	5.57199e+07	37.17	6.53	2.71	0.000184327	3.73	0.011217	1.74453	pos	Fatty Acyls	Fatty acids and conjugates
Adipic acid	M147T62	147.113	62	2.047	C6H10O4	C06104	2.10255e+08	2.51212e+08	57.38	4.7461e+08	4.66058e+08	28.57	0.44	-1.17	0.0266285	1.57	0.119797	1.27612	pos	Fatty Acyls	Fatty acids and conjugates
5-Acetamidovalerate	M160T125	160.095	125.5	9.464	C7H13NO3	C03087	1.21363e+07	1.09507e+07	48.63	2.65057e+07	2.9362e+07	35.83	0.46	-1.13	0.0345585	1.46	0.137949	1.18322	pos	Fatty Acyls	Fatty acids and conjugates
2-Propylglutaric acid	M175T84	175.119	83.5	2.017	C8H14O4	C16658	2.11154e+08	2.21679e+08	40.04	1.00863e+09	9.99541e+08	22.68	0.21	-2.26	8.8998e-05	4.05	0.00754599	1.70387	pos	Fatty Acyls	Fatty acids and conjugates
Isopropylmaleic acid	M176T55	176.092	55.3	0.95734	C7H10O4	C02631	4.29752e+07	4.01109e+07	21.42	1.92415e+07	1.57101e+07	75.25	2.23	1.16	0.0267605	1.57	0.11988	1.41849	pos	Fatty Acyls	Fatty acids and conjugates
L-Acetylcarnitine	M204T58	204.123	58.5	0.84	C9H17NO4		1.68085e+10	1.60564e+10	33.73	1.39905e+09	1.23014e+09	63.18	12.01	3.59	0.000156073	3.81	0.0102426	1.74439	pos	Fatty Acyls	Fatty acid esters
Butyrylcarnitine	M232T93	232.154	92.6	0.978	C11H21NO4	C02862	4.23752e+09	3.78607e+09	62.31	1.1214e+08	4.2218e+07	101.74	37.79	5.24	0.000161445	3.79	0.0104768	1.75707	pos	Fatty Acyls	Fatty acid esters
8-Heptadecenal	M235T372	235.206	372.4	1.572	C17H32O		3.92627e+06	2.57086e+06	90.74	7.36464e+07	6.32967e+07	70.25	0.05	-4.23	0.000822187	3.09	0.0234657	1.69017	pos	Fatty Acyls	Fatty aldehydes
Hexanoylcarnitine	M260T247	260.186	247	1.44	C13H25NO4		2.58458e+08	2.25878e+08	53.78	7.86584e+06	4.78752e+06	92.24	32.86	5.04	6.44946e-05	4.19	0.00657166	1.76436	pos	Fatty Acyls	Fatty acid esters
Linoleic acid	M263T402	263.237	402.1	0.489	C18H32O2	C01595	3.60068e+07	3.51522e+07	17.37	1.39114e+08	1.32296e+08	45.36	0.26	-1.95	0.00116876	2.93	0.0282494	1.66966	pos	Fatty Acyls	Lineolic acids and derivatives
Oleamide	M265T422	265.25	421.7	8.586	C18H35NO	C19670	4.99329e+07	3.68131e+07	61.62	1.0013e+08	9.35357e+07	30.29	0.5	-1	0.0147068	1.83	0.0898653	1.40175	pos	Fatty Acyls	Fatty amides
(3Z,6Z)-3,6-Nonadien-1-ol	M281T424	281.247	423.7	0.688	C9H16O		6.6481e+06	4.26428e+06	107.64	4.02284e+07	2.05169e+07	88.21	0.17	-2.6	0.0178168	1.75	0.0979741	1.4386	pos	Fatty Acyls	Fatty alcohols
15,16-Epoxy-9,12-octadecadienoic acid	M295T304	295.227	304.1	0.476	C18H30O3		1.32322e+07	1.46738e+07	50	3.51888e+06	2.72121e+06	51.35	3.76	1.91	0.011196	1.95	0.0797082	1.41508	pos	Fatty Acyls	Fatty acids and conjugates
11-HpODE	M295T348	295.227	347.7	0.537	C18H32O4	C07338	3.26996e+07	3.55396e+07	60.83	6.54215e+07	6.34162e+07	18.93	0.5	-1	0.041308	1.38	0.1513	1.33467	pos	Fatty Acyls	Lineolic acids and derivatives
8(R)-Hydroperoxylinoleic acid	M313T326	313.236	325.9	3.268	C18H32O4	C14831	3.85216e+07	2.41711e+07	64.89	1.10201e+07	1.23417e+07	50.46	3.5	1.81	0.0185143	1.73	0.0996581	1.38163	pos	Fatty Acyls	Lineolic acids and derivatives
Decanoylcarnitine	M316T300	316.248	300	1.651	C17H33NO4	C03299	1.44422e+08	1.09858e+08	63.47	3.33998e+07	2.16652e+07	99.22	4.32	2.11	0.0079377	2.1	0.0692862	1.50636	pos	Fatty Acyls	Fatty acid esters
Eicosapentaenoic acid	M320T414	320.256	413.7	8.722	C20H30O2	C06428	8.53607e+07	8.39913e+07	9.29	7.0516e+07	6.90965e+07	5.79	1.21	0.28	0.00445382	2.35	0.0528453	1.49617	pos	Fatty Acyls	Fatty acids and conjugates
Betulalbuside A	M333T297	333.207	296.5	3.526	C16H28O7		1.69981e+07	1.64636e+07	73.28	2.90408e+06	1.78695e+06	89.27	5.85	2.55	0.0413868	1.38	0.151369	1.3105	pos	Fatty Acyls	Fatty acyl glycosides
(5Z,9E,14Z)-(8xi,11R,12S)-11,12-epoxy-8-hydroxyicosa-5,9,14-trienoic Acid	M337T360	337.236	359.8	5.408	C20H32O4	C04849	5.06768e+07	4.77527e+07	47.52	1.30147e+08	1.18976e+08	42.56	0.39	-1.36	0.0124911	1.9	0.0833316	1.44879	pos	Fatty Acyls	Eicosanoids
15(S)-HETE	M338T426	338.268	425.9	4.013	C20H32O3	C04742	9.00057e+07	9.51873e+07	38.41	3.45335e+07	2.10259e+07	86.5	2.61	1.38	0.0208509	1.68	0.104398	1.40104	pos	Fatty Acyls	Eicosanoids
Dodecanoylcarnitine	M344T322	344.279	321.5	0.35	C19H37NO4		2.11173e+08	1.83211e+08	57.18	6.96788e+07	4.30539e+07	94.11	3.03	1.6	0.0187048	1.73	0.100347	1.38174	pos	Fatty Acyls	Fatty acid esters
20-Hydroxy-leukotriene B4	M353T305	353.23	304.6	6.338	C20H32O5	C04853	3.07248e+07	3.13656e+07	25.73	1.88586e+07	1.91218e+07	10.52	1.63	0.7	0.00624354	2.2	0.0619994	1.4933	pos	Fatty Acyls	Eicosanoids
2-Hydroxylauroylcarnitine	M360T298	360.275	297.7	2.399	C19H37NO5		5.06237e+07	4.65595e+07	51.69	8.05037e+06	3.68971e+06	110.14	6.29	2.65	0.00160791	2.79	0.0324263	1.6115	pos	Fatty Acyls	Fatty acid esters
cis-Zeatin O-glucoside	M364T206	364.156	206.5	14.1072	C16H23N5O6	C15546	1.44924e+06	738371	109.29	3.32905e+07	3.4079e+07	54.67	0.04	-4.52	0.000580435	3.24	0.0196098	1.67167	pos	Fatty Acyls	Fatty acyl glycosides
Heptadecanoyl carnitine	M414T371	414.355	371.2	6.677	C24H47NO4		7.82557e+07	8.84835e+07	36.64	8.01408e+06	1.6816e+06	147.87	9.76	3.29	0.0174032	1.76	0.0971738	1.51334	pos	Fatty Acyls	Fatty acid esters
3-Hydroxy-11Z-octadecenoylcarnitine	M424T354_2	424.341	353.6	3.103	C25H47NO5		9.93361e+08	8.00785e+08	49.23	2.01415e+08	1.85862e+08	85.55	4.93	2.3	0.00413447	2.38	0.0503541	1.59618	pos	Fatty Acyls	Fatty acid esters
9-Methyloctadecanoylcarnitine	M442T346_1	442.349	346.3	7.192	C26H51NO4		1.23277e+08	1.16069e+08	61.94	12213857	1.09862e+07	69.57	10.09	3.34	0.00221205	2.66	0.0377832	1.62763	pos	Fatty Acyls	Fatty acid esters
3-Oxooctadecanoylcarnitine	M442T385	442.387	384.5	4.216	C25H47NO5		1.2942e+07	1.12867e+07	60.43	2.43931e+06	2.01038e+06	107.14	5.31	2.41	0.0294765	1.53	0.126114	1.31561	pos	Fatty Acyls	Fatty acid esters
Linoleyl carnitine	M446T353	446.322	353.2	13.081	C25H45NO4		5.98201e+07	6.56929e+07	47.88	1.23079e+07	1.19248e+07	65.68	4.86	2.28	0.0302789	1.52	0.128131	1.3454	pos	Fatty Acyls	Fatty acid esters
Stearoylcarnitine	M451T360	451.358	360.4	11.044	C25H50NO4		4.48578e+07	5.02596e+07	34.27	9.5676e+06	9.14274e+06	60.88	4.69	2.23	0.00184501	2.73	0.0342906	1.63189	pos	Fatty Acyls	Fatty acid esters
FAHFA(18_1(9Z)_5-O-18_0)	M583T434_1	582.539	434.3	11.601	C36H68O4		1.3662e+07	1.12481e+07	48.81	5.54742e+07	4.08028e+07	75.05	0.25	-2.02	0.0369083	1.43	0.142814	1.17896	pos	Fatty Acyls	Fatty acids and conjugates
behenate	M680T261_3	679.664	261.3	5.66159	C22H43O2-		6.86747e+06	6.77947e+06	30.63	3.43968e+06	4.54271e+06	55.41	2	1	0.0499405	1.3	0.166098	1.2374	pos	Fatty Acyls	Fatty acids and conjugates
Malonyl-CoA semialdehyde	M794T243_11	794.141	242.7	3.11	C24H38N7O18P3S	C05989	9.04522e+07	9.1027e+07	21.73	4.09037e+07	4.21672e+07	19.6	2.21	1.14	0.000483498	3.32	0.017551	1.68617	pos	Fatty Acyls	Fatty acyl thioesters
Acrylyl-CoA	M804T276_3	804.123	275.8	0.646394	C24H38N7O17P3S	C00894	675450	566796	37.37	1.09374e+07	6.54069e+06	79	0.06	-4.02	0.000270537	3.57	0.012951	1.73709	pos	Fatty Acyls	Fatty acyl thioesters
Benzoyl-CoA	M894T257_6	894.121	257	10.7801	C28H40N7O17P3S	C00512	1.70779e+06	988794	88.79	4.23824e+06	4.30485e+06	16.88	0.4	-1.31	0.0357881	1.45	0.140777	1.34072	pos	Fatty Acyls	Fatty acyl thioesters
4-(2'-carboxyphenyl)-4-oxobutyryl-CoA	M949T257	949.126	256.9	11.6425	C32H39N7O20P3S		1.10488e+07	1.19176e+07	62.14	2.27539e+06	939249	128.15	4.86	2.28	0.0133092	1.88	0.08532	1.43543	pos	Fatty Acyls	Fatty acyl thioesters
3Z-dodecenoyl-CoA	M970T243_5	970.271	242.6	0.021	C33H56N7O17P3S	C02944	71311944	7.52596e+07	9.88	2.48127e+07	1.60351e+07	61.75	2.87	1.52	0.0123763	1.91	0.0830648	1.49533	pos	Fatty Acyls	Fatty acyl thioesters
FADH	M805T228_1	805.212	228.4	6.57787	C27H35N9O15P2	C01352	7.9274e+06	6.74808e+06	54.18	3.77114e+06	3.40745e+06	47.66	2.1	1.07	0.0451097	1.35	0.157592	1.23167	pos	Flavin nucleotides
1,10-dihydro-1,10-dihydroxyfluoren-9-one	M232T125	232.097	125	1.65267	C13H10O3		3.31446e+08	3.13826e+08	98.01	500679	210071	144.65	661.99	9.37	0.000538598	3.27	0.0191209	1.64353	pos	Fluorenes
DG(8_0_0_0_i-16_0)	M440T381_2	440.378	380.8	18.599	C27H52O5		7.22919e+07	6.28422e+07	48.76	3.17794e+07	2.93066e+07	45.28	2.27	1.19	0.0361066	1.44	0.14138	1.25301	pos	Glycerolipids	Diradylglycerols
LysoPE(16_1(9Z)_0_0)	M452T368_2	452.282	368.1	10.941	C21H42NO7P		3.69789e+07	3.48985e+07	69.07	2.44249e+08	2.56569e+08	63.6	0.15	-2.72	0.0196849	1.71	0.102469	1.38245	pos	Glycerophospholipids	Glycerophosphoethanolamines
LysoPE(16_0_0_0)	M454T376	454.291	375.7	4.624	C21H44NO7P		8.88998e+06	6.30019e+06	93.42	2.92462e+07	3.06801e+07	31.89	0.3	-1.72	0.00761843	2.12	0.0681769	1.42558	pos	Glycerophospholipids	Glycerophosphoethanolamines
LysoPE(P-18_0_0_0)	M466T306	466.315	306.1	3.856	C23H48NO6P		2.78549e+07	2.2384e+07	122.16	2.50734e+06	2.05893e+06	93.65	11.11	3.47	0.038409	1.42	0.145768	1.24326	pos	Glycerophospholipids	Glycerophosphoethanolamines
LysoPC(14_0_0_0)	M468T369	468.306	369.5	5.659	C22H46NO7P		6.92627e+07	4.75789e+07	55.06	1.60024e+08	1.70326e+08	40.36	0.43	-1.21	0.0327976	1.48	0.13355	1.34105	pos	Glycerophospholipids	Glycerophosphocholines
LysoPC(16_1(9Z)_0_0)	M494T385_2	494.331	385.1	13.96	C24H48NO7P		2.47822e+08	2.00825e+08	60.8	5.07522e+08	4.47969e+08	36.8	0.49	-1.03	0.0263789	1.58	0.119457	1.36353	pos	Glycerophospholipids	Glycerophosphocholines
1-(7Z,10Z,13Z,16Z-docosatetraenoyl)-glycero-3-phosphate	M504T401	504.298	401.3	5.423	C25H43O7P		4.728e+07	5.42926e+07	48.78	1.99189e+08	1.13633e+08	101.23	0.24	-2.07	0.0475473	1.32	0.161916	1.21537	pos	Glycerophospholipids	Glycerophosphates
PC(18_2(9Z,12Z)_16_0)	M759T400_2	758.583	400	18.454	C42H80NO8P		1.15345e+08	1.16433e+08	54.17	4.86522e+07	4.79798e+07	19.41	2.37	1.25	0.0253347	1.6	0.116735	1.20747	pos	Glycerophospholipids	Glycerophosphocholines
Harmine	M213T54	213.098	53.8	18.933	C13H12N2O	C06538	1.17031e+07	8.36574e+06	73.39	3.67723e+07	3.92244e+07	35.23	0.32	-1.65	0.0124174	1.91	0.0830879	1.38321	pos	Harmala alkaloids
isochorismate	M244T54	244.079	53.6	8.855	C10H10O6	C00885	1.13493e+08	8.11712e+07	55.78	5.19163e+07	5.26672e+07	29.83	2.19	1.13	0.0265241	1.58	0.119722	1.29777	pos	Hydroxy acids and derivatives	Beta hydroxy acids and derivatives
Guanine	M152T62	152.054	61.9	15.681	C5H5N5O	C00242	2.21477e+08	2.23297e+08	34.69	3.52366e+08	3.33631e+08	12.94	0.63	-0.67	0.0186606	1.73	0.10026	1.31782	pos	Imidazopyrimidines	Purines and purine derivatives
Xanthine	M153T62	153.041	62.1	0.005	C5H4N4O2	C00385	2.3862e+09	2.40691e+09	22.89	1.41644e+09	1.33269e+09	13.02	1.68	0.75	0.00431732	2.36	0.0518078	1.48687	pos	Imidazopyrimidines	Purines and purine derivatives
8-Hydroxyguanine	M168T43_2	168.051	42.9	4.757	C5H5N5O2	C20155	1.49659e+07	1.70148e+07	31.87	4.17775e+06	3.57515e+06	66.93	3.58	1.84	0.00269164	2.57	0.0412166	1.50401	pos	Imidazopyrimidines	Purines and purine derivatives
5-Hydroxyisourate	M185T51	185.033	51	12.264	C5H4N4O4	C11821	2.36609e+08	2.40715e+08	35.65	3.92995e+08	3.86049e+08	8.19	0.6	-0.73	0.0243734	1.61	0.114861	1.43963	pos	Imidazopyrimidines	Purines and purine derivatives
Kinetin	M216T59	216.087	58.6	9.798	C10H9N5O	C08272	7.09661e+08	1.03241e+09	85.67	3.98059e+07	4.89902e+07	42.81	17.83	4.16	0.0429356	1.37	0.154199	1.26631	pos	Imidazopyrimidines	Purines and purine derivatives
Indoline	M120T80	120.081	79.8	0.598	C8H9N		2.64972e+09	2.94153e+09	55.07	7.89142e+09	8.56659e+09	24.23	0.34	-1.57	0.00468014	2.33	0.0543609	1.4471	pos	Indoles and derivatives	Indolines
Indoleacetaldehyde	M143T128	143.073	128.2	1.72514	C10H9NO	C00637	8.16165e+06	8.69726e+06	49.81	2.53215e+07	2.61944e+07	16.76	0.32	-1.63	0.00556733	2.25	0.0584888	1.59622	pos	Indoles and derivatives	Indoles
Indole-3-carboxaldehyde	M146T275	146.06	275.2	1.112	C9H7NO	C08493	1.76356e+08	1.66414e+08	30.34	6.31171e+07	5.84698e+07	96.8	2.79	1.48	0.0380558	1.42	0.145084	1.321	pos	Indoles and derivatives	Indoles
N-Methyltryptamine	M175T134	175.088	134.1	9.793	C11H14N2	C06213	1.23385e+07	1.05134e+07	60.58	4.03118e+06	4.42953e+06	59.64	3.06	1.61	0.0464825	1.33	0.160315	1.08571	pos	Indoles and derivatives	Tryptamines and derivatives
Bufotenin	M188T54	188.128	54.1	13.252	C12H16N2O	C08299	2.49464e+07	2.66004e+07	32.59	8.03839e+06	7.90967e+06	64.18	3.1	1.63	0.0065129	2.19	0.0633086	1.47087	pos	Indoles and derivatives	Tryptamines and derivatives
5-Hydroxyindoleacetic acid	M209T83_2	209.129	82.6	1.677	C10H9NO3	C05635	2.16291e+07	2.77678e+07	55.67	1.3305e+08	1.49644e+08	50.85	0.16	-2.62	0.0147904	1.83	0.0901391	1.37634	pos	Indoles and derivatives	Indolyl carboxylic acids and derivatives
5-Methoxyindoleacetate	M223T122	223.108	122.1	0.829105	C11H11NO3	C05660	3.10521e+07	2.84806e+07	39.75	1.5686e+08	1.65371e+08	35.6	0.2	-2.34	0.000209431	3.68	0.011984	1.6867	pos	Indoles and derivatives	Indolyl carboxylic acids and derivatives
isoroquefortine C	M390T189	390.188	188.8	11.1285	C22H23N5O2	C22165	2.11107e+06	1.05319e+06	78.77	9.44887e+06	5.83832e+06	60.16	0.22	-2.16	0.00649273	2.19	0.0633086	1.49194	pos	Indoles and derivatives	Pyrroloindoles
Fumitremorgin C	M418T410	418.293	410.4	14.7422	C22H25N3O3	C20604	4.81199e+06	4.7055e+06	72.4	1.76033e+07	1.3923e+07	66.2	0.27	-1.87	0.0211834	1.67	0.105492	1.28206	pos	Indoles and derivatives	Pyridoindoles
Fumitremorgin B	M518T371	518.338	371.4	3.58882	C27H33N3O5	C20630	3.05362e+08	1.11578e+08	131.99	1.09744e+09	1.02492e+09	21.12	0.28	-1.85	0.0361476	1.44	0.14138	1.36787	pos	Indoles and derivatives	Carbazoles
Phaseollidin	M281T42_2	281.155	41.6	6.0521	C20H20O4	C05230	4.43968e+06	2.0919e+06	121.8	1.77058e+07	1.30659e+07	41.32	0.25	-2	0.00443928	2.35	0.0527267	1.51388	pos	Isoflavonoids	Furanoisoflavonoids
Rotenone	M351T315	351.157	314.6	5.9165	C23H22O6	C07593	9.09485e+06	5.65426e+06	93.2	1.89505e+06	2.16808e+06	37.38	4.8	2.26	0.0432033	1.36	0.154424	1.08962	pos	Isoflavonoids	Rotenoids
Legumelin	M378T277	378.15	276.8	9.341	C23H22O6	C10417	2.46881e+07	2.14611e+07	27.35	6392036	6.06847e+06	35.85	3.86	1.95	0.000169995	3.77	0.010842	1.7252	pos	Isoflavonoids	Rotenoids
1-Isothiocyanato-7-(methylthio)heptane	M204T84	204.123	84.3	0.84	C9H17NS2		9.02453e+08	4.09283e+08	96.69	4.93985e+07	2.29045e+07	137.21	18.27	4.19	0.00175765	2.76	0.0337468	1.6175	pos	Isothiocyanates
Triacetic acid	M127T187	127.038	187.3	7.621	C6H8O4	C01757	1.51115e+08	1.43991e+08	11.72	4.6219e+08	5.2707e+08	50.84	0.33	-1.61	0.0416184	1.38	0.15186	1.34446	pos	Keto acids and derivatives	Medium-chain keto acids and derivatives
3-Sulfinylpyruvic acid	M191T47_2	191.077	46.6	4.727	C3H4O5S	C05527	1.6601e+07	9.6452e+06	84.06	42468291	3.62565e+07	30.91	0.39	-1.36	0.0191122	1.72	0.101338	1.33973	pos	Keto acids and derivatives	Alpha-keto acids and derivatives
N-Hydroxy-1-aminonaphthalene	M160T263	160.076	262.6	1.332	C10H9NO	C14789	1.18379e+07	7.90261e+06	79.6	3.00128e+06	934559	125.07	3.94	1.98	0.0493399	1.31	0.165434	1.15851	pos	Naphthalenes
Sulfite	M121T44	121.069	44.4	13.3612	H2O3S	C00094	1.03437e+09	8.86243e+08	50.81	1.09276e+08	1.05509e+08	11.62	9.47	3.24	0.000295909	3.53	0.0134149	1.78783	pos	Non-metal oxoanionic compounds	Non-metal sulfites
L-histidinol-phosphate	M222T47	222.064	46.9	0.825798	C6H12N3O4P	C01100	4.97781e+07	4.21637e+07	44.79	1.52779e+06	538704	149.19	32.58	5.03	7.11203e-05	4.15	0.00688841	1.77451	pos	Organic phosphoric acids and derivatives	Phosphate esters
Lenthionine	M189T46	189.16	46.3	19.393	C2H4S5	C08382	1.52453e+08	1.61194e+08	48.64	3.28706e+08	2.93827e+08	36.2	0.46	-1.11	0.0195801	1.71	0.102392	1.27356	pos	Organic trisulfides
Histamine	M112T44	112.087	44	1.608	C5H9N3	C00388	1.38697e+07	1.38438e+07	61.09	6.24507e+07	4.1833e+07	56.84	0.22	-2.17	0.00778663	2.11	0.0686481	1.49605	pos	Organonitrogen compounds	Amines
2-(2-Aminoethyl)pyridine	M123T64	123.044	63.9	1.186	C7H10N2		1.94197e+08	1.70615e+08	26.25	3.00672e+08	2.9892e+08	12.07	0.65	-0.63	0.00744812	2.13	0.0671197	1.49553	pos	Organonitrogen compounds	Amines
Norspermidine	M132T54	132.066	53.8	2.144	C6H17N3	C03375	1.00239e+08	9.15772e+07	26.39	2.09325e+08	1.61105e+08	53.93	0.48	-1.06	0.0343035	1.46	0.137331	1.30211	pos	Organonitrogen compounds	Amines
Histidinal	M157T45_2	157.109	45.5	2.649	C6H9N3O	C01929	9.76922e+06	5.42609e+06	64.28	2.42726e+07	2.60845e+07	32.14	0.4	-1.31	0.0123342	1.91	0.0830096	1.43728	pos	Organonitrogen compounds	Amines
Procyclidine	M288T46	288.229	46.4	11.376	C19H29NO	C07378	2.74949e+07	1.65806e+07	93.24	8.91717e+07	8.5666e+07	11.34	0.31	-1.7	0.0193566	1.71	0.101971	1.45181	pos	Organonitrogen compounds	Amines
Phytosphingosine	M300T339	300.291	339.1	2.698	C18H39NO3	C12144	6.83402e+07	7.38527e+07	29.18	2.53046e+07	2.58699e+07	17.89	2.7	1.43	0.000332234	3.48	0.0142924	1.69484	pos	Organonitrogen compounds	Amines
Sorbitol	M166T64	166.058	63.9	9.40526	C6H14O6	C00794	1.85496e+08	1.58822e+08	27.02	2.80491e+08	2.85799e+08	13.47	0.66	-0.6	0.0122284	1.91	0.0825841	1.44401	pos	Organooxygen compounds	Carbohydrates and carbohydrate conjugates
Galactitol	M183T64	183.085	63.8	8.798	C6H14O6	C01697	7.50221e+08	6.67656e+08	25.89	1.11349e+09	1.12138e+09	14.88	0.67	-0.57	0.0154188	1.81	0.092132	1.4172	pos	Organooxygen compounds	Carbohydrates and carbohydrate conjugates
N-Acetyl-b-glucosaminylamine	M203T55_1	203.103	54.9	1.83148	C8H16N2O5	C01239	8.07934e+07	8.83042e+07	28.9	2.12812e+07	2.10813e+07	40.96	3.8	1.92	0.000772387	3.11	0.0222632	1.60255	pos	Organooxygen compounds	Carbohydrates and carbohydrate conjugates
Rishitin	M205T380	205.159	380.4	1.54699	C14H22O2	C09715	3.2346e+07	2.9866e+07	20.8	4.0198e+07	4.02839e+07	9.35	0.8	-0.31	0.0438229	1.36	0.155516	1.21773	pos	Organooxygen compounds	Alcohols and polyols
beta-Damascenone	M213T62	213.124	61.9	6.93729	C13H18O		2.23067e+08	1.93257e+08	53.54	8.95218e+08	1.06034e+09	30.86	0.25	-2	0.000950757	3.02	0.025447	1.65358	pos	Organooxygen compounds	Carbonyl compounds
Pantothenic acid	M220T82	220.118	82.5	1.561	C9H17NO5	C00864	2.08926e+09	1.90035e+09	37.84	3.91244e+09	3.90932e+09	18.77	0.53	-0.91	0.00839573	2.08	0.0705774	1.39979	pos	Organooxygen compounds	Alcohols and polyols
L-Formylkynurenine	M237T129	237.088	128.9	2.19489	C11H12N2O4	C02700	7.21257e+06	4.63696e+06	92.58	2.02058e+07	2.13054e+07	24.65	0.36	-1.49	0.0264907	1.58	0.119713	1.39505	pos	Organooxygen compounds	Carbonyl compounds
D-fructose 1-phosphate	M244T43	243.997	42.9	19.315	C6H13O9P		7.12996e+07	7.28611e+07	54.28	9.2661e+06	6.16537e+06	111.17	7.69	2.94	0.00316887	2.5	0.0440833	1.49196	pos	Organooxygen compounds	Carbohydrates and carbohydrate conjugates
Acetyl-N-formyl-5-methoxykynurenamine	M247T92	247.13	91.8	13.61	C13H16N2O4	C05642	6.10595e+07	6.775e+07	29.05	2.08787e+08	2.13163e+08	43.05	0.29	-1.77	0.0018107	2.74	0.0340657	1.58787	pos	Organooxygen compounds	Carbonyl compounds
Linamarin	M248T56	248.113	56.4	0.972862	C10H17NO6	C01594	4.14975e+07	3.48668e+07	53.73	1.37675e+07	1.21714e+07	48.04	3.01	1.59	0.0125098	1.9	0.0833316	1.47486	pos	Organooxygen compounds	Carbohydrates and carbohydrate conjugates
Lotaustralin	M262T60	262.129	59.8	1.878	C11H19NO6	C08334	2.13041e+08	1.88501e+08	35.15	7.89044e+07	7.97388e+07	25.83	2.7	1.43	0.00135874	2.87	0.0303041	1.5297	pos	Organooxygen compounds	Carbohydrates and carbohydrate conjugates
Glucobrassicanapin	M370T330	370.296	329.7	1.434	C12H21NO9S2	C08403	5.79363e+08	4.1467e+08	55.1	6.36018e+07	4.15029e+07	85.25	9.11	3.19	0.00129787	2.89	0.0295608	1.65384	pos	Organooxygen compounds	Carbohydrates and carbohydrate conjugates
Butyl glucosinolate	M376T443	376.32	443.1	3.425	C11H21NO9S2		6.07666e+07	5.72491e+07	19.62	3.52772e+07	3.32236e+07	24.77	1.72	0.78	0.00459422	2.34	0.0537968	1.57045	pos	Organooxygen compounds	Carbohydrates and carbohydrate conjugates
HDMBOA-Glc	M388T319	388.308	319	5.063	C16H21NO10		3.93202e+07	3.7723e+07	45.52	2.37793e+06	1.58989e+06	96.95	16.54	4.05	0.000169157	3.77	0.010842	1.73989	pos	Organooxygen compounds	Carbohydrates and carbohydrate conjugates
6-Heptenyl glucosinolate	M416T340_2	416.348	339.9	9.577	C14H25NO9S2		1.56407e+07	1.86873e+07	59.92	1.75892e+06	1.14889e+06	95.34	8.89	3.15	0.0106505	1.97	0.0780055	1.49154	pos	Organooxygen compounds	Carbohydrates and carbohydrate conjugates
Glucoiberverin	M813T280_3	813.071	279.7	5.02979	C11H20NO9S3-		1.46672e+06	1.3016e+06	29.76	9.4005e+06	9.72676e+06	22.82	0.16	-2.68	4.37538e-06	5.36	0.00180676	1.81465	pos	Organooxygen compounds	Carbohydrates and carbohydrate conjugates
Phosphoroselenoic acid	M201T33_2	200.996	33.4	3.2549	H3O3PSe	C05172	3.14175e+06	2.80908e+06	23.52	2.1531e+06	2151309	14.46	1.46	0.55	0.0167836	1.78	0.0955564	1.30051	pos	Other mixed metal/non-metal oxoanionic compounds	Non-metal selenophosphates
Anserine	M241T45	241.13	44.7	0.046	C10H16N4O3	C01262	5.31259e+08	4.49394e+08	47.35	7.55218e+07	7.67079e+07	11.08	7.03	2.81	0.000331819	3.48	0.0142924	1.78426	pos	Peptidomimetics	Hybrid peptides
4'-Phosphopantothenoylcysteine	M805T229_2	805.192	228.5	14.9728	C12H23N2O9PS	C04352	7.0086e+06	6.43714e+06	42.39	2.85163e+06	3.09195e+06	34.59	2.46	1.3	0.0174263	1.76	0.0971738	1.39221	pos	Peptidomimetics	Hybrid peptides
7-Hydroxymethyl-12-methylbenz[a]anthracene	M290T118	290.16	118.2	19.527	C20H16O	C19561	1.95287e+08	1.79972e+08	86.85	7.21551e+06	2.43775e+06	154.56	27.06	4.76	0.00170219	2.77	0.0331756	1.61019	pos	Phenanthrenes and derivatives
4-Methoxyphenylacetic acid	M167T374	167.071	374.2	1.392	C9H10O3		7.72044e+07	6.45269e+07	28.85	1.19817e+08	1.11446e+08	28.9	0.64	-0.63	0.0348401	1.46	0.138572	1.30823	pos	Phenol ethers	Anisoles
N-Demethyltramadol	M250T235	250.181	235.3	1.814	C15H23NO2		4.63559e+07	6.18946e+07	62.37	4.59079e+06	4.60842e+06	69.35	10.1	3.34	0.0122608	1.91	0.0826588	1.46721	pos	Phenol ethers	Anisoles
N-desmethylrosiglitazone	M361T261	361.139	261	16.386	C17H17N3O3S		4.25363e+07	3.77359e+07	45.85	1.98997e+07	1.903e+07	13.83	2.14	1.1	0.00896256	2.05	0.0725324	1.40477	pos	Phenol ethers
2-Chlorophenol	M112T43	112.007	42.8	8.28006	C6H5ClO	C14219	6.36515e+07	6.95315e+07	29.98	2.08577e+07	1.66906e+07	58.49	3.05	1.61	0.00323534	2.49	0.044687	1.49085	pos	Phenols	Halophenols
Dopamine	M136T64	136.076	63.9	0.632	C8H11NO2	C03758	6.3469e+08	5.51366e+08	25.96	9.83178e+08	9.97217e+08	11.98	0.65	-0.63	0.00712684	2.15	0.0659433	1.49982	pos	Phenols	Benzenediols
4-Hydroxy-2,6-dimethylaniline	M138T118	138.091	118.4	1.187	C8H11NO	C16570	1.49413e+08	9.05669e+07	85.96	7.38408e+06	3.94773e+06	129.25	20.23	4.34	0.00148868	2.83	0.0315556	1.61346	pos	Phenols	Cresols
p-Hydroxymandelic acid	M152T50	152.022	50.2	3.843	C8H8O4	C03198	1.4608e+07	1.45857e+07	20.82	6.8226e+06	6.1117e+06	17.78	2.14	1.1	0.000304279	3.52	0.0135679	1.69089	pos	Phenols	1-hydroxy-2-unsubstituted benzenoids
Tyrosol	M156T154	156.102	154.4	3.194	C8H10O2	C06044	3.69705e+08	3.05093e+08	84.95	1.02086e+09	7.98969e+08	58.04	0.36	-1.47	0.0439856	1.36	0.155648	1.20475	pos	Phenols	Tyrosols and derivatives
3,4-Dihydroxybenzeneacetic acid	M169T43	169.046	42.9	19.717	C8H8O4	C01161	5.80825e+07	6.36804e+07	35.01	1.725e+07	1.48826e+07	54.7	3.37	1.75	0.00206717	2.68	0.0366231	1.52853	pos	Phenols	Benzenediols
Metanephrine	M180T186	180.102	186.3	1.114	C10H15NO3	C05588	4.4222e+07	4.28851e+07	30.45	7.61992e+07	7.9616e+07	26.09	0.58	-0.79	0.0185953	1.73	0.100001	1.35556	pos	Phenols	Methoxyphenols
Normetanephrine	M184T49_2	184.094	49.4	0.625867	C9H13NO3	C05589	3.04583e+07	1.63682e+07	79.61	9.75022e+07	9.16228e+07	25.2	0.31	-1.68	0.0133054	1.88	0.08532	1.46946	pos	Phenols	Methoxyphenols
Coniferaldehyde	M196T205	196.098	205.1	4.50581	C10H10O3	C02666	2.26147e+07	2.07332e+07	55.84	5.33395e+06	7.45024e+06	70.91	4.24	2.08	0.0131035	1.88	0.0848654	1.44084	pos	Phenols	Methoxyphenols
3-Methoxy-4-hydroxyphenylglycolaldehyde	M221T405	221.154	404.9	9.30313	C9H10O4	C05583	5.92776e+07	4.88369e+07	33.51	8.20489e+07	8.22515e+07	11.78	0.72	-0.47	0.0472066	1.33	0.161375	1.20685	pos	Phenols	Methoxyphenols
3-Hydroxy-4-methoxyphenyllactic acid	M213T47	213.075	47.2	3.973	C10H12O5		8.88903e+07	7.79366e+07	69.05	3.14502e+08	3.25512e+08	21.01	0.28	-1.82	0.0117167	1.93	0.0809493	1.50391	pos	Phenylpropanoic acids
Preisocalamendiol	M204T50	204.154	50.3	13.919	C15H24O		3.08657e+07	3.10033e+07	44.61	6.78042e+07	6.92965e+07	12.68	0.46	-1.14	0.0152	1.82	0.0916712	1.45878	pos	Prenol lipids	Sesquiterpenoids
Abscisic alcohol	M234T203	234.134	202.9	13.7255	C15H22O3	C13456	5.8312e+07	5.4168e+07	27.57	3.66856e+07	3.2354e+07	36.99	1.59	0.67	0.029744	1.53	0.126605	1.30582	pos	Prenol lipids	Sesquiterpenoids
Zerumbone	M241T63	241.155	62.9	5.70961	C15H22O	C20262	2.82213e+08	2.95234e+08	16.94	1.59269e+08	1.61774e+08	7.79	1.77	0.83	0.000244063	3.61	0.0126564	1.71209	pos	Prenol lipids	Sesquiterpenoids
ent-16-Kaurene	M295T360	295.227	359.7	6.934	C20H32	C06090	8.61376e+07	3.9901e+07	90.73	1.92296e+07	1.39998e+07	82.35	4.48	2.16	0.046903	1.33	0.160785	1.25681	pos	Prenol lipids	Diterpenoids
Ineketone	M302T232	302.196	232.5	13.933	C20H30O3	C09110	2.37559e+07	1.73287e+07	59.72	7.49218e+06	4.38927e+06	101	3.17	1.66	0.0244737	1.61	0.114894	1.37849	pos	Prenol lipids	Diterpenoids
8,13-Abietadien-18-oic acid	M303T396	303.234	396	7.438	C20H30O2	C12077	1.37955e+08	1.56339e+08	56.21	3.38041e+07	3.61302e+07	19.52	4.08	2.03	0.0119654	1.92	0.0815667	1.56255	pos	Prenol lipids	Diterpenoids
Retinal	M307T169	307.202	168.5	3.98598	C20H28O	C00376	1.70277e+07	1.60107e+07	58.73	696228	871051	81.1	24.46	4.61	0.00144822	2.84	0.0312535	1.63346	pos	Prenol lipids	Retinoids
gamma-Tocopherol	M400T362_2	400.351	361.8	11.894	C28H48O2	C02483	1.65285e+09	1.63863e+09	57.85	3.82293e+08	1.55697e+08	166.42	4.32	2.11	0.019756	1.7	0.102724	1.40138	pos	Prenol lipids	Quinone and hydroquinone lipids
4alpha-Hydroxymethyl-4beta-methyl-5alpha-cholesta-8,24-dien-3beta-ol	M412T361_2	412.347	361.2	2.57497	C29H48O2		6.63737e+07	5.70487e+07	78.22	2.49078e+06	467023	180.64	26.65	4.74	0.000943106	3.03	0.0254179	1.6855	pos	Prenol lipids	Triterpenoids
Ursolic acid	M440T334_2	440.341	334.1	0.787525	C30H48O3	C08988	8.48367e+07	8.84314e+07	39.11	5.75776e+06	4.47971e+06	77.8	14.73	3.88	0.000138395	3.86	0.00962634	1.76181	pos	Prenol lipids	Triterpenoids
Vitamin K1 2,3-epoxide	M450T360_1	450.357	360.2	17.291	C31H46O3	C05849	2.06005e+08	2.1859e+08	30.85	4.4008e+07	4.76157e+07	54.13	4.68	2.23	0.00104299	2.98	0.0268634	1.66855	pos	Prenol lipids	Quinone and hydroquinone lipids
4alpha-Hydroxymethyl-4beta-methyl-5alpha-cholesta-8-en-3beta-ol	M453T370	453.377	370.3	14.1589	C29H50O2		3.61928e+07	4.22278e+07	41.3	2.49976e+06	1.6894e+06	120.33	14.48	3.86	0.00929418	2.03	0.0738954	1.58773	pos	Prenol lipids	Triterpenoids
Coriandrinonediol	M476T366_2	476.377	366.4	8.151	C30H50O3		6.65693e+07	6.39405e+07	75.03	7.63835e+06	8.90047e+06	65.77	8.72	3.12	0.00591815	2.23	0.0606216	1.54188	pos	Prenol lipids	Triterpenoids
rac-4-Hydroxy-4-O-(beta-D-glucuronide)-all-trans-retinyl acetate	M504T380	504.405	380.3	17.723	C28H40O9		8.01229e+06	5.49347e+06	108.55	1.25022e+06	654891	114.86	6.41	2.68	0.0196071	1.71	0.102416	1.37907	pos	Prenol lipids	Terpene glycosides
Tricrocin	M771T209_23	771.35	208.8	8.60852	C38H54O19	C17513	4.27971e+07	2.76422e+07	85.69	5.97928e+06	3.33806e+06	108.76	7.16	2.84	0.00896665	2.05	0.0725324	1.37627	pos	Prenol lipids	Diterpenoids
delta-Tocopherol	M806T228_2	805.711	228.4	5.5856	C27H46O2	C14151	8.09804e+06	8.2317e+06	18.32	2.32487e+06	2.1534e+06	78.47	3.48	1.8	0.0278845	1.55	0.122553	1.4209	pos	Prenol lipids	Quinone and hydroquinone lipids
3-demethylubiquinol-10	M874T243_7	873.67	242.6	2.96988	C58H90O4		1.42352e+07	1.4859e+07	20.6	9.3037e+06	9.56611e+06	16.85	1.53	0.61	0.00946395	2.02	0.0745621	1.4456	pos	Prenol lipids	Quinone and hydroquinone lipids
Succinyladenosine	M384T67	384.116	67.4	2.643	C14H17N5O8		7.42768e+08	6.40976e+08	53.37	3.12529e+08	3.17107e+08	48.54	2.38	1.25	0.0391856	1.41	0.147355	1.20509	pos	Purine nucleosides
Adenosine 3',5'-diphosphate	M428T76	428.035	75.8	4.185	C10H15N5O10P2	C00054	1.39673e+08	1.16369e+08	40.27	5.1229e+07	3.79714e+07	45.91	2.73	1.45	0.00335128	2.47	0.0454397	1.49203	pos	Purine nucleotides	Purine ribonucleotides
Nornicotine	M149T80	149.06	79.6	1.32	C9H12N2	C06524	1.1862e+08	1.23219e+08	45.81	2.91405e+08	2.83863e+08	15.33	0.41	-1.3	0.0156315	1.81	0.0924224	1.44019	pos	Pyridines and derivatives	Pyrrolidinylpyridines
Ethionamide	M150T85	150.061	85.3	2.64945	C8H10N2S	C07665	7.84727e+07	4.00125e+07	86.65	2.08309e+08	1.97121e+08	20.05	0.38	-1.41	0.0234285	1.63	0.111879	1.44184	pos	Pyridines and derivatives
1-Methyl-4-phenyl-1,2,3,6-tetrahydropyridine	M174T245	174.113	245.1	1.353	C12H15N	C04599	1.05411e+07	4.86193e+06	87.9	2.42544e+07	2.94578e+07	39.33	0.43	-1.2	0.0496975	1.3	0.165696	1.22487	pos	Pyridines and derivatives	Hydropyridines
Plantagonine	M178T47	178.059	46.6	12.92	C10H11NO2		4.86883e+07	3.47121e+07	52.16	1.01758e+08	1.01951e+08	20.48	0.48	-1.06	0.0104115	1.98	0.0774296	1.42356	pos	Pyridines and derivatives	Pyridinecarboxylic acids and derivatives
Acetylisoniazid	M197T47	197.101	46.9	11.156	C8H9N3O2	C07585	4.51034e+07	3.67363e+07	62.46	1.10274e+08	9.85391e+07	16.1	0.41	-1.29	0.0183712	1.74	0.0992179	1.46362	pos	Pyridines and derivatives	Pyridinecarboxylic acids and derivatives
Pyridoxal 5'-phosphate	M248T61	248.149	61.2	0.637	C8H10NO6P	C00018	9.77986e+08	4.62467e+08	125.71	1.15685e+08	6.63948e+07	128.41	8.45	3.08	0.0103657	1.98	0.0773624	1.48865	pos	Pyridines and derivatives	Pyridine carboxaldehydes
Deoxycytidine	M184T47	184.108	46.6	1.91072	C9H13N3O4	C00881	2.98452e+08	3.64827e+08	42.21	4.19735e+07	2.77163e+07	88.14	7.11	2.83	0.000738697	3.13	0.0218339	1.68426	pos	Pyrimidine nucleosides	Pyrimidine 2'-deoxyribonucleosides
Deoxyuridine	M185T43	185.092	42.9	1.42967	C9H12N2O5	C00526	3.80197e+06	3.60583e+06	38.33	9.38439e+06	9.16646e+06	17.36	0.41	-1.3	0.00165883	2.78	0.0328262	1.55213	pos	Pyrimidine nucleosides	Pyrimidine 2'-deoxyribonucleosides
1-(2,3-Dihydro-6-methyl-1H-pyrrolizin-5-yl)-1,4-pentanedione	M202T61	202.119	60.7	18.472	C13H17NO2		4.33343e+08	4.22582e+08	39.02	1.45221e+08	1.44855e+08	65.63	2.98	1.58	0.00776	2.11	0.0686481	1.46894	pos	Pyrrolizines
Kynurenic acid	M190T159	190.05	159.2	1.749	C10H7NO3	C01717	4.75971e+07	3.86813e+07	46.27	7.41037e+06	4.26108e+06	91.72	6.42	2.68	0.00151517	2.82	0.0319087	1.62634	pos	Quinolines and derivatives	Quinoline carboxylic acids
Chloroxine	M214T323	214.253	323.1	0.873	C9H5Cl2NO		5.32169e+07	5.13728e+07	14.77	2.75958e+07	2.77829e+07	2.92	1.93	0.95	0.000475075	3.32	0.0173537	1.75652	pos	Quinolines and derivatives	Haloquinolines
Primaquine	M260T50	260.171	49.9	16.258	C15H21N3O	C07627	5.74053e+07	5.44291e+07	38.02	1.43919e+08	1.57845e+08	16.84	0.4	-1.33	0.00114526	2.94	0.0281852	1.58248	pos	Quinolines and derivatives	Aminoquinolines and derivatives
2,8-bis-Trifluoromethyl-4-quinoline carboxylic acid	M310T59_1	310.088	59.3	14.268	C12H5F6NO2		8.95703e+07	7.54867e+07	63.77	2.17722e+08	2.18078e+08	40.73	0.41	-1.28	0.0480937	1.32	0.162779	1.18211	pos	Quinolines and derivatives	Quinoline carboxylic acids
Dibucaine	M344T207	344.231	207.3	6.222	C20H29N3O2	C07879	1.53652e+07	1.34973e+07	53.74	4.22197e+07	3.6122e+07	55.41	0.36	-1.46	0.0406569	1.39	0.15007	1.27073	pos	Quinolines and derivatives	Quinolones and derivatives
2,2,3,4-Tetramethylpentane	M146T116	146.118	115.5	2.391	C9H20		4.56656e+07	3.3655e+07	57.65	1.25948e+08	1.28506e+08	40.94	0.36	-1.46	0.0199277	1.7	0.103148	1.35809	pos	Saturated hydrocarbons	Alkanes
3,6,10-Trimethyltetradecane	M263T368_1	263.202	367.6	15.428	C17H36		9.10243e+06	7.91524e+06	47.17	4.1774e+06	3.83758e+06	24.8	2.18	1.12	0.00913734	2.04	0.07325	1.46773	pos	Saturated hydrocarbons	Alkanes
Phytosphingosine-1-P	M398T355_2	398.239	354.6	15.637	C18H40NO6P		9.77051e+08	9.36418e+08	17.34	1.49358e+09	1.48027e+09	9.25	0.65	-0.61	0.000881441	3.05	0.0243266	1.62251	pos	Sphingolipids	Phosphosphingolipids
LysoSM(d18_1)	M483T325_3	483.316	324.9	7.345	C23H50N2O5P+	C03640	1.79711e+07	1.64406e+07	51.67	94388816	4.1997e+07	108.34	0.19	-2.39	0.023077	1.64	0.110816	1.31688	pos	Sphingolipids	Phosphosphingolipids
Tauroursodeoxycholic acid	M1000T325_3	999.582	324.7	18.57	C26H45NO6S	C16868	3.83237e+07	3.11542e+07	97.28	1.81726e+08	1.78378e+08	29.1	0.21	-2.25	0.0448652	1.35	0.157353	1.29506	pos	Steroids and steroid derivatives	Bile acids, alcohols and derivatives
Boldione	M307T203	307.165	202.7	6.64497	C19H24O2	C20144	1.02085e+06	627742	110.98	5.10747e+06	6.01081e+06	58.59	0.2	-2.32	0.0141336	1.85	0.0883028	1.428	pos	Steroids and steroid derivatives	Androstane steroids
Lathosterol	M370T438	370.362	437.7	6.796	C27H46O	C01189	2.38139e+07	1.41197e+07	100.12	3.58643e+06	3.29002e+06	37.38	6.64	2.73	0.0148821	1.83	0.090358	1.35916	pos	Steroids and steroid derivatives	Cholestane steroids
3b-Allotetrahydrocortisol	M384T301	384.274	301.5	0.616	C21H34O5	C05472	4.92213e+07	6.07235e+07	55	1.25798e+06	459125	142.41	39.13	5.29	0.000238689	3.62	0.0126044	1.73235	pos	Steroids and steroid derivatives	Hydroxysteroids
4alpha-Formyl-5alpha-cholesta-8-en-3beta-ol	M398T348_2	398.326	348	11.521	C28H46O2		4.86372e+08	5.12326e+08	30.3	1.13656e+08	9.71775e+07	79.37	4.28	2.1	0.00154053	2.81	0.031955	1.63308	pos	Steroids and steroid derivatives	Cholestane steroids
7a,12a-Dihydroxy-5a-cholestan-3-one	M401T362_1	401.347	361.8	13.485	C27H46O3	C05453	5.59064e+08	5.63196e+08	28.76	1.39856e+08	8.96425e+07	113.4	4	2	0.00320609	2.49	0.0443964	1.60576	pos	Steroids and steroid derivatives	Cholestane steroids
Cholic acid	M426T334	426.322	333.9	1.444	C24H40O5	C00695	2.40217e+07	2.87115e+07	78.87	1.64416e+06	393816	175.94	14.61	3.87	0.0143901	1.84	0.0887707	1.43427	pos	Steroids and steroid derivatives	Bile acids, alcohols and derivatives
7-Oxatyphasterol	M448T353_2	448.34	352.8	13.5881	C28H48O5	C17735	9.16925e+08	1.02224e+09	69.2	1.41242e+08	1.15417e+08	78.11	6.49	2.7	0.00877096	2.06	0.0720025	1.50636	pos	Steroids and steroid derivatives	Steroid lactones
2-Deoxycastasterone	M466T384	466.387	383.8	4.21585	C28H48O4	C15791	6.68028e+07	3.46413e+07	71.52	4.71731e+06	152915	215.96	14.16	3.82	0.00943469	2.03	0.0745533	1.607	pos	Steroids and steroid derivatives	Bile acids, alcohols and derivatives
Tauro-alpha-muricholic acid	M498T306_2	498.287	306.1	15.314	C26H45NO7S		7.84996e+07	7.57426e+07	45.29	2.82079e+08	3.00024e+08	56.31	0.28	-1.85	0.018088	1.74	0.0984753	1.37788	pos	Steroids and steroid derivatives	Bile acids, alcohols and derivatives
Dimethyl sulfone	M133T67	133.105	66.9	9.77437	C2H6O2S	C11142	1.93798e+09	1.86263e+09	21.59	2.66637e+09	2.68199e+09	6.88	0.73	-0.46	0.0230212	1.64	0.110667	1.39122	pos	Sulfonyls	Sulfones
Dehydrogenated ticlopidine	M262T67	262.165	66.7	0.729	C14H12ClNS		2.8191e+08	2.36091e+08	62.8	4.56069e+07	3.83435e+07	59.49	6.18	2.63	0.000555895	3.26	0.0192181	1.7035	pos	Thienopyridines
Bis(methylthio) selenide	M175T74	175.09	74.2	18.36	C2H6S2Se		7.43192e+07	7.37134e+07	7.82	1.18452e+08	1.21143e+08	25.35	0.63	-0.67	0.0242638	1.62	0.114573	1.41465	pos	Thioselenides
S-Methyl methanesulfinothioate	M128T43	128.02	42.9	1.03125	C2H6OS2		8.50341e+08	9.62558e+08	33.65	2.51765e+08	2.06784e+08	55.6	3.38	1.76	0.00231229	2.64	0.0385913	1.5194	pos	Thiosulfinic acid esters
6-Chloro-N-(1-methylethyl)-1,3,5-triazine-2,4-diamine	M205T128	205.096	127.6	0.515	C6H10ClN5	C06559	5.48632e+09	4.96408e+09	48.08	1.11611e+10	1.16738e+10	17.74	0.49	-1.02	0.00692859	2.16	0.0650614	1.43565	pos	Triazines	Aminotriazines
Ecgonine	M203T89	203.139	88.6	1.903	C9H15NO3	C10858	2.41572e+07	1.65766e+07	81.42	1.02339e+08	1.09394e+08	30.69	0.24	-2.08	0.00132374	2.88	0.0299154	1.64239	pos	Tropane alkaloids
Colchicine	M382T226	382.16	226.3	12.2734	C22H25NO6	C07592	4.85203e+06	3.13079e+06	84.28	1.98102e+07	1.67845e+07	36.13	0.24	-2.03	0.00397064	2.4	0.0494208	1.51826	pos	Tropones
(E,E,E)-1,3,5,11-Tridecatetraene-7,9-diyne	M186T61	186.113	61.3	0.185	C13H12		8.15303e+07	7.78622e+07	46.8	1.82169e+07	9.20986e+06	73.95	4.48	2.16	0.00310037	2.51	0.0435585	1.57202	pos	Unsaturated hydrocarbons	Enynes
D-2-Amino-hexano-6-lactam	M111T303	111.02	302.9	6.28	C6H12N2O	C05328	8.5436e+07	9.14108e+07	41.65	2.58439e+07	2.32044e+07	39.21	3.31	1.73	0.0085542	2.07	0.0710262	1.48725	pos
3-Vinylcatechol	M119T64	119.049	63.9	0.321	C8H8O2	C07085	1.17236e+08	1.02877e+08	25.47	1.80503e+08	1.85788e+08	13.62	0.65	-0.62	0.00842923	2.07	0.0705774	1.48867	pos
beta-L-Fucose	M121T80	121.084	79.8	14.1771	C6H12O5	C20836	1.91844e+08	1.82753e+08	56.67	6.85939e+08	6.99963e+08	14.8	0.28	-1.84	0.00530692	2.28	0.0569734	1.58696	pos
8-oxogeranial	M123T310	123.117	310.1	1.45536	C10H14O2	C17622	1.20091e+07	1.00346e+07	54.37	3.90384e+06	3.78003e+06	37.88	3.08	1.62	0.00736101	2.13	0.0668707	1.4499	pos
5-Hydroxy-2,4-dioxopentanoate	M129T43	129.02	42.9	16.013	C5H6O5	C05406	9.92746e+07	1.1255e+08	33.53	2.93494e+07	2.46001e+07	55.33	3.38	1.76	0.00216862	2.66	0.0374304	1.52382	pos
(R)-2,3-Dihydroxy-3-methylvalerate	M132T74	132.077	73.9	8.26503	C6H12O4	C06007	7.22087e+08	5.74476e+08	38.11	1.53078e+08	1.38973e+08	72.09	4.72	2.24	0.00640708	2.19	0.0627527	1.48797	pos
Ornithine	M133T45	133.097	44.7	1.881	C5H12N2O2	C01602	5.42927e+06	3.4165e+06	89.33	2.86848e+07	3.2001e+07	47.21	0.19	-2.4	0.00237122	2.63	0.0391808	1.60591	pos
Orcinol	M142T43_2	142.052	42.6	14.299	C7H8O2	C00727	6.21386e+06	6.09677e+06	35.48	1.16717e+06	876674	95.24	5.32	2.41	0.00297524	2.53	0.0427727	1.48619	pos
Cyanurodiamide	M145T191	145.084	191	8.0407	C3H5N5O	C08733	4.6702e+07	4.58911e+07	6.06	4.14199e+06	4.68011e+06	26.7	11.28	3.5	2.50041e-05	4.6	0.0042169	1.80926	pos
ACMC-20my24	M147T43	147.031	42.8	13.6093	C5H6O5	C06316	6.92583e+06	7.64074e+06	36.52	1.29727e+06	566741	126.91	5.34	2.42	0.00478029	2.32	0.0546534	1.44913	pos
3-Isochromanone	M149T374	149.06	374.3	1.32	C9H8O2	C07728	6.15121e+06	5.70784e+06	25.08	9.28759e+06	9.2085e+06	28.22	0.66	-0.59	0.0392914	1.41	0.147525	1.29458	pos
5-Ureido-4-imidazole carboxylate	M154T62_1	154.025	62.2	1.194	C5H6N4O3	C05515	5.48322e+07	5.6153e+07	21.32	3.5291e+07	3.69929e+07	17.45	1.55	0.64	0.0109098	1.96	0.0789227	1.39869	pos
Clavaminate	M155T63	155.082	63.3	2.57657	C8H10N2O4	C06660	9.71491e+07	9.41384e+07	34.07	3.24633e+07	2.5082e+07	56.66	2.99	1.58	0.00298546	2.52	0.0428137	1.52913	pos
6-hydroxy-N-methylmyosmine	M159T125	159.092	125.5	0.82	C10H12N2O	C21075	1.44866e+08	1.45641e+08	50.75	2.91491e+08	2.95316e+08	13.43	0.5	-1.01	0.0240724	1.62	0.11397	1.41154	pos
Parapyruvate	M159T59	159.028	59.4	5.019	C6H8O6	C06033	1.40127e+08	9.92679e+07	53.23	6.32711e+07	4.98235e+07	45.15	2.21	1.15	0.0382729	1.42	0.145511	1.22659	pos
Serotonin	M160T127	160.076	127.3	0.715	C10H12N2O	C00780	4.22758e+07	4.11926e+07	16.63	9.26974e+07	9.28309e+07	12.65	0.46	-1.13	2.81829e-05	4.55	0.00448456	1.72642	pos
Carnitine	M162T52	162.113	51.6	2.687	C7H15NO3	C00318	6.7583e+09	6.03794e+09	59.19	1.85502e+09	1.50638e+09	55.34	3.64	1.87	0.0132616	1.88	0.0852503	1.45772	pos
3-Hydroxycinnamic acid	M165T64	165.055	63.9	0.11	C9H8O3	C12621	1.95045e+09	1.69298e+09	25.84	2.93116e+09	2.97811e+09	13.48	0.67	-0.59	0.0114156	1.94	0.0804123	1.45298	pos
2,4-DINITROTOLUENE	M166T42_1	166.035	41.7	11.9976	C7H6N2O4	C91637	1.3041e+06	1.52901e+06	40.84	510154	363308	85.85	2.56	1.35	0.0304501	1.52	0.128575	1.24099	pos
2(3H)-Furanone, dihydro-5,5-dimethyl-4-(3-oxobutyl)-	M168T55_2	168.113	54.9	4.61009	C10H16O3	C06066	6.57952e+07	6.92178e+07	72.64	2.23497e+08	1.91535e+08	56.19	0.29	-1.76	0.0230366	1.64	0.110667	1.30309	pos
(Z)-[(4-hydroxyphenyl)acetaldehyde oxime]	M169T46	169.095	46.3	12.719	C8H9NO2	C04353	2.3323e+07	1.25617e+07	87.2	8.77034e+07	6.93404e+07	39.68	0.27	-1.91	0.00298121	2.53	0.0428056	1.54494	pos
6-Imino-5-oxocyclohexa-1,3-dienecarboxylate	M169T51	169.059	51	10.454	C7H5NO3	C04584	2.76612e+08	2.57293e+08	38.35	1.09679e+08	1.15695e+08	9.07	2.52	1.33	0.00672588	2.17	0.0645632	1.60315	pos
biphenol	M170T43_2	170.047	42.7	10.6054	C12H10O2	C03209	6.78301e+06	7.49654e+06	46.44	1.44364e+06	1.44477e+06	53.35	4.7	2.23	0.00282848	2.55	0.0418592	1.54391	pos
Nalpha-Methylhistidine	M170T45	170.093	44.9	2.357	C7H11N3O2	C03298	5.73756e+08	5.64785e+08	28.15	1.34887e+08	1.0531e+08	52.73	4.25	2.09	0.000218685	3.66	0.0121543	1.72187	pos
(-)-Isopiperitenone	M173T54	173.092	54.1	9.12867	C10H14O	C02485	7.16694e+07	6.54149e+07	38.16	1.65176e+08	1.55846e+08	23.23	0.43	-1.2	0.0018123	2.74	0.0340657	1.58369	pos
Imidazole lactic acid	M174T55	174.088	55.2	1.636	C6H8N2O3	C03817	7.09343e+09	7.04011e+09	15.95	3.26669e+09	2.89303e+09	83.85	2.17	1.12	0.0464984	1.33	0.160315	1.32459	pos
4-methyl-3-oxoadipate-enol-lactone	M174T75	174.088	74.7	1.636	C7H8O4	C18311	1.26717e+09	1.23492e+09	7.35	5.54687e+08	5.9337e+08	68.54	2.28	1.19	0.0329784	1.48	0.133849	1.39889	pos
5-Phenylvaleric acid	M179T357	179.107	357.1	0.275	C11H14O2		7.24972e+07	4.63633e+07	53.08	1.54309e+08	1.30761e+08	38.17	0.47	-1.09	0.0220592	1.66	0.107845	1.36165	pos
Dihydroclavaminate	M184T64	184.086	64	9.01959	C8H12N2O4	C06659	3.33277e+07	2.81736e+07	36.51	5.37657e+07	5.1775e+07	15.84	0.62	-0.69	0.0218151	1.66	0.107103	1.34117	pos
ACMC-20lajd	M187T57	187.108	57.5	0.465	C8H16N2O4	C03955	3.57168e+07	2.90759e+07	43.31	1.61032e+08	1.64692e+08	33.87	0.22	-2.17	0.000203462	3.69	0.0119373	1.70805	pos
(2R)-2-hydroxy-3-(1H-indol-3-yl)propanoic acid	M188T126	188.071	125.6	1.058	C11H11NO3	C22006	5.63847e+09	5.11433e+09	54.64	1.15722e+10	1.20852e+10	16.63	0.49	-1.04	0.0249661	1.6	0.115936	1.36848	pos
Minoxidil	M193T206	193.133	206.2	5.745	C9H15N5O	C07226	4.91426e+07	2.07125e+07	96.58	1.09049e+07	1.46457e+06	192.76	4.51	2.17	0.0238566	1.62	0.113156	1.33931	pos
cis-1,2-Dihydroxycyclohexa-3,5-diene-1-carboxylate	M195T314_2	195.138	313.7	10.8037	C7H8O4	C06321	1.088e+07	9.87801e+06	33.53	1.5753e+07	1.47775e+07	18.01	0.69	-0.53	0.0397875	1.4	0.148513	1.16315	pos
6-Hydroxymellein	M195T47	195.064	46.9	5.54905	C10H10O4	C02379	1.09356e+06	1.04207e+06	38.33	4.87771e+06	5.0161e+06	10.78	0.22	-2.16	0.000444369	3.35	0.0168686	1.77364	pos
9-methylthiononanaldoxime	M204T89	204.142	89.1	3.65421	C10H21NOS	C17253	1.14669e+08	113942684	36.11	8.23904e+06	1.02385e+07	43.91	13.92	3.8	1.65794e-05	4.78	0.00343904	1.73423	pos
1-Deoxy-11-oxopentalenate	M205T58	205.126	58.5	19.988	C15H20O3	C20400	1.69345e+09	1.6086e+09	34.03	1.37743e+08	123937774	64.58	12.29	3.62	0.000164614	3.78	0.0106231	1.74354	pos
Acetylcarnitine	M205T59	205.101	58.8	17.798	[C9H18NO4]+	C02571	3.08135e+08	3.89512e+08	76.01	2.67849e+07	2.00895e+07	77.98	11.5	3.52	0.013832	1.86	0.0871799	1.34965	pos
cis-2,3-Dihydro-2,3-dihydroxybiphenyl	M206T127	206.101	127.2	8.227	C12H12O2	C06589	6.09846e+08	5.27948e+08	60.62	1.35304e+09	1.41588e+09	17.78	0.45	-1.15	0.00663752	2.18	0.0640377	1.44129	pos
Deoxyamidinoproclavaminate	M212T44	212.103	44.5	0.763875	C9H16N4O3	C06656	5.44972e+08	4.69687e+08	48.5	5.80589e+07	5.53572e+07	10.17	9.39	3.23	0.000276648	3.56	0.0130103	1.79243	pos
CHEMBL1161513	M217T59	217.118	59	0.096	C9H13NO4	C20941	2.63797e+07	2.44745e+07	47.1	5.6563e+07	6.05417e+07	32.5	0.47	-1.1	0.0294484	1.53	0.12604	1.34932	pos
CAR 3_0	M218T67_2	218.138	66.8	2.19	C10H19NO4	C03017	9.52556e+09	8.08257e+09	61.04	2.18324e+08	1.00835e+08	88.9	43.63	5.45	0.000147507	3.83	0.0100528	1.75248	pos
5-Hydroxyindolepyruvate	M220T61	220.13	60.5	16.802	C11H9NO4	C05646	4.52692e+07	4.15727e+07	46.06	1.13526e+07	1.22008e+07	96.97	3.99	2	0.0410665	1.39	0.150942	1.32526	pos
Didehydroagroclavine	M221T80	221.121	79.9	4.55127	C16H17N2+	C20457	2.03851e+08	2.29326e+08	26.66	3.97164e+08	4.26975e+08	15.2	0.51	-0.96	0.00221508	2.65	0.0377832	1.54533	pos
4-Hydroxy-3-prenylbenzoate	M224T34	224.13	34.3	8.411	C12H14O3	C12458	5.28184e+07	5.31295e+07	14.26	3.86996e+07	3.66901e+07	23.59	1.36	0.45	0.0230177	1.64	0.110667	1.1957	pos
5,6-dihydroxy-3-methyl-5,6-dihydroquinolin-2(1H)-one	M232T136	232.174	136	10.5911	C10H11NO3	C06726	2.63504e+06	2.46018e+06	37.82	1.16755e+07	9.20245e+06	49.58	0.23	-2.15	0.000628689	3.2	0.0205136	1.65307	pos
NSC240610	M232T67	232.118	67.3	17.079	C15H20O3	C02771	1.14474e+07	7.96083e+06	76.52	3.45845e+07	3.44123e+07	34.18	0.33	-1.6	0.0157919	1.8	0.0929557	1.38934	pos
4-Oxalomesaconate	M241T49_2	241.107	48.6	9.97077	C7H6O7	C04434	1.23744e+07	1.37073e+07	37.98	2.46443e+07	2.60122e+07	17.84	0.5	-0.99	0.00694539	2.16	0.0651151	1.43609	pos
3,5-Dichloro-2-methylmuconolactone	M242T43	242	43	8.517	C7H6Cl2O4	C18308	2.62978e+08	2.76027e+08	52.87	3.62182e+07	2.48843e+07	104.1	7.26	2.86	0.00268617	2.57	0.0412166	1.50177	pos
1-(4-Hydroxyphenyl)-1-decene-3,5-dione	M243T91	243.134	91.3	16.651	C16H20O3	C17744	5.03118e+06	5.45601e+06	17.54	4.01268e+07	3.96746e+07	33.8	0.13	-3	3.50025e-06	5.46	0.00176778	1.82336	pos
[(2R,3S,4R)-3,4,5-trihydroxy-5-(hydroxymethyl)oxolan-2-yl]methyl dihydrogen phosphate	M244T49	244.011	48.7	3.503	C6H13O9P	C18096	6.71304e+07	5.723e+07	38.26	3.19056e+07	2.95651e+07	30.31	2.1	1.07	0.0138116	1.86	0.0870988	1.40668	pos
3-hydroxy-geranylhydroquinone	M245T42_3	245.156	41.7	8.98359	C16H22O3	C18132	2.67185e+06	2.25124e+06	38.87	5.26469e+06	5.24363e+06	11.54	0.51	-0.98	0.0121588	1.92	0.08221	1.49446	pos
CAR 5_0	M246T211	246.17	211.2	1.721	C12H23NO4	C20826	2.0188e+09	1.58703e+09	63.23	6.447e+07	4.44287e+07	81.38	31.31	4.97	0.000251364	3.6	0.0127504	1.73638	pos
Atropine	M246T226	246.19	225.7	19.777	C17H23NO3	C01479	2.1072e+07	2.46369e+07	53.99	5.3149e+06	4.70158e+06	33.61	3.96	1.99	0.0341826	1.47	0.137091	1.27025	pos
miltiradiene	M255T387	255.232	386.6	1.396	C20H32	C20711	3.52315e+07	3.88786e+07	27.67	2.4161e+08	2.06483e+08	57.53	0.15	-2.78	0.000675975	3.17	0.020995	1.70099	pos
Maritinamine	M258T42_3	258.145	42.4	14.9026	C16H21NO3	C21639	2.02774e+06	2.01173e+06	43.55	8.15745e+06	7.16559e+06	25.23	0.25	-2.01	0.000217722	3.66	0.0121543	1.68789	pos
Homoserine, O-succinyl-	M258T42_4	258.172	41.7	1.02559	C8H13NO6	C01118	164129	55751.6	140.26	1.65496e+06	1.71253e+06	51.2	0.1	-3.33	0.00160607	2.79	0.0324263	1.59245	pos
cyclopeptine	M263T205	263.123	204.9	19.067	C17H16N2O2	C20579	2.6081e+06	2.42502e+06	47.03	1.02585e+07	9.98696e+06	47.81	0.25	-1.98	0.00259072	2.59	0.0403944	1.54817	pos
FA 4_2;O3	M265T43_2	265.016	43	11.785	C4H4O5	C00036	1.6996e+08	1.73236e+08	54.57	2.24929e+07	1.61096e+07	104.65	7.56	2.92	0.00250753	2.6	0.0400193	1.50674	pos
6-deoxy-6-sulfo-beta-D-glucopyranose	M267T43_2	267.013	43	4.524	C6H12O8S	C22078	4.88354e+07	5.32935e+07	53.91	6.80081e+06	3.83115e+06	99.83	7.18	2.84	0.00152885	2.82	0.0319238	1.57228	pos
taxa-4(20),11-dien-5alpha-ol	M271T345	271.227	345.3	0.216	C20H32O	C11895	2.47521e+06	791268	156.46	3.58255e+07	3.10875e+07	78.48	0.07	-3.86	0.00189344	2.72	0.0346271	1.63341	pos
Cheilanthifoline	M282T186	282.146	186	11.8656	C19H19NO4	C05174	3.36961e+06	1.16445e+06	106.86	3.61252e+07	3.95475e+07	30	0.09	-3.42	0.00610977	2.21	0.0613937	1.56024	pos
ACMC-20lbyj	M285T420	285.222	420.4	1.121	C16H12O5		6.60548e+07	8.1928e+07	67.66	7.25086e+06	8.32512e+06	63.8	9.11	3.19	0.0148497	1.83	0.0903442	1.42204	pos
3-deamino-3-oxonicotianamine	M286T152	286.174	152	2.382	C12H18N2O7	C15486	7678449	6.50662e+06	66.86	3.35004e+07	4.00476e+07	61.99	0.23	-2.13	0.0212247	1.67	0.105519	1.35709	pos
ent-3beta-hydroxycassa-12,15-dien-2-one	M286T265	286.201	265.2	13.611	C20H30O2	C21826	1.54379e+08	1.82183e+08	71.76	3.15469e+06	372323	130.88	48.94	5.61	0.0012683	2.9	0.0291407	1.67011	pos
Octanoylcarnitine	M288T277	288.217	276.6	0.958	C15H29NO4		9.48628e+07	7.62821e+07	51.64	16207328	7.87369e+06	82.48	5.85	2.55	0.00134383	2.87	0.0301887	1.65857	pos
2,3-Dihydrothienamycin	M292T195	292.129	195.1	12.488	C11H18N2O4S	C20820	1.07069e+06	438949	87.29	1.60922e+07	1.60038e+07	32.83	0.07	-3.91	0.000146087	3.84	0.0100411	1.72186	pos
FA 18_1;O	M299T377	299.258	377.1	0.527	C18H34O3	C19418	6.7713e+07	6.89112e+07	31.44	1.51848e+08	1.20762e+08	56.55	0.45	-1.17	0.022433	1.65	0.10903	1.41363	pos
salviol	M303T435	303.231	435.2	2.785	C20H30O2	C21819	4.50966e+07	5.14588e+07	66.59	5.5201e+06	2.0504e+06	96.5	8.17	3.03	0.033988	1.47	0.13661	1.33976	pos
3,5-dibromocatechol	M305T43_1	304.959	43	11.307	C6H4Br2O2	C21852	5.41773e+07	4.35725e+07	55.93	4.71485e+06	4.39967e+06	99.87	11.49	3.52	0.0276917	1.56	0.122121	1.34973	pos
Leukoefdin	M306T56	306.076	55.8	9.14537	C15H14O8	C05909	1.04189e+07	1.24338e+07	53.67	3.98254e+07	3.60717e+07	55.97	0.26	-1.93	0.00831892	2.08	0.0703213	1.48971	pos
Crocetindial	M314T130	314.208	130.2	11.9215	C20H24O2	C19730	2.41982e+06	2.70734e+06	51.26	4.42961e+07	5.09028e+07	57.97	0.05	-4.19	0.0079629	2.1	0.0692862	1.47455	pos
Dihydrochelirubine	M320T282	320.131	282.1	7.4544	C21H17NO5	C05194	1.97685e+07	2.23849e+07	59.62	7.70205e+07	6.77969e+07	34.95	0.26	-1.96	0.00780092	2.11	0.0686481	1.44479	pos
p-Coumaryl alcohol 4-O-glucoside	M335T118	335.114	118	10.392	C15H20O7	C05855	3.59834e+06	1.94236e+06	117.36	3.54882e+07	3.75205e+07	44.17	0.1	-3.3	0.000723971	3.14	0.0217969	1.69596	pos
Rhizocticin A	M335T95	335.113	94.9	5.99313	C11H22N5O6P	C17944	1.63093e+06	1.91612e+06	57.68	4.02881e+07	3.86526e+07	56.09	0.04	-4.63	0.000155735	3.81	0.0102426	1.74983	pos
dihydromonacolin L acid	M342T310_2	342.263	309.8	3.134	C19H32O4	C20851	1.02341e+08	9.09603e+07	49.47	1.01165e+07	6.34496e+06	78.68	10.12	3.34	0.000371429	3.43	0.0152835	1.72529	pos
Dehydrolithocholic acid	M357T373	357.277	373.4	4.734	C24H38O3	C03070	5.89812e+07	4.57685e+07	59.26	1.67684e+08	1.78258e+08	16.05	0.35	-1.51	0.0144294	1.84	0.0888716	1.44629	pos
3alpha-Hydroxy-3,5-dihydromonacolin L	M358T289	358.258	289.4	1.919	C19H32O5	C20852	3.93457e+07	2.96447e+07	72.43	1.86428e+06	430397	109.72	21.11	4.4	0.000611377	3.21	0.0201183	1.70509	pos
Cannabidiolate	M359T237	359.228	236.7	19.001	C22H30O4	C10784	5.00207e+06	4.70054e+06	78.59	2.1086e+07	2.20232e+07	50.13	0.24	-2.08	0.0356666	1.45	0.140585	1.23264	pos
17-Deoxycortolone	M368T320	368.281	319.9	3.471	C21H34O4	C05483	8.61208e+07	7.01702e+07	30.49	4.88655e+06	995000	121.05	17.62	4.14	0.00634262	2.2	0.0623676	1.67907	pos
3-Geranylgeranylindole; 3-(Geranylgeranyl)indole	M372T342_1	372.311	342.1	15.995	C28H39N	C20525	5.23447e+08	4.62584e+08	51.12	4.74964e+07	3.66069e+07	72.53	11.02	3.46	0.000406254	3.39	0.0158932	1.71451	pos
Paspalicine	M374T266	374.253	266	13.0179	C27H31NO3	C20553	1.40473e+07	9.75288e+06	96.19	841199	35564.2	144.76	16.7	4.06	0.0187036	1.73	0.100347	1.42949	pos
Oxidized Cypridina luciferin	M376T248	376.224	248.5	2.415	C21H27N7O	C03887	6.17184e+06	4.46484e+06	93.52	2.69916e+07	2.5752e+07	55.29	0.23	-2.13	0.00481204	2.32	0.0548007	1.5187	pos
7a-Hydroxy-cholestene-3-one	M384T345_1	384.309	344.7	9.47102	C27H44O2	C05455	2.65981e+08	1.79e+08	87.62	1.51367e+07	1.24616e+06	206.05	17.57	4.14	0.00116699	2.93	0.0282494	1.65594	pos
diapolycopene	M384T345_2	384.322	344.6	11.1354	C30H40	C19797	6.48846e+07	2.98412e+07	106.8	1.429e+06	1.28435e+06	30.56	45.41	5.5	0.00138655	2.86	0.0306013	1.71771	pos
7alpha-Hydroxycholesterol	M386T355	386.327	355.2	10.3255	C27H46O2	C03594	2.98912e+07	1.68222e+07	116.35	3.0121e+06	194382	210.94	9.92	3.31	0.00591184	2.23	0.0606216	1.51791	pos
(25S)-3-oxocholest-4-en-26-al	M399T348_1	399.33	347.9	10.919	C27H42O2	C21304	1.70098e+08	1.52925e+08	40.11	3.27459e+07	2.37617e+07	65.3	5.19	2.38	0.000912023	3.04	0.0248104	1.67515	pos
4alpha-Carboxy-ergosta-7,24(24(1))-dien-3beta-ol	M426T353	426.348	353.2	11.289	C29H46O3	C22119	4.93375e+07	4.56412e+07	34.69	8.92555e+06	4.77889e+06	115.79	5.53	2.47	0.00116976	2.93	0.0282494	1.6653	pos
avenastenone	M428T380_3	428.387	380	3.66963	C29H46O	C22123	2.52237e+08	1.55483e+08	113.89	3.88226e+07	2.0211e+07	141.92	6.5	2.7	0.0244869	1.61	0.114894	1.28604	pos
4alpha-hydroxymethyl-ergosta-7,24(241)-dien-3beta-ol	M429T380	429.375	380	5.386	C29H48O2	C22117	2.60982e+08	2.91263e+08	44.71	4.05659e+07	1.95571e+07	105.08	6.43	2.69	0.00315723	2.5	0.0440178	1.60405	pos
Betulafolienetriol	M444T346	444.358	346.2	12.9434	C30H52O3	C20715	6.00912e+06	6.26649e+06	48.48	804753	1.02023e+06	88.4	7.47	2.9	0.025608	1.59	0.117488	1.32758	pos
N1-hydroxy-roquefortine C	M444T90	444.281	89.7	7.13013	C22H23N5O3	C22169	7.43014e+06	494925	184.14	6.1661e+07	53884412	54.89	0.12	-3.05	0.0285137	1.54	0.124035	1.3734	pos
omega-Hydroxyphylloquinone	M450T361	450.345	360.9	8.467	C31H46O3	C20806	1.50547e+07	1.5775e+07	59.8	3.84381e+06	1.2517e+06	108.78	3.92	1.97	0.0246806	1.61	0.115229	1.29376	pos
Glutathionylspermidine	M452T368_1	452.271	368	12.7074	C17H34N6O5S	C05730	2.2428e+07	1.56254e+07	78.64	1.49849e+08	2.02579e+08	55.93	0.15	-2.74	0.0024379	2.61	0.0396384	1.63141	pos
ST 28_0;O3	M452T370	452.373	370.5	0.701	C28H50O3	C15801	1.57986e+08	1.40807e+08	78.04	9.96073e+06	6.0431e+06	98.64	15.86	3.99	0.000865593	3.06	0.02417	1.67222	pos
1-Dehydroxy-23-deoxojessic acid	M454T383_1	454.382	382.7	3.496	C31H50O3	C22116	1.20763e+08	9.36828e+07	83.26	9.44824e+06	2.13824e+06	139.79	12.78	3.68	0.00193263	2.71	0.0351873	1.63357	pos
ST 27_0;O4	M454T383_2	454.394	382.8	10.638	C27H48O4	C05446	2.18321e+08	1.56641e+08	67.2	1.60961e+07	6.0293e+06	139.66	13.56	3.76	0.000756019	3.12	0.0220651	1.67723	pos
(E)-1-(glutathion-S-yl)-N-hydroxy-2-(1H-indol-3-yl)ethan-1-imine	M463T442_2	463.13	441.9	3.478	C20H25N5O7S	C21620	1.01018e+08	9.49353e+07	16.57	6.87202e+07	6.91684e+07	26.37	1.47	0.56	0.0224423	1.65	0.10903	1.31668	pos
(2R,3R,4R,5R)-2-[(1S,2S,3R,4S,6R)-4,6-diamino-3-[(2R,3R,4R,5S,6R)-3-amino-6-[(1S)-1-aminoethyl]-4,5-dihydroxy-tetrahydropyran-2-yl]oxy-2-hydroxy-cyclohexoxy]-5-methyl-4-(methylamino)tetrahydropyran-3,5-diol	M478T375	478.384	375.5	10.795	C20H41N5O9	C21269	8.74505e+06	9.27222e+06	23.6	1.79305e+06	1.56283e+06	67.09	4.88	2.29	0.0258925	1.59	0.118113	1.35631	pos
Mycothiol	M509T152	509.137	151.6	9.1502	C17H30N2O12S	C06717	5.52233e+07	5.66232e+07	16.93	1.73227e+07	2.89257e+06	186.34	3.19	1.67	0.0321386	1.49	0.132196	1.41499	pos
Chlorobactene	M516T373_2	516.314	372.8	12.184	C40H52	C15908	3.60382e+07	3.35963e+07	72.53	5.25657e+08	5.82003e+08	67.96	0.07	-3.87	0.00285003	2.55	0.0418592	1.59033	pos
Methanophenazine	M522T367_2	522.38	367.3	13.9354	C37H50N2O	C11903	4.58737e+07	5.56386e+07	46.92	9.2713e+08	1.02658e+09	90.2	0.05	-4.34	0.0153066	1.82	0.091792	1.33198	pos
Premithramycin A1	M583T349_2	583.252	348.6	5.86405	C27H28O12	C12384	3.11351e+07	1.88037e+07	60.89	9.47567e+06	8.85345e+06	35.28	3.29	1.72	0.00632918	2.2	0.0623676	1.41702	pos
15,16-Dihydrobiliverdin	M585T325_4	585.27	325.4	1.278	C33H36N4O6	C11630	2.15326e+07	2.30657e+07	32.3	3.31886e+06	2.9602e+06	75.61	6.49	2.7	0.000463863	3.33	0.0172038	1.69647	pos
ST 19_4;O3	M601T318	601.343	318.1	15.544	C19H24O3	C05297	5.34182e+06	3.33513e+06	113.46	2.90778e+07	2.7281e+07	36.42	0.18	-2.44	0.0119896	1.92	0.0816358	1.53797	pos
(3Z)-Phycoerythrobilin	M604T304_1	604.323	304.1	16.306	C33H38N4O6	C05912	9.59514e+06	8.07405e+06	81.5	4.72552e+07	3.52609e+07	75.07	0.2	-2.3	0.0409039	1.39	0.150695	1.24883	pos
UDP-N-acetylglucosamine enolpyruvate	M661T209_13	661.065	209.2	4.80107	C20H29N3O19P2	C04631	3.71207e+08	2.46594e+08	97.38	3.96508e+07	4.50792e+07	48.95	9.36	3.23	0.0324401	1.49	0.132965	1.26059	pos
Palmatine	M705T238_19	705.319	238	3.50647	[C21H22NO4]+	C05315	2.66444e+08	2.68058e+08	26.13	7.66949e+07	7.46418e+07	11.33	3.47	1.8	1.82546e-05	4.74	0.00350064	1.7661	pos
Tetrahydropalmatine	M711T237_1	711.359	236.7	7.13342	C21H25NO4	C02890	2.57407e+06	1.68297e+06	79.76	7.79183e+06	7.78089e+06	26.71	0.33	-1.6	0.00474719	2.32	0.0546534	1.49617	pos
6-deoxyerythronolide B	M774T355_3	773.533	354.7	10.3758	C21H38O6	C03240	2.14858e+06	2.3516e+06	26.71	4.3e+06	4.01107e+06	48.95	0.5	-1	0.0418926	1.38	0.152288	1.25884	pos
Reduced coenzyme F420	M776T250_3	776.21	250.4	10.546	C29H38N5O18P	C01080	5.50822e+06	2.40156e+06	146	2.99036e+07	1.71508e+07	109.72	0.18	-2.44	0.0166164	1.78	0.0952107	1.37984	pos
PC 36_4	M783T400	782.577	399.9	9.838	C44H80NO8P		1.90703e+07	1.69831e+07	58.21	5.77867e+07	3.36697e+07	89.66	0.33	-1.6	0.0482261	1.32	0.163179	1.15444	pos
Premithramycin A3	M802T261_4	802.281	261.2	0.962979	C40H50O18	C12386	9.19016e+06	9.87302e+06	49.86	3.17595e+06	3.54383e+06	38.12	2.89	1.53	0.0272159	1.57	0.120848	1.33161	pos
CID 439303	M873T243_5	873.149	242.8	6.02	C42H44FeN4O16	C00748	4.55448e+07	4.70326e+07	26.24	2.05092e+07	2.19451e+07	46.09	2.22	1.15	0.0147827	1.83	0.0901391	1.3732	pos
Wistin	M921T216	921.285	216.1	4.60528	C23H24O10		2.14133e+07	1.48046e+07	75.74	1.12409e+06	1.53621e+06	81.33	19.05	4.25	0.00658671	2.18	0.0637594	1.50716	pos
CoA 8_0;O	M927T270_3	927.222	269.9	11.194	C29H50N7O18P3S	C05266	1.31997e+07	9.82266e+06	90.42	1.84775e+06	2.12825e+06	51.99	7.14	2.84	0.00927673	2.03	0.0738072	1.46124	pos
kaempferol 3-O-[6-(4-coumaroyl)-beta-D-glucosyl-(1->2)-glucosyl-(1->2)-beta-D-glucoside	M936T234_3	936.269	234	7.90587	C42H46O23	C12636	2.9814e+07	1.87914e+07	87.1	6.05436e+06	5.90863e+06	61.4	4.92	2.3	0.00485704	2.31	0.0549896	1.53378	pos
Megalomicin B	M937T234_4	936.595	233.9	5.905	C46H82N2O16	C11986	4.41986e+07	2.78931e+07	73.43	1.25499e+07	1.09288e+07	92.73	3.52	1.82	0.0254561	1.59	0.117154	1.35892	pos
Dihydrocaffeoyl-CoA	M949T258	949.196	257.9	0.076	C30H44N7O19P3S	C21175	9.01887e+06	1.08179e+07	66.94	1.68011e+06	912971	105.15	5.37	2.42	0.00936386	2.03	0.0742462	1.47475	pos
S-Adenosylmethioninamine	M337T225	337.123	225.1	5.92845	C14H23N6O3S+	C01137	1.14291e+07	5.38116e+06	86.87	2.28947e+07	2.21314e+07	30.7	0.5	-1	0.0403823	1.39	0.186631	1.2643	neg	5'-deoxyribonucleosides	5'-deoxy-5'-thionucleosides
Emodin	M269T331	269.212	331.1	1.882	C15H10O5	C10343	2.19441e+07	1.81856e+07	29.06	3.33376e+08	2.93495e+08	63.28	0.07	-3.93	0.000159299	3.8	0.0146931	1.86488	neg	Anthracenes	Anthraquinones
N-Methylhydantoin	M113T52	113.036	51.7	2.219	C4H6N2O2	C02565	9.24766e+07	9.6814e+07	60.05	8.61474e+06	8.67231e+06	7.07	10.73	3.42	0.023513	1.63	0.147546	1.54242	neg	Azolines	Imidazolines
Benzeneacetonitrile	M116T96	116.051	95.8	2.845	C8H7N	C16074	3.30418e+06	2.84113e+06	44.29	5.34847e+06	5.90108e+06	22.39	0.62	-0.69	0.0344819	1.46	0.174555	1.28984	neg	Benzene and substituted derivatives	Benzyl cyanides
3,4-Dihydroxymandelaldehyde	M150T409	150.009	409.4	6.45706	C8H8O4	C05577	3.6626e+06	3.73111e+06	15.69	2.62784e+06	2.56929e+06	9.32	1.39	0.48	0.00425871	2.37	0.0686843	1.58136	neg	Benzene and substituted derivatives	Phenylacetaldehydes
Hippuric acid	M178T207	178.052	206.6	4.134	C9H9NO3	C01586	1.00591e+07	8.90181e+06	29.68	5.19256e+06	5.02757e+06	34.25	1.94	0.95	0.0126355	1.9	0.11305	1.54329	neg	Benzene and substituted derivatives	Benzoic acids and derivatives
2,4-DINITROANISOLE	M179T60	179.008	60.4	11.3357	C7H6N2O5	C21159	1.38848e+07	9.81237e+06	47.03	4.94255e+06	3.86797e+06	49.49	2.81	1.49	0.00522057	2.28	0.0752145	1.56375	neg	Benzene and substituted derivatives	Nitrobenzenes
1,2-Dichlorobenzene	M191T33_2	190.965	32.6	9.99124	C6H4Cl2	C14328	301529	265781	29.37	522627	590145	24.77	0.58	-0.79	0.0119116	1.92	0.110233	1.53607	neg	Benzene and substituted derivatives	Halobenzenes
Methyl benzoate	M197T68	197.043	67.5	11.903	C8H8O2	C20645	1.30085e+08	1.09889e+08	47.33	2.17547e+07	1.49948e+07	113.6	5.98	2.58	0.00248082	2.61	0.0546825	1.66864	neg	Benzene and substituted derivatives	Benzoic acids and derivatives
(4-Chloro-2-methylphenoxy)acetic acid	M199T399	199.17	399.3	0.281	C9H9ClO3	C18528	1.88236e+08	1.62072e+08	45.84	5.84632e+08	6.50305e+08	66	0.32	-1.63	0.0357644	1.45	0.177199	1.31731	neg	Benzene and substituted derivatives	Phenoxyacetic acid derivatives
3,4-Dichloroaniline	M206T212	205.979	211.8	3.852	C6H5Cl2N	C02791	206615	38244.2	131.99	1.39949e+06	1.36452e+06	65.58	0.15	-2.76	0.0149401	1.83	0.121595	1.4866	neg	Benzene and substituted derivatives	Halobenzenes
2,4,6-Trinitrotoluene	M209T55	208.984	54.7	1.38967	C7H5N3O6	C16391	8.36942e+06	7.37968e+06	50.9	2.66609e+06	2.6119e+06	39.45	3.14	1.65	0.00461107	2.34	0.0712478	1.61332	neg	Benzene and substituted derivatives	Nitrobenzenes
2,2',4,4'-Tetrahydroxybenzophenone	M245T51	245.114	51	0.451	C13H10O5		8.44768e+06	7.95852e+06	44.25	1.69798e+07	1.59918e+07	22.6	0.5	-1.01	0.0183953	1.74	0.132514	1.46123	neg	Benzene and substituted derivatives	Benzophenones
Gentisuric acid	M256T57	256.034	56.8	1.99	C9H9NO5		3.91401e+07	3.35357e+07	27.37	16694281	1.19741e+07	109.11	2.34	1.23	0.0429719	1.37	0.191622	1.41356	neg	Benzene and substituted derivatives	Benzoic acids and derivatives
Adenylsuccinic acid	M462T40_2	462.074	39.6	16.525	C14H18N5O11P	C03794	6.57112e+07	5.74381e+07	69.12	8.02608e+06	5.40622e+06	70.21	8.19	3.03	0.0031588	2.5	0.0599548	1.64586	neg	Benzene and substituted derivatives	Biphenyls and derivatives
Dimethylbenzimidazole	M145T80	145.062	79.9	3.015	C9H10N2	C03114	3.93867e+07	4.58199e+07	36.72	9.62207e+07	8.95717e+07	14.72	0.41	-1.29	0.0126701	1.9	0.113074	1.57345	neg	Benzimidazoles
Albendazole	M310T53	310.127	52.9	9.367	C12H15N3O2S	C01779	4.56552e+07	3.32989e+07	67.98	1.85118e+07	1.81804e+07	35.48	2.47	1.3	0.048059	1.32	0.2012	1.27912	neg	Benzimidazoles	2-benzimidazolylcarbamic acid esters
Quetiapine	M365T67_3	365.133	67.4	1.0583	C21H25N3O2S	C07397	3.92011e+07	3.56471e+07	28.99	2.4855e+07	2.41332e+07	13.26	1.58	0.66	0.0140555	1.85	0.118957	1.49761	neg	Benzothiazepines	Dibenzothiazepines
Propyl acetate	M101T68	101.061	67.8	1.98316	C5H10O2		4.1168e+06	4.20956e+06	25.29	1.04588e+06	169619	172.55	3.94	1.98	0.0326949	1.49	0.171171	1.46086	neg	Carboxylic acids and derivatives	Carboxylic acid derivatives
Malonic acid	M103T50	103.004	49.9	2.117	C3H4O4	C00383	1.54117e+07	1.43458e+07	15.08	3.25054e+07	3.44717e+07	33.29	0.47	-1.08	0.0025149	2.6	0.0549592	1.68209	neg	Carboxylic acids and derivatives	Dicarboxylic acids and derivatives
Fumaric acid	M115T44	115.004	44.5	2.765	C4H4O4	C00122	1.34716e+09	1.28632e+09	18.74	3.09221e+08	1.70311e+08	94.74	4.36	2.12	0.0189284	1.72	0.133699	1.60786	neg	Carboxylic acids and derivatives	Dicarboxylic acids and derivatives
Succinic acid	M117T44_2	117.019	44.5	1.443	C4H6O4	C00042	1.99192e+08	1.47686e+08	80.46	5.13787e+07	4.42019e+07	39.74	3.88	1.95	0.00811938	2.09	0.0933633	1.52984	neg	Carboxylic acids and derivatives	Dicarboxylic acids and derivatives
N-Acetyl-beta-alanine	M130T68	130.06	67.6	0.023	C5H9NO3	C01073	2.30802e+08	2.23715e+08	45.83	6.11397e+07	3.80414e+07	113.6	3.78	1.92	0.00725895	2.14	0.0879217	1.57991	neg	Carboxylic acids and derivatives	Carboxylic acids
L-Asparagine	M131T52	131.047	51.6	2.187	C4H8N2O3	C00152	7.48989e+07	6.58341e+07	38.01	1.3177e+08	1.29219e+08	9.25	0.57	-0.82	0.0199115	1.7	0.137182	1.5783	neg	Carboxylic acids and derivatives	Amino acids, peptides, and analogues
Dimethylpropiothetin	M133T47	133.034	47.5	4.72377	C5H10O2S	C04022	6.30124e+07	5.68542e+07	30.83	8.88983e+07	9.65485e+07	17.76	0.71	-0.5	0.0405212	1.39	0.186777	1.23519	neg	Carboxylic acids and derivatives	Carboxylic acid derivatives
Serylglycine	M161T51_2	161.057	50.7	3.24369	C5H10N2O4		8.83648e+06	7.83513e+06	75.46	4.45711e+07	4.87728e+07	31.81	0.2	-2.33	0.00446196	2.35	0.0696792	1.56942	neg	Carboxylic acids and derivatives	Amino acids, peptides, and analogues
1-Methylhistidine	M168T55	168.078	55.1	0.915	C7H11N3O2	C01152	3.81795e+07	4.16338e+07	42.35	4.05809e+06	2.48115e+06	141.32	9.41	3.23	0.00222983	2.65	0.050779	1.70557	neg	Carboxylic acids and derivatives	Amino acids, peptides, and analogues
Formiminoglutamic acid	M173T264_2	173.048	263.8	17.079	C6H10N2O4	C00439	3.13824e+08	2.4984e+08	42.22	5.2138e+08	5.12396e+08	26.5	0.6	-0.73	0.0409428	1.39	0.187175	1.26948	neg	Carboxylic acids and derivatives	Amino acids, peptides, and analogues
Glycylleucine	M187T66	187.109	66.4	0.48	C8H16N2O3	C02155	1.2272e+07	1.00115e+07	52.51	1.19416e+08	1.29377e+08	58.53	0.1	-3.28	0.00516789	2.29	0.0746126	1.61788	neg	Carboxylic acids and derivatives	Amino acids, peptides, and analogues
Methylisocitric acid	M205T68	205.036	67.6	1.099	C7H10O7	C04593	9.6171e+07	8.73842e+07	40.85	1.71077e+08	1.82881e+08	13.06	0.56	-0.83	0.00613386	2.21	0.0819254	1.58396	neg	Carboxylic acids and derivatives	Tricarboxylic acids and derivatives
N-Acetyl-L-phenylalanine	M206T92	206.083	91.7	2.124	C11H13NO3	C03519	1.04972e+07	6.89924e+06	88.23	2.97269e+07	2.68565e+07	43.89	0.35	-1.5	0.0119735	1.92	0.110548	1.48331	neg	Carboxylic acids and derivatives	Amino acids, peptides, and analogues
DL-Glutamic acid gamma-anilide	M221T83	221.093	83.1	0.728	C11H14N2O3	C20843	2.14067e+06	1.69624e+06	84.66	2.38989e+07	2.54531e+07	61.51	0.09	-3.48	0.00846408	2.07	0.0953123	1.55303	neg	Carboxylic acids and derivatives	Amino acids, peptides, and analogues
Leucylleucine	M243T210	243.172	209.5	0.794	C12H24N2O3	C11332	3.13566e+06	2.5585e+06	71.53	9.35767e+06	7.96534e+06	37.31	0.34	-1.58	0.00598624	2.22	0.0812288	1.54033	neg	Carboxylic acids and derivatives	Amino acids, peptides, and analogues
Argininosuccinic acid	M289T47_2	289.114	46.6	4.332	C10H18N4O6	C03406	9.27424e+07	8.75024e+07	58.26	1.48029e+07	1.59767e+07	54.79	6.27	2.65	0.00202747	2.69	0.0491915	1.69226	neg	Carboxylic acids and derivatives	Amino acids, peptides, and analogues
p-Coumaraldehyde	M147T68	147.045	67.8	1.703	C9H8O2	C05608	4.46801e+07	3.82347e+07	40.21	7.87725e+07	7.18745e+07	29.53	0.57	-0.82	0.0203675	1.69	0.138249	1.38941	neg	Cinnamaldehydes
2-Hydroxycinnamic acid	M163T187	163.04	186.9	1.014	C9H8O3	C01772	1.00116e+08	6.05883e+07	76.36	1.9745e+07	1.09525e+07	111.95	5.07	2.34	0.00781807	2.11	0.0912934	1.556	neg	Cinnamic acids and derivatives	Hydroxycinnamic acids and derivatives
4-Hydroxycinnamic acid	M163T234	163.04	233.9	0.401	C9H8O3	C00811	5.89198e+08	6.17319e+08	32.28	2.68888e+08	1.9412e+08	108.76	2.19	1.13	0.0463961	1.33	0.198813	1.29152	neg	Cinnamic acids and derivatives	Hydroxycinnamic acids and derivatives
(E)-3-(2,3-Dihydroxyphenyl)-2-propenoic acid	M179T65	179.035	65.3	0.668	C9H8O4	C12623	3.3668e+08	3.68415e+08	23.73	1.24613e+08	9.88079e+07	105.15	2.7	1.43	0.036635	1.44	0.178564	1.42246	neg	Cinnamic acids and derivatives	Hydroxycinnamic acids and derivatives
Psoralen	M185T53	185.023	53	9.81599	C11H6O3	C09305	7.08325e+06	8.49607e+06	42.63	2.19437e+07	1.87361e+07	72.3	0.32	-1.63	0.0396079	1.4	0.185487	1.24	neg	Coumarins and derivatives	Furanocoumarins
Urolithin B	M257T68	257.043	67.5	9.5135	C13H8O3	C22596	8.8174e+06	8.14877e+06	59.19	2.01166e+06	544119	146.92	4.38	2.13	0.0201487	1.7	0.137655	1.4262	neg	Coumarins and derivatives
demethylsuberosin	M275T43	275.089	43.3	13.4247	C14H14O3	C18083	3.73647e+07	3.85294e+07	39.57	7.40141e+07	6.50232e+07	27.11	0.5	-0.99	0.0191718	1.72	0.134546	1.48422	neg	Coumarins and derivatives	Hydroxycoumarins
1,7-Diphenyl-4-hepten-3-one	M263T200	263.14	200.1	14.557	C19H20O		2.16435e+06	1.61881e+06	61.17	7.23982e+06	6.84952e+06	72.05	0.3	-1.74	0.0397036	1.4	0.185518	1.29584	neg	Diarylheptanoids	Linear diarylheptanoids
Secobarbital	M237T67	237.09	66.8	5.679	C12H18N2O3		1.42547e+07	1.33295e+07	54.43	3.12103e+07	2.67055e+07	36.28	0.46	-1.13	0.0251449	1.6	0.152159	1.33314	neg	Diazines	Pyrimidines and pyrimidine derivatives
Tetramethylpyrazine	M271T266	271.191	265.8	5.56795	C8H12N2		2.91221e+06	2.9797e+06	20.36	1.02422e+07	8.11587e+06	67.34	0.28	-1.81	0.00462251	2.34	0.0712478	1.67002	neg	Diazines	Pyrazines
AFN911	M510T252_2	510.262	252.2	2.515	C29H33N7O2		3.2216e+06	2.98526e+06	61.4	999245	500466	124.45	3.22	1.69	0.0284235	1.55	0.161056	1.39307	neg	Diazines	Pyrimidines and pyrimidine derivatives
2-Vinyl-4H-1,3-dithiine	M205T44	204.999	43.7	2.24088	C6H8S2		3.70669e+07	4.02942e+07	39.08	1.63462e+08	1.76545e+08	50.05	0.23	-2.14	0.00141933	2.85	0.0431839	1.73975	neg	Dithiins
Glutarate semialdehyde	M115T61	115.04	60.6	2.039	C5H8O3	C03273	9.31809e+07	1.01085e+08	38.7	1.77838e+07	1.15368e+07	133.79	5.24	2.39	0.0287535	1.54	0.161819	1.54132	neg	Fatty Acyls	Fatty acids and conjugates
Caprylic acid	M143T212	143.108	212	2.465	C8H16O2	C06423	692548	746804	80.58	151504	154568	35.08	4.57	2.19	0.0424281	1.37	0.190392	1.33327	neg	Fatty Acyls	Fatty acids and conjugates
Pentanamide	M146T53	146.082	52.7	0.937	C5H11NO	C01842	2.48498e+07	1.8492e+07	56.89	8.47236e+06	6.81381e+06	59.93	2.93	1.55	0.019334	1.71	0.135279	1.48885	neg	Fatty Acyls	Fatty acids and conjugates
2-Oxo-4-methylthiobutanoic acid	M147T67	147.012	66.5	2.467	C5H8O3S	C01180	2.07937e+08	2.28085e+08	28.29	7.68137e+07	5.18288e+07	114.95	2.71	1.44	0.0433958	1.36	0.192315	1.39249	neg	Fatty Acyls	Fatty acids and conjugates
Myristoleic acid	M225T413	225.186	412.8	0.918	C14H26O2	C08322	9.60646e+07	8.90576e+07	57	1.29081e+09	1.34465e+09	35.57	0.07	-3.75	5.21959e-05	4.28	0.00799005	1.87852	neg	Fatty Acyls	Fatty acids and conjugates
Myristic acid	M227T450	227.202	449.7	0.187	C14H28O2	C06424	4.6865e+08	4.23844e+08	51.39	1.38123e+09	1.34446e+09	38	0.34	-1.56	0.0070721	2.15	0.086715	1.60165	neg	Fatty Acyls	Fatty acids and conjugates
Palmitoleic acid	M253T450	253.218	449.7	1.218	C16H30O2	C08362	4.55214e+07	5.49316e+07	56.75	2.06109e+08	2.14591e+08	38.23	0.22	-2.18	0.00262959	2.58	0.0556699	1.69301	neg	Fatty Acyls	Fatty acids and conjugates
Tetradecanedioic acid	M257T250	257.177	249.8	3.021	C14H26O4		1.0275e+07	1.04299e+07	27.19	3.0986e+07	2.60666e+07	31.59	0.33	-1.59	0.00041794	3.38	0.0243724	1.82266	neg	Fatty Acyls	Fatty acids and conjugates
Palmitaldehyde	M285T383	285.244	382.9	0.330315	C16H32O	C00517	365184	344455	38.61	3.02101e+07	3.52514e+07	55.53	0.01	-6.37	6.47991e-06	5.19	0.00253935	1.92371	neg	Fatty Acyls	Fatty aldehydes
alpha-Linolenic acid	M323T439	323.223	439.2	1.325	C18H30O2	C06427	6.34885e+07	6.70569e+07	25.85	4.33747e+07	4.5464e+07	14.27	1.46	0.55	0.0430797	1.37	0.191754	1.28285	neg	Fatty Acyls	Lineolic acids and derivatives
Thromboxane B2	M369T265	369.227	264.7	2.573	C20H34O6	C05963	7.36893e+06	6.27755e+06	70.85	1.93617e+06	1.21419e+06	101.27	3.81	1.93	0.0286858	1.54	0.1617	1.35517	neg	Fatty Acyls	Eicosanoids
(-)-Arctigenin	M371T364	371.154	364.5	9.41934	C21H24O6	C10545	4.92149e+06	4.595e+06	12.03	2.86422e+07	3.35333e+07	54.42	0.17	-2.54	0.0194596	1.71	0.135475	1.62665	neg	Furanoid lignans	Tetrahydrofuran lignans
2-Furoic acid	M111T61	111.02	60.9	1.802	C5H4O3	C01546	5.45432e+08	5.55462e+08	13.15	2.84519e+08	2.80768e+08	23.61	1.92	0.94	0.000675371	3.17	0.0309932	1.78052	neg	Furans	Furoic acid and derivatives
LysoPA(16_0_0_0)	M409T349	409.234	349.2	5.256	C19H39O7P	C04036	8.86036e+06	8.96355e+06	23.36	1.55538e+07	1.32063e+07	34.93	0.57	-0.81	0.0252108	1.6	0.152369	1.41912	neg	Glycerophospholipids	Glycerophosphates
PC(16_0_18_1(9Z))	M805T411	804.585	410.6	11.2135	C42H82NO8P	C13875	4.05121e+07	2.82202e+07	47.64	1.89348e+07	1.81604e+07	26.57	2.14	1.1	0.015086	1.82	0.1219	1.45895	neg	Glycerophospholipids	Glycerophosphocholines
Malic acid	M133T44_1	133.014	43.8	0.405	C4H6O5	C00149	1.29295e+10	1.22225e+10	17.14	2.95604e+09	1.44928e+09	104.45	4.37	2.13	0.0275978	1.56	0.159292	1.5494	neg	Hydroxy acids and derivatives	Beta hydroxy acids and derivatives
12-Hydroxydodecanoic acid	M215T263	215.166	263.4	2.514	C12H24O3	C08317	664498	394787	84.94	9.21431e+06	8.62065e+06	61.05	0.07	-3.79	0.000189285	3.72	0.0162884	1.82507	neg	Hydroxy acids and derivatives	Medium-chain hydroxy acids and derivatives
SAICAR	M499T48	499.077	48.2	10.3992	C13H19N4O12P	C04823	6.72101e+06	6.89217e+06	39.63	2.49972e+06	963266	128.28	2.69	1.43	0.0381469	1.42	0.181955	1.37403	neg	Imidazole ribonucleosides and ribonucleotides	1-ribosyl-imidazolecarboxamides
Theobromine	M179T281	179.035	281.2	0.449	C7H8N4O2	C07480	5.45272e+07	5.27342e+07	63.06	1.07995e+07	1.78034e+06	187.08	5.05	2.34	0.0363737	1.44	0.178564	1.44533	neg	Imidazopyrimidines	Purines and purine derivatives
Moschamine	M351T68	351.131	67.7	11.788	C20H20N2O4		2.16064e+06	1.0885e+06	116.62	5.763e+06	4.03306e+06	61.24	0.37	-1.42	0.034993	1.46	0.175274	1.27472	neg	Indoles and derivatives	Tryptamines and derivatives
L-Tryptophan	M407T98	407.172	97.7	1.154	C11H12N2O2	C00078	4.78456e+06	3.7348e+06	74.44	2.23898e+07	2.43095e+07	54.77	0.21	-2.23	0.0134359	1.87	0.116418	1.43678	neg	Indoles and derivatives	Indolyl carboxylic acids and derivatives
Biochanin A	M265T54	265.048	53.6	10.295	C16H12O5	C00814	2.38043e+07	2.22165e+07	19.5	1.67805e+07	1.8587e+07	21.48	1.42	0.5	0.0335696	1.47	0.17256	1.26229	neg	Isoflavonoids	O-methylated isoflavonoids
Genistein	M269T253	269.176	252.7	1.028	C15H10O5	C06563	3.30686e+06	3.35699e+06	30.26	9.5224e+06	8.38155e+06	64.14	0.35	-1.53	0.0106585	1.97	0.105797	1.57664	neg	Isoflavonoids	Isoflav-2-enes
Pratensein	M299T411_1	299.257	411.5	8.201	C16H12O6	C10520	4.26741e+08	4.43633e+08	24.09	8.38838e+08	7.17007e+08	31.29	0.51	-0.98	0.00614107	2.21	0.0819254	1.6598	neg	Isoflavonoids	O-methylated isoflavonoids
Ketoleucine	M129T68_2	129.056	67.7	0.888	C6H10O3	C00233	3.01424e+09	3.41103e+09	25.29	9.42594e+08	6.14407e+08	114.81	3.2	1.68	0.0230703	1.64	0.146291	1.54289	neg	Keto acids and derivatives	Short-chain keto acids and derivatives
3-Oxododecanoic acid	M213T278	213.15	278	0.046	C12H22O3	C02367	1.01747e+07	6.74837e+06	101.47	2.47777e+06	1.17616e+06	118.72	4.11	2.04	0.042042	1.38	0.18946	1.29617	neg	Keto acids and derivatives	Medium-chain keto acids and derivatives
epsilon-Caprolactone	M227T213	227.129	212.6	1.21332	C6H10O2	C01880	8.08024e+06	4.07659e+06	123.26	1.14818e+06	558684	73.56	7.04	2.82	0.0112181	1.95	0.107596	1.47192	neg	Lactones
S-Adenosylhomocysteine	M366T67_1	366.093	66.5	14.8662	C14H20N6O5S	C00021	2.83354e+06	2.63885e+06	25.35	1.19749e+06	982133	37.43	2.37	1.24	0.00127806	2.89	0.0409383	1.72548	neg	Lactones	Gamma butyrolactones
1-Nitronaphthalene-7,8-oxide	M188T67	188.036	67.4	1.517	C10H7NO3	C14802	4.67809e+06	4.36019e+06	33.53	1.00101e+06	908236	22.77	4.67	2.22	2.05064e-05	4.69	0.00574003	1.90309	neg	Naphthalenes	Nitronaphthalenes
1-nitrosonaphthalene	M202T302	202.051	302.4	0.816	C10H7NO	C14788	2.10459e+07	2.02878e+07	59.37	8.22181e+06	1.98316e+06	171.37	2.56	1.36	0.0417917	1.38	0.189017	1.31505	neg	Naphthalenes
Ciliatine	M124T80	124.007	80.3	0.107	C2H8NO3P	C03557	1.91183e+08	1.82774e+08	33.08	1.24737e+08	1.23546e+08	10.31	1.53	0.62	0.0232485	1.63	0.146877	1.42735	neg	Organic phosphonic acids and derivatives	Organic phosphonic acids
5-(Methylthio)-2,3-dioxopentyl phosphate	M287T57	287.001	56.9	5.57775	C6H11O6PS	C15650	6.61815e+06	5.62281e+06	34.36	2.60059e+06	2.47518e+06	29.22	2.54	1.35	0.00148015	2.83	0.0439425	1.70161	neg	Organic phosphoric acids and derivatives	Phosphate esters
Phenyl dihydrogen phosphate	M347T187	347.01	186.6	2.841	C6H7O4P	C02734	5.71244e+06	4.22632e+06	55.89	2.14593e+07	2.26036e+07	45.96	0.27	-1.91	0.0101078	2	0.103792	1.55209	neg	Organic phosphoric acids and derivatives	Phosphate esters
Diethylthiophosphate	M215T67	215.015	67.4	2.53852	C4H11O3PS	C06607	1.11122e+07	1.22508e+07	30.9	2.98601e+06	1.73104e+06	102.76	3.72	1.9	0.00362756	2.44	0.0631148	1.63263	neg	Organic thiophosphoric acids and derivatives	Thiophosphoric acid esters
Dimethylthiophosphate	M283T45	282.964	45	3.78853	C2H7O3PS		9.21621e+06	3.27665e+06	120.22	3.10232e+07	2.65257e+07	42.31	0.3	-1.75	0.0263327	1.58	0.154944	1.48464	neg	Organic thiophosphoric acids and derivatives	Thiophosphoric acid esters
Agmatine	M129T110	129.058	109.6	15.384	C5H14N4	C00179	4.83354e+08	4.10595e+08	56.54	1.74253e+08	1.87644e+08	98.25	2.77	1.47	0.0483136	1.32	0.201674	1.29833	neg	Organonitrogen compounds	Guanidines
L-Glyceric acid	M105T48	105.02	48.3	2.56	C3H6O4		6.22857e+07	7.13787e+07	42.99	2.39754e+08	2.3775e+08	30.77	0.26	-1.94	0.00068236	3.17	0.0309932	1.77245	neg	Organooxygen compounds	Carbohydrates and carbohydrate conjugates
4-Hydroxybenzaldehyde	M121T239	121.03	239.1	2.469	C7H6O2	C00633	7.24897e+08	7.2449e+08	53.73	2.14359e+08	1.24261e+08	129.57	3.38	1.76	0.0249564	1.6	0.151486	1.40542	neg	Organooxygen compounds	Carbonyl compounds
Tartaric acid	M149T409	149.01	409.4	3.616	C4H6O6	C00898	4.27777e+07	4.17748e+07	9.47	3.50565e+07	3.57196e+07	6.26	1.22	0.29	0.00466221	2.33	0.0713683	1.56864	neg	Organooxygen compounds	Carbohydrates and carbohydrate conjugates
4-Hydroxy-1-(3-pyridinyl)-1-butanone	M164T68	164.072	68	1.84	C9H11NO2	C19565	8.69692e+08	6.39308e+08	74.05	2.07911e+09	1.89235e+09	30.65	0.42	-1.26	0.0136903	1.86	0.117847	1.42482	neg	Organooxygen compounds	Carbonyl compounds
2-Phosphoglyceric acid	M185T42	184.986	42.5	0.196	C3H7O7P	C00631	3.02e+08	1.29616e+08	97.58	1.4865e+09	1.66024e+09	41.18	0.2	-2.3	0.00469963	2.33	0.0714942	1.62917	neg	Organooxygen compounds	Carbohydrates and carbohydrate conjugates
L-Fucose	M209T54	209.067	53.7	1.56	C6H12O5	C01019	3.441e+07	2.22651e+07	65.59	6.83968e+07	6.49193e+07	36.87	0.5	-0.99	0.0427496	1.37	0.191154	1.29237	neg	Organooxygen compounds	Carbohydrates and carbohydrate conjugates
Deoxyribose 1-phosphate	M213T67	213.017	67.4	0.761	C5H11O7P	C00672	1.4617e+08	1.51362e+08	25.91	3.62828e+07	2.69192e+07	105.7	4.03	2.01	0.00387363	2.41	0.0655966	1.64187	neg	Organooxygen compounds	Carbohydrates and carbohydrate conjugates
5-Methylthioribose	M225T119	225.056	118.6	0.82	C6H12O4S	C03089	1.44818e+07	1.10512e+07	41.22	2.81418e+07	3.24969e+07	29.66	0.51	-0.96	0.0178085	1.75	0.131279	1.48087	neg	Organooxygen compounds	Carbohydrates and carbohydrate conjugates
3-Phosphoglyceric acid	M231T45_1	230.991	45.4	0.243	C3H7O7P	C00597	6.65912e+07	6.16945e+07	18.74	1.26738e+07	8.17416e+06	71.96	5.25	2.39	0.00388344	2.41	0.0655966	1.76139	neg	Organooxygen compounds	Carbohydrates and carbohydrate conjugates
Sulcatone	M251T427	251.202	427.2	0.168709	C8H14O	C07287	2.97157e+08	3.12756e+08	19.36	1.69542e+08	1.73434e+08	24.6	1.75	0.81	0.00401807	2.4	0.0668337	1.66298	neg	Organooxygen compounds	Carbonyl compounds
Aspartylglycosamine	M334T54	334.125	53.7	2.341	C12H21N3O8	C04540	2.27481e+07	2.38134e+07	58.05	5.03799e+07	5.04618e+07	23.25	0.45	-1.15	0.0446445	1.35	0.195443	1.35743	neg	Organooxygen compounds	Carbohydrates and carbohydrate conjugates
xi-2-Methyl-1,3-oxathiane	M117T54	117.056	54.4	1.584	C5H10OS		3.92146e+07	3.87399e+07	23.16	6.84663e+06	6.06628e+06	54.5	5.73	2.52	7.89606e-05	4.1	0.0107674	1.86773	neg	Oxathianes
1-Hydroxyphenanthrene	M255T44	254.982	44.4	6.869	C14H10O	C11432	1.25803e+07	6.00373e+06	117.16	6.67088e+07	4.97513e+07	68.93	0.19	-2.41	0.00733931	2.13	0.0882248	1.5519	neg	Phenanthrenes and derivatives	Phenanthrols
Oryzalexin E	M365T396	365.236	396.2	6.74693	C20H32O2	C21561	2.57402e+07	2.74325e+07	70.1	1.91409e+06	1.06747e+06	105.99	13.45	3.75	0.00279789	2.55	0.0567514	1.7203	neg	Phenanthrenes and derivatives	Hydrophenanthrenes
RESORCINOL MONOACETATE	M151T283	151.04	283.4	1.553	C8H8O3	C12064	1.87758e+07	1.70904e+07	23.08	6.52953e+06	4.45211e+06	77.12	2.88	1.52	0.00258961	2.59	0.0553939	1.6988	neg	Phenol esters
p-Cresol	M107T65	107.05	65.3	1.538	C7H8O	C01468	4.37128e+07	4.83341e+07	23.92	1.57305e+07	1.27261e+07	107.85	2.78	1.47	0.0368924	1.43	0.179191	1.42189	neg	Phenols	Cresols
2-Nitrophenol	M138T279	138.02	278.7	1.698	C6H5NO3	C01988	1.52611e+07	1.63107e+07	21.72	1.09194e+07	1.11706e+07	13.96	1.4	0.48	0.0323963	1.49	0.171163	1.32082	neg	Phenols	Nitrophenols
p-Hydroxyphenylacetic acid	M151T149	151.04	149	0.229	C8H8O3	C00642	1.57167e+07	1.34575e+07	29.93	6.6893e+06	6.41368e+06	10.87	2.35	1.23	0.000365025	3.44	0.022778	1.79968	neg	Phenols	1-hydroxy-2-unsubstituted benzenoids
1,2,3-Trihydroxybenzene	M171T56	171.028	56	12.8411	C6H6O3	C01108	2.36022e+07	2.06518e+07	50.15	8.09507e+06	7.51616e+06	45.83	2.92	1.54	0.00538289	2.27	0.0764293	1.60546	neg	Phenols	Benzenetriols and derivatives
2,4-Dinitrophenol	M183T235	183.005	234.9	1.394	C6H4N2O5	C02496	1.10075e+07	9.72058e+06	19.55	7.04534e+06	7.02034e+06	6.68	1.56	0.64	0.0011608	2.94	0.0390803	1.73213	neg	Phenols	Nitrophenols
Gingerol	M293T283	293.175	282.7	1.78453	C17H26O4	C10462	4.73793e+07	4.74259e+07	6.28	4.01688e+07	3.8682e+07	14.13	1.18	0.24	0.0326086	1.49	0.171163	1.27455	neg	Phenols	Methoxyphenols
3,4-Dihydroxymandelic acid	M367T60	367.072	60.1	12.0762	C8H8O5	C05580	7.7711e+06	5.08831e+06	84.75	1.85684e+07	1.75479e+07	24.96	0.42	-1.26	0.0418322	1.38	0.189027	1.33668	neg	Phenols	Benzenediols
D-Phenyllactic acid	M165T77	165.056	77.3	0.518	C9H10O3	C05607	5.09038e+08	534378406	58.47	9.42408e+07	3.55849e+07	116.82	5.4	2.43	0.01265	1.9	0.113074	1.52698	neg	Phenylpropanoic acids
Gibberellin A6	M328T59	328.107	59	1.542	C19H22O6	C11856	5.51253e+07	5.16263e+07	51.23	1.12573e+08	1.00581e+08	40.21	0.49	-1.03	0.0381263	1.42	0.181955	1.30784	neg	Prenol lipids	Diterpenoids
d-Threo biopterin	M298T67_1	298.078	67.2	3.03336	C9H11N5O3	C06313	1.0501e+07	1.4201e+07	50.97	3.8786e+06	3.20587e+06	64.13	2.71	1.44	0.0392334	1.41	0.184616	1.29731	neg	Pteridines and derivatives	Pterins and derivatives
isopentenyl adenosine	M396T68	396.152	68.1	1.42667	C15H21N5O4	C16427	2.64142e+07	2.29935e+07	35.02	1.05971e+07	8.95299e+06	88.59	2.49	1.32	0.0322829	1.49	0.170868	1.39839	neg	Purine nucleosides
Adenosine-5'-diphosphate	M426T43_2	426.022	43.2	1.029	C10H15N5O10P2	C00008	1.70019e+08	1.76311e+08	19.93	96768595	9.60407e+07	9.81	1.76	0.81	0.000613436	3.21	0.0302002	1.74805	neg	Purine nucleotides	Purine ribonucleotides
pyrithione	M126T50	126.02	49.8	1.067	C5H5NOS		1.03395e+07	9.05322e+06	41.7	1.66468e+07	1.74854e+07	18.75	0.62	-0.69	0.0314207	1.5	0.168002	1.37203	neg	Pyridines and derivatives	Hydropyridines
Pyridoxine 5'-phosphate	M248T68	248.033	67.7	1.83129	C8H12NO6P	C00627	1.01614e+08	7.6917e+07	66.97	2.25725e+08	2.0863e+08	20.01	0.45	-1.15	0.0223376	1.65	0.14294	1.46689	neg	Pyridines and derivatives	Pyridoxines
4-Hydroxyquinoline	M144T275	144.046	275.4	0.8	C9H7NO	C06343	8.03846e+08	7.7635e+08	31.8	3.04841e+08	2.25373e+08	108.58	2.64	1.4	0.0429421	1.37	0.191622	1.3932	neg	Quinolines and derivatives	Quinolones and derivatives
Quinoline-4,8-diol	M160T243	160.041	242.7	1.251	C9H7NO2	C05637	4.09511e+06	2.73267e+06	114.44	754915	593040	43.22	5.42	2.44	0.0208244	1.68	0.139546	1.39527	neg	Quinolines and derivatives	Quinolones and derivatives
Sphinganine 1-phosphate	M363T434	363.231	433.7	0.906917	C18H40NO5P	C01120	528334	110450	171.7	1.21313e+07	1.52538e+07	60.4	0.04	-4.52	0.0144335	1.84	0.119593	1.50628	neg	Sphingolipids	Phosphosphingolipids
Calcitroic acid	M355T242_1	355.224	241.7	11.697	C23H34O4	C18230	1.31668e+07	1.28903e+07	7.11	9.32014e+06	9.19522e+06	6.69	1.41	0.5	4.46786e-05	4.35	0.0078	1.85092	neg	Steroids and steroid derivatives	Vitamin D and derivatives
Desmosterol	M366T373	366.3	372.8	14.119	C27H44O	C01802	1.65481e+07	1.12106e+07	76.91	5.54453e+07	5.12206e+07	61.05	0.3	-1.74	0.012126	1.92	0.111241	1.42118	neg	Steroids and steroid derivatives	Cholestane steroids
Biliverdin	M581T271_2	581.249	271.4	14.545	C33H34N4O6	C00500	28696584	2.23082e+07	55.72	7.69447e+06	4.62434e+06	71.78	3.73	1.9	0.00739286	2.13	0.0885426	1.59115	neg	Tetrapyrroles and derivatives	Bilirubins
Coproporphyrinogen III	M641T450_3	641.291	449.7	10.8484	C36H44N4O8	C03263	2.38372e+07	1.17585e+07	116.74	3.65565e+06	3260334	37.32	6.52	2.71	0.0217257	1.66	0.141333	1.34865	neg	Tetrapyrroles and derivatives	Porphyrins
S-(-)-ureidoglycolate	M115T58	114.99	58.1	8.74493	C3H5N2O4-		9.70817e+06	7.404e+06	38.28	4.42555e+06	4.45476e+06	5.79	2.19	1.13	0.0111151	1.95	0.107484	1.61243	neg
cis-4-hydroxyproline	M130T101	130.085	101.4	14.201	C5H9NO3	C03440	2.54312e+07	1.82906e+07	59.87	9.21639e+07	7.73282e+07	87.56	0.28	-1.86	0.0403199	1.39	0.186601	1.25697	neg
2-hydroxy-2-methylpropanal	M133T100	133.015	100	3.406	C4H8O2	C21291	3.81417e+08	4.50081e+08	71.07	1.05728e+08	2.18889e+07	127.09	3.61	1.85	0.0418978	1.38	0.189027	1.27897	neg
3-Dehydro-L-threonate	M133T81	133.014	80.6	1.908	C4H6O5	C03064	3.04566e+08	3.41183e+08	39.28	4.05502e+07	1.07277e+07	153.85	7.51	2.91	0.0035928	2.44	0.062861	1.64836	neg
Ethylnitronate	M135T44	135.019	43.9	10.2135	C2H4NO2-	C18091	1.27026e+08	1.18628e+08	17.32	3.52364e+07	3.64541e+07	77.49	3.6	1.85	0.0414885	1.38	0.188478	1.45387	neg
Isoglutamine	M145T52_2	145.062	51.9	4.394	C5H10N2O3	C16673	4.06654e+08	3.79469e+08	38.36	7.35084e+08	7.45768e+08	11.81	0.55	-0.85	0.00411469	2.39	0.0675236	1.60674	neg
5-methylthiopentanaldoxime	M146T52	146.065	52.1	5.44702	C6H13NOS	C17245	2.0074e+07	1.88553e+07	39.97	3.80948e+07	3.84858e+07	10.75	0.53	-0.92	0.00957619	2.02	0.100771	1.62806	neg
2,4-Diamino-6-hydroxylaminotoluene	M152T67	152.083	67.5	0.453	C7H11N3O	C16399	2.02777e+07	1.13082e+07	77.31	6.90736e+07	7.12004e+07	48.12	0.29	-1.77	0.0146842	1.83	0.120891	1.46972	neg
3,5_4-Trihydroxycyclohexa-1,2-dione	M159T46_2	159.03	46.2	0.658	C6H8O5	C04287	7.97486e+06	9.73625e+06	36.6	2.48873e+06	2.30675e+06	35.11	3.2	1.68	0.00255413	2.59	0.0551163	1.67937	neg
Isatinic acid	M164T160	164.069	159.6	13.398	C8H7NO3	C21155	4.42597e+06	4.00015e+06	59.5	27966951	2.2206e+07	106.7	0.16	-2.66	0.0167607	1.78	0.127587	1.38453	neg
D-Talitol	M164T234	164.043	233.9	10.4178	C6H14O6	C21524	5.84853e+07	6.13129e+07	32.64	2.66665e+07	1.92162e+07	109.96	2.19	1.13	0.0465676	1.33	0.198932	1.29191	neg
meso-Diaminoheptanedioate	M171T53	171.078	53.3	1.10488	C7H14N2O4	C00680	7.01984e+06	7.04874e+06	36.07	1.32475e+07	1.37956e+07	16.09	0.53	-0.92	0.0047271	2.33	0.0715287	1.55238	neg
3-Amino-2-azepanone	M173T54	173.093	54.5	1.376	C6H12N2O	C02837	1.00222e+07	6.59998e+06	69.28	1.88737e+07	2.04918e+07	18.78	0.53	-0.91	0.0317086	1.5	0.168739	1.38912	neg
Dibenzothiophene 5-oxide	M182T54_1	181.995	54	2.51864	C12H8OS	C21149	1.02834e+07	1.16009e+07	24.99	5.17706e+06	6.51502e+06	40.72	1.99	0.99	0.017844	1.75	0.131343	1.38121	neg
Oxaloacetate 4-methyl ester	M191T49	191.02	49.2	0.386	C5H6O5	C03716	2.16435e+08	2.00137e+08	34.75	3.39591e+08	3.25138e+08	15.03	0.64	-0.65	0.0183679	1.74	0.132511	1.39175	neg
1-Hydro-1,1a-dihydroxy-9-fluorenone	M196T51_1	196.029	51.2	2.885	C13H10O3	C16262	7.44935e+06	6.73216e+06	59.57	1.96086e+06	986269	83.51	3.8	1.93	0.0137457	1.86	0.117847	1.49531	neg
D-proline betaine	M204T96	204.086	96	7.067	C7H13NO2	C21514	9.02363e+07	7.0672e+07	53.86	1.67647e+08	1.87208e+08	22.01	0.54	-0.89	0.017983	1.75	0.131572	1.38927	neg
gamma-Glutamyl-alpha-aminobutyrate	M213T57	213.086	57.4	10.677	C9H16N2O5	C21015	2.63635e+07	1.7687e+07	88.54	7.31777e+07	6.83876e+07	30.11	0.36	-1.47	0.039758	1.4	0.185657	1.37004	neg
4-Carboxy-4-hydroxy-2-oxoadipate	M219T57	219.014	57.4	2.92392	C7H8O8	C04115	8.62788e+07	8.4285e+07	16.5	6.73379e+07	7.07138e+07	11.47	1.28	0.36	0.0328086	1.48	0.171171	1.27292	neg
L-Rhamnulose 1-phosphate	M226T413	226.19	412.8	12.708	C6H13O8P	C01131	9062429	8.51453e+06	31.5	1.92764e+08	2.092e+08	36.05	0.05	-4.41	1.58384e-06	5.8	0.00135972	1.94696	neg
Furylfuramide	M229T56	229.023	55.7	9.075	C11H8N2O5	C04622	2.20708e+07	1.66375e+07	45.21	3.88662e+07	3.78299e+07	16.18	0.57	-0.82	0.0128974	1.89	0.113732	1.47359	neg
N-Cyclopropylammelide	M229T58	229.06	58.3	8.55069	C6H8N4O2	C14149	25919268	2.00172e+07	93.02	9.90464e+07	1.02667e+08	30.89	0.26	-1.93	0.0267392	1.57	0.15621	1.44943	neg
N1-Acetyl-tabtoxinine-beta-lactam	M229T92	229.156	92.3	1.057	C9H14N2O5	C20921	8.82093e+06	9.66256e+06	51.83	2.42305e+07	2.31154e+07	48.76	0.36	-1.46	0.0160354	1.79	0.125079	1.4716	neg
4-Methyl-5-nitrocatechol	M230T54_1	230.032	54.2	5.54367	C7H7NO4	C18315	6.46902e+06	5.87837e+06	38.81	1.50217e+06	575214	137.38	4.31	2.11	0.00435647	2.36	0.0692145	1.62331	neg
6-Deoxy-5-ketofructose 1-phosphate	M241T47_1	241.012	47.2	2.169	C6H11O8P	C16848	3.69571e+07	3.03948e+07	28.54	1.98128e+07	1.99005e+07	31.16	1.87	0.9	0.0122335	1.91	0.111593	1.52614	neg
1-Deoxy-11beta-hydroxypentalenate	M249T307	249.15	307.5	0.039	C15H22O3	C20403	4.57703e+06	4.16459e+06	18.41	1.55799e+07	1.64612e+07	27.81	0.29	-1.77	9.81377e-05	4.01	0.0114435	1.87859	neg
CAI-1	M259T259	259.191	259.3	1.8256	C13H26O2	C16640	1.01044e+06	889841	73.51	2.24842e+07	1.87651e+07	72.29	0.04	-4.48	0.000351353	3.45	0.0223615	1.83668	neg
Glyceric acid 1,3-biphosphate	M265T43_2	264.954	42.7	8.317	C3H8O10P2	C00236	2.12024e+06	1.79422e+06	78.83	13967851	1.10749e+07	63.14	0.15	-2.72	0.00643906	2.19	0.0837382	1.60655	neg
5-Hydroxybenzimidazole	M267T246	267.087	245.9	4.66057	C7H6N2O	C21764	9.85775e+06	9.54457e+06	29.56	5.68064e+07	5.70127e+07	32.75	0.17	-2.53	4.95791e-05	4.3	0.0078	1.88286	neg
germacradienol	M267T348	267.196	348.5	0.966	C15H26O	C16143	1.1762e+07	8.31656e+06	64.65	6.75471e+07	7.20546e+07	47.72	0.17	-2.52	0.00634743	2.2	0.0833589	1.60244	neg
5-Deoxy-5-fluoroadenosine	M268T229	268.083	228.6	6.85227	C10H12FN5O3	C19766	1.57394e+06	1.83211e+06	83.46	199316	50505	144.01	7.9	2.98	0.0382147	1.42	0.182021	1.32506	neg
Baicalein	M269T301	269.046	300.9	1.693	C15H10O5	C10023	2.20547e+06	1.62745e+06	100.56	1.48639e+07	1.45387e+07	45.86	0.15	-2.75	0.0109613	1.96	0.106937	1.55668	neg
FAL 15_0	M271T354	271.229	354.3	4.584	C15H30O	C01948	4.91104e+07	5.78657e+07	52.36	2.78655e+08	2.78758e+08	52.47	0.18	-2.5	0.00492323	2.31	0.0731911	1.64407	neg
3-Dehydro-L-gulonate 6-phosphate	M273T53	273	52.6	0.026	C6H11O10P	C14899	1.28272e+07	1.34186e+07	49.18	4.66518e+06	5.12565e+06	40.32	2.75	1.46	0.0166185	1.78	0.127334	1.42649	neg
10-Deoxymethynolide	M277T234	277.156	234.4	15.078	C17H28O4	C11993	9.77138e+06	8.97297e+06	32.59	2.74933e+07	2.43297e+07	26.5	0.36	-1.49	0.00044678	3.35	0.0248211	1.75699	neg
Di-tert-butyl dicarbonate	M279T69	279.109	69.1	0.945	C10H18O5	C90704	2.47686e+06	1.96197e+06	66.81	617264	328535	124.51	4.01	2	0.0401938	1.4	0.186601	1.34638	neg
8-hydroxy-alpha-humulene	M281T287	281.176	286.9	0.27	C15H24O	C20229	2.21592e+06	2.15549e+06	55.79	1.07576e+08	1.05156e+08	11.97	0.02	-5.6	3.47041e-05	4.46	0.00679992	1.95608	neg
3,6-Dihydroxypyridine-2,5-dione	M281T67_1	281.003	67	5.83331	C5H3NO4	C22287	8.0568e+06	7025463	47.57	457238	482020	49.37	17.62	4.14	1.96495e-05	4.71	0.00566195	1.86441	neg
NCI60_031845	M283T269	283.192	268.7	0.804	C16H28O4	C16505	5.13466e+06	4.31877e+06	72.66	1.17804e+08	8.0535e+07	85.31	0.04	-4.52	0.000578554	3.24	0.0290672	1.79959	neg
Galactitol 1-phosphate	M307T51_1	307.043	51	1.858	C6H15O9P	C06311	3.86081e+06	3.65786e+06	73.37	1.07602e+07	1.06419e+07	41.73	0.36	-1.48	0.018989	1.72	0.133935	1.43311	neg
ST 21_4;O2	M311T415	311.201	414.6	3.028	C21H28O2	C14677	7.48718e+07	6.98776e+07	14.14	6.19891e+07	6.07739e+07	6.57	1.21	0.27	0.0289408	1.54	0.162116	1.30735	neg
Hemigossypol	M321T98	321.094	97.8	12.6822	C15H16O4	C09680	4.48056e+06	4.52406e+06	47.75	1.03121e+07	9.27009e+06	33.09	0.43	-1.2	0.0163061	1.79	0.126095	1.42246	neg
Cyclo(tyrosyl-tyrosyl)	M325T53	325.125	53	18.226	C18H18N2O4	C20516	1.24039e+08	1.16516e+08	38.63	2.66529e+08	2.86688e+08	23.35	0.47	-1.1	0.00629523	2.2	0.0829524	1.57742	neg
Machiline	M330T297	330.134	297	2.09	C17H19NO3	C06348	4.67933e+06	4.16986e+06	60.02	265054	95369.6	145.72	17.65	4.14	0.000786264	3.1	0.0333464	1.75709	neg
Nicotinamide ribotide	M333T266_1	333.05	266.5	1.13022	C11H15N2O8P	C00455	2.37843e+08	2.3946e+08	5.76	1.97638e+08	1.95113e+08	9.59	1.2	0.27	0.00524363	2.28	0.0754359	1.62251	neg
PHOSPHONOPYRUVATE	M335T41	334.957	40.8	2.315	C3H5O6P	C02798	4.59338e+06	201810	134.43	1.00594e+08	8.57448e+07	78.17	0.05	-4.45	0.0033826	2.47	0.061483	1.66021	neg
16beta-Hydroxysteroid	M337T412	337.233	412.2	16.667	C19H32O2	C03050	1.93726e+06	2.2815e+06	48.19	1.55809e+07	1.68487e+07	51.42	0.12	-3.01	0.00114867	2.94	0.0388052	1.76818	neg
SS-secoisolariciresinol	M344T68	344.134	68.5	14.832	C20H26O6	C20456	3.97613e+07	27777180	78.42	1.31993e+08	1.08531e+08	40.81	0.3	-1.73	0.00528331	2.28	0.0758934	1.59054	neg
Pteridine diphosphate	M354T39_3	354.005	38.9	10.4231	C7H11N5O8P2	C04807	5105754	3.97598e+06	62.21	1.83721e+06	1.5777e+06	58.8	2.78	1.47	0.0475643	1.32	0.200496	1.27053	neg
10-Apo-beta-carotenal	M358T359	358.241	359	6.07184	C27H36O	C20692	5.69616e+06	4.65167e+06	42.36	2.4324e+07	1.75367e+07	52.51	0.23	-2.09	0.000899745	3.05	0.0352961	1.71766	neg
carlactone	M363T221	363.18	220.7	3.3129	C19H26O3	C20693	108656	84212.1	78.31	3.03231e+06	3.05372e+06	59.7	0.04	-4.8	0.000380603	3.42	0.0234486	1.81809	neg
Gibberellin A8	M363T254	363.216	254	3.54	C19H24O7	C03579	6.9443e+06	4.56683e+06	85.73	612582	227641	147.62	11.34	3.5	0.00127256	2.9	0.0409383	1.75034	neg
Deoxyaureothin	M365T92	365.135	92	5.988	C22H25NO5	C22079	7.20543e+06	6.6362e+06	93.53	1.19557e+06	935898	49.79	6.03	2.59	0.0260614	1.58	0.153988	1.35197	neg
Cyclooctatin	M367T422	367.254	422.2	0.504	C20H34O3	C21979	1.66577e+08	8.62889e+07	127.59	9.90556e+06	1.15586e+07	43.79	16.82	4.07	0.00208514	2.68	0.0501087	1.61534	neg
SCHEMBL13090763	M381T47	381.044	47	6.415	C11H17N2O8P	C21113	8.61503e+06	7.32374e+06	69.33	3.21165e+07	3.46858e+07	40.33	0.27	-1.9	0.00697846	2.16	0.0863698	1.60793	neg
trans-Coumaryl acetate	M383T95	383.144	94.6	14.3653	C11H12O3	C20465	5.80905e+06	5.609e+06	60.67	1.75449e+07	1.47953e+07	32.29	0.33	-1.59	0.00951638	2.02	0.100357	1.51207	neg
D-Fructuronic acid	M387T48	387.079	48	1.74233	C6H10O7	C00905	5.80219e+06	5.25757e+06	33.32	1.07818e+07	1.06608e+07	30.94	0.54	-0.89	0.0189021	1.72	0.133694	1.43042	neg
desulfosinalbin	M406T47	406.075	47	15.605	C14H19NO7S	C17240	2.3694e+07	2.2129e+07	51.66	1.1055e+07	1.10301e+07	17.51	2.14	1.1	0.0356171	1.45	0.176948	1.30197	neg
3-Deoxo-4b-deoxypaxilline	M450T369	450.261	369.1	8.592	C27H35NO2	C20534	1.53801e+07	1.42386e+07	46.63	1.03172e+08	1.19602e+08	57.22	0.15	-2.75	0.00497939	2.3	0.0734124	1.65154	neg
Nocardicin A	M499T327_1	499.312	326.7	10.422	C23H24N4O9	C01941	2.07392e+07	1.80033e+07	86.63	6.41804e+07	6.15597e+07	24.85	0.32	-1.63	0.0355076	1.45	0.176583	1.41975	neg
N6-Acetylkanamycin-B	M524T377_1	524.254	377.4	7.283	C20H39N5O11	C03154	6.36296e+06	4.81093e+06	57.8	1.54635e+08	1.25038e+08	98.18	0.04	-4.6	0.0280817	1.55	0.160414	1.42413	neg
Curcumin monoglucoside	M529T324	529.173	324.2	2.59541	C27H30O11	C17749	3.20443e+06	866557	180.17	1.93156e+07	1.39211e+07	90.02	0.17	-2.59	0.030944	1.51	0.167121	1.39752	neg
6-Hydroxyparmomomycin	M661T298_2	661.286	297.6	10.877	C23H44N4O15	C21262	5.23288e+07	5.47844e+07	48.02	6.40265e+06	6.00248e+06	39.3	8.17	3.03	0.000783536	3.11	0.0333464	1.76808	neg
Camptothecin	M695T322_2	695.205	321.9	14.1351	C20H16N2O4	C01897	5.86137e+07	5.79862e+07	24.87	3.66451e+07	3.21673e+07	23.23	1.6	0.68	0.0204615	1.69	0.138249	1.40848	neg
Nadide	M709T44	709.124	44.4	11.921	[C21H28N7O14P2]+	C00003	1.395e+08	1.29873e+08	35.57	8.27975e+07	7.6334e+07	25.92	1.68	0.75	0.0353545	1.45	0.176163	1.30177	neg
PC(16_0_18_3(9Z,12Z,15Z))	M738T447	737.507	446.6	7.39027	C42H78NO8P		1.51069e+07	1.28878e+07	67.88	5.98589e+06	4.82886e+06	40.57	2.52	1.34	0.0461984	1.34	0.198792	1.29693	neg
PC(18_2(9Z,12Z)_18_3(9Z,12Z,15Z))	M761T424_3	760.54	423.7	14.6812	C44H78NO8P		1.77412e+06	1.66697e+06	50.23	5.91051e+06	3.94271e+06	65.1	0.3	-1.74	0.0174762	1.76	0.1303	1.50344	neg
2,3-Digeranylgeranyl sn-glycerol 1-phosphate	M778T353_1	777.505	353.1	3.559	C43H73O6P	C04638	2.02392e+06	1.96496e+06	34.52	708904	615509	50.17	2.85	1.51	0.00468012	2.33	0.0714192	1.63825	neg

## Sheet: S10_KEGG
Table S10 KEGG enrichment for DEMs
pathway_id	pathway_name	Total	Hits	Up_hits	Down_hits	Pvalue	-Log10(Pvalue)	FDR	Impact	compounds	Compound_name	links
gga00360	Phenylalanine metabolism	49	11	6	5	0.0695496	1.15770554874229	1	0.1209	C00042; C00082; C00122; C00512; C00642; C01772; C03519; C05607; C05852; C12621; C12623	Succinic acid; L-Tyrosine; Fumaric acid; Benzoyl-CoA; p-Hydroxyphenylacetic acid; 2-Hydroxycinnamic acid; N-Acetyl-L-phenylalanine; D-Phenyllactic acid; ortho-Hydroxyphenylacetic acid; 3-Hydroxycinnamic acid; (E)-3-(2,3-Dihydroxyphenyl)-2-propenoic acid	https://www.genome.jp/kegg-bin/show_pathway?gga00360/C00042%09red/C00082%09blue/C00122%09red/C00512%09blue/C00642%09red/C01772%09red/C03519%09blue/C05607%09red/C05852%09blue/C12621%09blue/C12623%09red
gga00340	Histidine metabolism	47	10	4	6	0.108743	0.963598675123371	1	0.4605	C00135; C00388; C00439; C01100; C01152; C01262; C01929; C05135; C05568; C16673	L-Histidine; Histamine; Formiminoglutamic acid; L-histidinol-phosphate; 1-Methylhistidine; Anserine; Histidinal; N-Acetylhistamine; 2-Hydroxy-3-(1H-imidazol-5-yl)propanoic acid; Isoglutamine	https://www.genome.jp/kegg-bin/show_pathway?gga00340/C00135%09blue/C00388%09blue/C00439%09blue/C01100%09red/C01152%09red/C01262%09red/C01929%09blue/C05135%09blue/C05568%09red/C16673%09blue
gga00350	Tyrosine metabolism	78	15	6	9	0.116929	0.932077907644803	1	0.428	C00042; C00082; C00122; C00483; C00642; C00811; C01161; C02515; C03758; C05577; C05580; C05583; C05588; C05589; C06044	Succinic acid; L-Tyrosine; Fumaric acid; Tyramine; p-Hydroxyphenylacetic acid; 4-Hydroxycinnamic acid; 3,4-Dihydroxybenzeneacetic acid; Iodotyrosine; Dopamine; 3,4-Dihydroxymandelaldehyde; 3,4-Dihydroxymandelic acid; 3-Methoxy-4-hydroxyphenylglycolaldehyde; Metanephrine; Normetanephrine; Tyrosol	https://www.genome.jp/kegg-bin/show_pathway?gga00350/C00042%09red/C00082%09blue/C00122%09red/C00483%09blue/C00642%09red/C00811%09red/C01161%09red/C02515%09blue/C03758%09blue/C05577%09red/C05580%09blue/C05583%09blue/C05588%09blue/C05589%09blue/C06044%09blue
gga00410	beta-Alanine metabolism	32	7	3	4	0.147309	0.831770216016113	1	0.03	C00106; C00135; C00383; C00864; C00894; C01073; C01262	Uracil; L-Histidine; Malonic acid; Pantothenic acid; Acrylyl-CoA; N-Acetyl-beta-alanine; Anserine	https://www.genome.jp/kegg-bin/show_pathway?gga00410/C00106%09red/C00135%09blue/C00383%09blue/C00864%09blue/C00894%09blue/C01073%09red/C01262%09red
gga00190	Oxidative phosphorylation	16	4	4	0	0.173557	0.760557358091923	1	0.25	C00003; C00008; C00042; C00122	Nadide; Adenosine-5'-diphosphate; Succinic acid; Fumaric acid	https://www.genome.jp/kegg-bin/show_pathway?gga00190/C00003%09red/C00008%09red/C00042%09red/C00122%09red
gga00250	Alanine, aspartate and glutamate metabolism	28	6	5	1	0.185426	0.731829244108989	1	0.1462	C00036; C00042; C00122; C00152; C03406; C03794	FA 4_2;O3; Succinic acid; Fumaric acid; L-Asparagine; Argininosuccinic acid; Adenylsuccinic acid	https://www.genome.jp/kegg-bin/show_pathway?gga00250/C00036%09red/C00042%09red/C00122%09red/C00152%09blue/C03406%09red/C03794%09red
gga00970	Aminoacyl-tRNA biosynthesis	52	9	0	9	0.294057	0.531568473483383	1	0.1286	C00047; C00062; C00073; C00078; C00082; C00135; C00148; C00152; C00407	L-Lysine; L-Arginine; L-Methionine; L-Tryptophan; L-Tyrosine; L-Histidine; L-Proline; L-Asparagine; L-Isoleucine	https://www.genome.jp/kegg-bin/show_pathway?gga00970/C00047%09blue/C00062%09blue/C00073%09blue/C00078%09blue/C00082%09blue/C00135%09blue/C00148%09blue/C00152%09blue/C00407%09blue
gga00020	Citrate cycle (TCA cycle)	20	4	4	0	0.300603	0.522006549348896	1	0.227	C00036; C00042; C00122; C00149	FA 4_2;O3; Succinic acid; Fumaric acid; Malic acid	https://www.genome.jp/kegg-bin/show_pathway?gga00020/C00036%09red/C00042%09red/C00122%09red/C00149%09red
gga00920	Sulfur metabolism	33	6	3	3	0.307514	0.512135755645088	1	0.2093	C00042; C00054; C00094; C01118; C04022; C11142	Succinic acid; Adenosine 3',5'-diphosphate; Sulfite; Homoserine, O-succinyl-; Dimethylpropiothetin; Dimethyl sulfone	https://www.genome.jp/kegg-bin/show_pathway?gga00920/C00042%09red/C00054%09red/C00094%09red/C01118%09blue/C04022%09blue/C11142%09blue
gga00270	Cysteine and methionine metabolism	67	11	5	6	0.326585	0.486004220906817	1	0.2679	C00021; C00073; C00094; C01118; C01137; C01180; C03089; C05527; C15650; C21015; C21016	S-Adenosylhomocysteine; L-Methionine; Sulfite; Homoserine, O-succinyl-; S-Adenosylmethioninamine; 2-Oxo-4-methylthiobutanoic acid; 5-Methylthioribose; 3-Sulfinylpyruvic acid; 5-(Methylthio)-2,3-dioxopentyl phosphate; gamma-Glutamyl-alpha-aminobutyrate; Ophthalmic acid	https://www.genome.jp/kegg-bin/show_pathway?gga00270/C00021%09red/C00073%09blue/C00094%09red/C01118%09blue/C01137%09blue/C01180%09red/C03089%09blue/C05527%09blue/C15650%09red/C21015%09blue/C21016%09red
gga00290	Valine, leucine and isoleucine biosynthesis	23	4	3	1	0.401634	0.396169577921509	1	0.1739	C00233; C00407; C02631; C06007	Ketoleucine; L-Isoleucine; Isopropylmaleic acid; (R)-2,3-Dihydroxy-3-methylvalerate	https://www.genome.jp/kegg-bin/show_pathway?gga00290/C00233%09red/C00407%09blue/C02631%09red/C06007%09red
gga04142	Lysosome	4	1	1	0	0.451417	0.345422309227356	1	0.25	C00008	Adenosine-5'-diphosphate	https://www.genome.jp/kegg-bin/show_pathway?gga04142/C00008%09red
gga04150	mTOR signaling pathway	4	1	0	1	0.451417	0.345422309227356	1	0.25	C00062	L-Arginine	https://www.genome.jp/kegg-bin/show_pathway?gga04150/C00062%09blue
gga04540	Gap junction	11	2	0	2	0.466408	0.331234169645884	1	0.1818	C00780; C03758	Serotonin; Dopamine	https://www.genome.jp/kegg-bin/show_pathway?gga04540/C00780%09blue/C03758%09blue
gga04148	Efferocytosis	18	3	1	2	0.468133	0.329630627738811	1	0.1667	C00003; C00062; C00073	Nadide; L-Arginine; L-Methionine	https://www.genome.jp/kegg-bin/show_pathway?gga04148/C00003%09red/C00062%09blue/C00073%09blue
gga00380	Tryptophan metabolism	83	12	4	8	0.493314	0.306876914290116	1	0.3647	C00078; C00637; C00780; C01717; C02700; C05635; C05637; C05642; C05646; C05660; C06213; C22006	L-Tryptophan; Indoleacetaldehyde; Serotonin; Kynurenic acid; L-Formylkynurenine; 5-Hydroxyindoleacetic acid; Quinoline-4,8-diol; Acetyl-N-formyl-5-methoxykynurenamine; 5-Hydroxyindolepyruvate; 5-Methoxyindoleacetate; N-Methyltryptamine; (2R)-2-hydroxy-3-(1H-indol-3-yl)propanoic acid	https://www.genome.jp/kegg-bin/show_pathway?gga00380/C00078%09blue/C00637%09blue/C00780%09blue/C01717%09red/C02700%09blue/C05635%09blue/C05637%09red/C05642%09blue/C05646%09red/C05660%09blue/C06213%09red/C22006%09blue
gga00330	Arginine and proline metabolism	69	10	3	7	0.49944	0.301516829961546	1	0.1873	C00062; C00148; C00179; C00300; C01035; C01043; C01137; C02565; C03375; C15767	L-Arginine; L-Proline; Agmatine; Creatine; 4-Guanidinobutanoic acid; N-Carbamoylsarcosine; S-Adenosylmethioninamine; N-Methylhydantoin; Norspermidine; 4-(Glutamylamino) butanoate	https://www.genome.jp/kegg-bin/show_pathway?gga00330/C00062%09blue/C00148%09blue/C00179%09red/C00300%09red/C01035%09blue/C01043%09blue/C01137%09blue/C02565%09red/C03375%09blue/C15767%09blue
gga04068	FoxO signaling pathway	5	1	1	0	0.527939	0.277416073315625	1	0.2	C00008	Adenosine-5'-diphosphate	https://www.genome.jp/kegg-bin/show_pathway?gga04068/C00008%09red
gga04916	Melanogenesis	6	1	0	1	0.593808	0.226353834096013	1	0.1667	C00082	L-Tyrosine	https://www.genome.jp/kegg-bin/show_pathway?gga04916/C00082%09blue
gga00770	Pantothenate and CoA biosynthesis	30	4	3	1	0.618355	0.208762393615645	1	0.2403	C00054; C00106; C00864; C04352	Adenosine 3',5'-diphosphate; Uracil; Pantothenic acid; 4'-Phosphopantothenoylcysteine	https://www.genome.jp/kegg-bin/show_pathway?gga00770/C00054%09red/C00106%09red/C00864%09blue/C04352%09red
gga00480	Glutathione metabolism	38	5	2	3	0.626801	0.20287009272911	1	0.0379	C00006; C00669; C01879; C03170; C05730	NADP+; gamma-Glutamylcysteine; Pyroglutamic acid; Trypanothione disulfide; Glutathionylspermidine	https://www.genome.jp/kegg-bin/show_pathway?gga00480/C00006%09red/C00669%09blue/C01879%09blue/C03170%09red/C05730%09blue
gga00470	D-Amino acid metabolism	69	9	2	7	0.638845	0.194604560936399	1	0.1286	C00036; C00047; C00062; C00073; C00135; C00148; C00680; C01180; C03440	FA 4_2;O3; L-Lysine; L-Arginine; L-Methionine; L-Histidine; L-Proline; meso-Diaminoheptanedioate; 2-Oxo-4-methylthiobutanoic acid; cis-4-hydroxyproline	https://www.genome.jp/kegg-bin/show_pathway?gga00470/C00036%09red/C00047%09blue/C00062%09blue/C00073%09blue/C00135%09blue/C00148%09blue/C00680%09blue/C01180%09red/C03440%09blue
gga00220	Arginine biosynthesis	23	3	2	1	0.640723	0.193329492551256	1	0.2123	C00062; C00122; C03406	L-Arginine; Fumaric acid; Argininosuccinic acid	https://www.genome.jp/kegg-bin/show_pathway?gga00220/C00062%09blue/C00122%09red/C03406%09red
gga00760	Nicotinate and nicotinamide metabolism	55	7	6	1	0.662185	0.179020667676452	1	0.4177	C00003; C00006; C00042; C00122; C00455; C00857; C21075	Nadide; NADP+; Succinic acid; Fumaric acid; Nicotinamide ribotide; Nicotinic acid adenine dinucleotide; 6-hydroxy-N-methylmyosmine	https://www.genome.jp/kegg-bin/show_pathway?gga00760/C00003%09red/C00006%09red/C00042%09red/C00122%09red/C00455%09red/C00857%09red/C21075%09blue
gga00620	Pyruvate metabolism	32	4	4	0	0.670582	0.173548169744513	1	0.0336	C00036; C00042; C00122; C00149	FA 4_2;O3; Succinic acid; Fumaric acid; Malic acid	https://www.genome.jp/kegg-bin/show_pathway?gga00620/C00036%09red/C00042%09red/C00122%09red/C00149%09red
gga00640	Propanoate metabolism	41	5	3	2	0.69503	0.157996537608398	1	0.0812	C00042; C00894; C02170; C04593; C05989	Succinic acid; Acrylyl-CoA; Methylmalonic acid; Methylisocitric acid; Malonyl-CoA semialdehyde	https://www.genome.jp/kegg-bin/show_pathway?gga00640/C00042%09red/C00894%09blue/C02170%09red/C04593%09blue/C05989%09red
gga04744	Phototransduction	8	1	1	0	0.699301	0.155335552045118	1	0.125	C00376	Retinal	https://www.genome.jp/kegg-bin/show_pathway?gga04744/C00376%09red
gga04080	Neuroactive ligand-receptor interaction	53	6	1	5	0.768074	0.114596999095682	1	0.1132	C00008; C00388; C00483; C00780; C01120; C03758	Adenosine-5'-diphosphate; Histamine; Tyramine; Serotonin; Sphinganine 1-phosphate; Dopamine	https://www.genome.jp/kegg-bin/show_pathway?gga04080/C00008%09red/C00388%09blue/C00483%09blue/C00780%09blue/C01120%09blue/C03758%09blue
gga00591	Linoleic acid metabolism	28	3	1	2	0.76995	0.113537576496704	1	0.1935	C01595; C07338; C14831	Linoleic acid; 11-HpODE; 8(R)-Hydroperoxylinoleic acid	https://www.genome.jp/kegg-bin/show_pathway?gga00591/C01595%09blue/C07338%09blue/C14831%09red
gga00120	Primary bile acid biosynthesis	47	5	5	0	0.80438	0.0945386110217736	1	0.0809	C00695; C03594; C05446; C05453; C05455	Cholic acid; 7alpha-Hydroxycholesterol; ST 27_0;O4; 7a,12a-Dihydroxy-5a-cholestan-3-one; 7a-Hydroxy-cholestene-3-one	https://www.genome.jp/kegg-bin/show_pathway?gga00120/C00695%09red/C03594%09red/C05446%09red/C05453%09red/C05455%09red
gga00534	Glycosaminoglycan biosynthesis - heparan sulfate / heparin	11	1	1	0	0.808546	0.0922954285135249	1	0.0526	C00054	Adenosine 3',5'-diphosphate	https://www.genome.jp/kegg-bin/show_pathway?gga00534/C00054%09red
gga00310	Lysine degradation	56	6	3	3	0.812757	0.0900391842025812	1	0.1119	C00042; C00047; C00408; C00956; C03087; C03273	Succinic acid; L-Lysine; Pipecolic acid; Aminoadipic acid; 5-Acetamidovalerate; Glutarate semialdehyde	https://www.genome.jp/kegg-bin/show_pathway?gga00310/C00042%09red/C00047%09blue/C00408%09blue/C00956%09red/C03087%09blue/C03273%09red
gga00730	Thiamine metabolism	31	3	2	1	0.827463	0.0822515331491715	1	0.0882	C00003; C00018; C00082	Nadide; Pyridoxal 5'-phosphate; L-Tyrosine	https://www.genome.jp/kegg-bin/show_pathway?gga00730/C00003%09red/C00018%09red/C00082%09blue
gga00010	Glycolysis / Gluconeogenesis	31	3	1	2	0.827463	0.0822515331491715	1	0.183	C00036; C00236; C00631	FA 4_2;O3; Glyceric acid 1,3-biphosphate; 2-Phosphoglyceric acid	https://www.genome.jp/kegg-bin/show_pathway?gga00010/C00036%09red/C00236%09blue/C00631%09blue
gga00232	Caffeine metabolism	22	2	2	0	0.832846	0.0794352332394538	1	0.087	C00385; C07480	Xanthine; Theobromine	https://www.genome.jp/kegg-bin/show_pathway?gga00232/C00385%09red/C07480%09red
gga00532	Glycosaminoglycan biosynthesis - chondroitin sulfate / dermatan sulfate	12	1	1	0	0.835311	0.0781519443471462	1	0.05	C00054	Adenosine 3',5'-diphosphate	https://www.genome.jp/kegg-bin/show_pathway?gga00532/C00054%09red
gga04625	C-type lectin receptor signaling pathway	12	1	0	1	0.835311	0.0781519443471462	1	0.0833	C01019	L-Fucose	https://www.genome.jp/kegg-bin/show_pathway?gga04625/C01019%09blue
gga00740	Riboflavin metabolism	24	2	1	1	0.8676	0.0616802693124644	1	0.08	C01352; C03114	FADH; Dimethylbenzimidazole	https://www.genome.jp/kegg-bin/show_pathway?gga00740/C01352%09red/C03114%09blue
gga00130	Ubiquinone and other terpenoid-quinone biosynthesis	71	7	5	2	0.884225	0.0534370739226837	1	0.0814	C00082; C00811; C00885; C02483; C05849; C14151; C18132	L-Tyrosine; 4-Hydroxycinnamic acid; isochorismate; gamma-Tocopherol; Vitamin K1 2,3-epoxide; delta-Tocopherol; 3-hydroxy-geranylhydroquinone	https://www.genome.jp/kegg-bin/show_pathway?gga00130/C00082%09blue/C00811%09red/C00885%09red/C02483%09red/C05849%09red/C14151%09red/C18132%09blue
gga00600	Sphingolipid metabolism	35	3	1	2	0.88468	0.0532137411695764	1	0.0104	C01120; C03640; C12144	Sphinganine 1-phosphate; LysoSM(d18_1); Phytosphingosine	https://www.genome.jp/kegg-bin/show_pathway?gga00600/C01120%09blue/C03640%09blue/C12144%09red
gga00400	Phenylalanine, tyrosine and tryptophan biosynthesis	35	3	1	2	0.88468	0.0532137411695764	1	0.1282	C00078; C00082; C16848	L-Tryptophan; L-Tyrosine; 6-Deoxy-5-ketofructose 1-phosphate	https://www.genome.jp/kegg-bin/show_pathway?gga00400/C00078%09blue/C00082%09blue/C16848%09red
gga00051	Fructose and mannose metabolism	55	5	1	4	0.899177	0.0461549211289582	1	0.039	C00794; C01019; C01131; C18096; C20836	Sorbitol; L-Fucose; L-Rhamnulose 1-phosphate; [(2R,3S,4R)-3,4,5-trihydroxy-5-(hydroxymethyl)oxolan-2-yl]methyl dihydrogen phosphate; beta-L-Fucose	https://www.genome.jp/kegg-bin/show_pathway?gga00051/C00794%09blue/C01019%09blue/C01131%09blue/C18096%09red/C20836%09blue
gga00240	Pyrimidine metabolism	64	6	4	2	0.899284	0.0461031880794952	1	0.1413	C00106; C00383; C00526; C00672; C00881; C02170	Uracil; Malonic acid; Deoxyuridine; Deoxyribose 1-phosphate; Deoxycytidine; Methylmalonic acid	https://www.genome.jp/kegg-bin/show_pathway?gga00240/C00106%09red/C00383%09blue/C00526%09blue/C00672%09red/C00881%09red/C02170%09red
gga00450	Selenocompound metabolism	27	2	2	0	0.907452	0.0421763887341617	1	0.1739	C05172; C05688	Phosphoroselenoic acid; Selenocysteine	https://www.genome.jp/kegg-bin/show_pathway?gga00450/C05172%09red/C05688%09red
gga00100	Steroid biosynthesis	57	5	4	1	0.915494	0.0383444014869485	1	0.0607	C01189; C01802; C22116; C22119; C22123	Lathosterol; Desmosterol; 1-Dehydroxy-23-deoxojessic acid; 4alpha-Carboxy-ergosta-7,24(24(1))-dien-3beta-ol; avenastenone	https://www.genome.jp/kegg-bin/show_pathway?gga00100/C01189%09red/C01802%09blue/C22116%09red/C22119%09red/C22123%09red
gga00780	Biotin metabolism	29	2	0	2	0.927463	0.0327033745636114	1	0.1224	C00047; C00120	L-Lysine; Biotin	https://www.genome.jp/kegg-bin/show_pathway?gga00780/C00047%09blue/C00120%09blue
gga00750	Vitamin B6 metabolism	29	2	1	1	0.927463	0.0327033745636114	1	0.1558	C00018; C00627	Pyridoxal 5'-phosphate; Pyridoxine 5'-phosphate	https://www.genome.jp/kegg-bin/show_pathway?gga00750/C00018%09red/C00627%09blue
gga00280	Valine, leucine and isoleucine degradation	42	3	2	1	0.94544	0.0243661440428387	1	0.0354	C00233; C00407; C02170	Ketoleucine; L-Isoleucine; Methylmalonic acid	https://www.genome.jp/kegg-bin/show_pathway?gga00280/C00233%09red/C00407%09blue/C02170%09red
gga00630	Glyoxylate and dicarboxylate metabolism	64	5	4	1	0.955765	0.0196490038560308	1	0.0421	C00036; C00042; C00149; C00631; C00898	FA 4_2;O3; Succinic acid; Malic acid; 2-Phosphoglyceric acid; Tartaric acid	https://www.genome.jp/kegg-bin/show_pathway?gga00630/C00036%09red/C00042%09red/C00149%09red/C00631%09blue/C00898%09red
gga00052	Galactose metabolism	46	3	0	3	0.965138	0.0154106155460554	1	0.0044	C00794; C01697; C06311	Sorbitol; Galactitol; Galactitol 1-phosphate	https://www.genome.jp/kegg-bin/show_pathway?gga00052/C00794%09blue/C01697%09blue/C06311%09blue
gga00061	Fatty acid biosynthesis	58	4	1	3	0.970379	0.0130586152987892	1	0.0013	C00383; C06423; C06424; C08362	Malonic acid; Caprylic acid; Myristic acid; Palmitoleic acid	https://www.genome.jp/kegg-bin/show_pathway?gga00061/C00383%09blue/C06423%09red/C06424%09blue/C08362%09blue
gga00260	Glycine, serine and threonine metabolism	48	3	1	2	0.972264	0.0122159999443636	1	0.0046	C00078; C00300; C00631	L-Tryptophan; Creatine; 2-Phosphoglyceric acid	https://www.genome.jp/kegg-bin/show_pathway?gga00260/C00078%09blue/C00300%09red/C00631%09blue
gga00430	Taurine and hypotaurine metabolism	24	1	1	0	0.973077	0.01185295709388	1	0.0169	C00094	Sulfite	https://www.genome.jp/kegg-bin/show_pathway?gga00430/C00094%09red
gga00030	Pentose phosphate pathway	37	2	1	1	0.973469	0.0116776652888885	1	0.0041	C00631; C00672	2-Phosphoglyceric acid; Deoxyribose 1-phosphate	https://www.genome.jp/kegg-bin/show_pathway?gga00030/C00631%09blue/C00672%09red
gga00830	Retinol metabolism	25	1	1	0	0.976856	0.0101694752569187	1	0.2241	C00376	Retinal	https://www.genome.jp/kegg-bin/show_pathway?gga00830/C00376%09red
gga00230	Purine metabolism	101	8	6	2	0.979143	0.00915389585360073	1	0.1242	C00008; C00054; C00242; C00385; C03794; C04823; C05515; C11821	Adenosine-5'-diphosphate; Adenosine 3',5'-diphosphate; Guanine; Xanthine; Adenylsuccinic acid; SAICAR; 5-Ureido-4-imidazole carboxylate; 5-Hydroxyisourate	https://www.genome.jp/kegg-bin/show_pathway?gga00230/C00008%09red/C00054%09red/C00242%09blue/C00385%09red/C03794%09red/C04823%09red/C05515%09red/C11821%09blue
gga00440	Phosphonate and phosphinate metabolism	56	3	1	2	0.989182	0.00472395605735442	1	0.0517	C02798; C03557; C17944	PHOSPHONOPYRUVATE; Ciliatine; Rhizocticin A	https://www.genome.jp/kegg-bin/show_pathway?gga00440/C02798%09blue/C03557%09red/C17944%09blue
gga00785	Lipoic acid metabolism	44	2	2	0	0.98934	0.00465428452832896	1	0.0024	C00233; C06423	Ketoleucine; Caprylic acid	https://www.genome.jp/kegg-bin/show_pathway?gga00785/C00233%09red/C06423%09red
gga00053	Ascorbate and aldarate metabolism	57	3	3	0	0.990409	0.00418554489126423	1	0.0319	C03064; C06316; C14899	3-Dehydro-L-threonate; ACMC-20my24; 3-Dehydro-L-gulonate 6-phosphate	https://www.genome.jp/kegg-bin/show_pathway?gga00053/C03064%09red/C06316%09red/C14899%09red
gga04216	Ferroptosis	31	1	0	1	0.990671	0.0040704828573493	1	0.0323	C00669	gamma-Glutamylcysteine	https://www.genome.jp/kegg-bin/show_pathway?gga04216/C00669%09blue
gga00650	Butanoate metabolism	47	2	2	0	0.992839	0.00312096059833099	1	0.0182	C00042; C00122	Succinic acid; Fumaric acid	https://www.genome.jp/kegg-bin/show_pathway?gga00650/C00042%09red/C00122%09red
gga00071	Fatty acid degradation	50	2	1	1	0.995208	0.00208633686866755	1	0.004	C00517; C05266	Palmitaldehyde; CoA 8_0;O	https://www.genome.jp/kegg-bin/show_pathway?gga00071/C00517%09blue/C05266%09red
gga00983	Drug metabolism - other enzymes	63	3	2	1	0.995393	0.00200540644712462	1	0.021	C00003; C00006; C07585	Nadide; NADP+; Acetylisoniazid	https://www.genome.jp/kegg-bin/show_pathway?gga00983/C00003%09red/C00006%09red/C07585%09blue
gga02010	ABC transporters	139	10	2	8	0.996105	0.00169507591432034	1	0.0719	C00047; C00062; C00120; C00135; C00148; C00407; C00526; C00794; C00881; C03557	L-Lysine; L-Arginine; Biotin; L-Histidine; L-Proline; L-Isoleucine; Deoxyuridine; Sorbitol; Deoxycytidine; Ciliatine	https://www.genome.jp/kegg-bin/show_pathway?gga02010/C00047%09blue/C00062%09blue/C00120%09blue/C00135%09blue/C00148%09blue/C00407%09blue/C00526%09blue/C00794%09blue/C00881%09red/C03557%09red
gga00561	Glycerolipid metabolism	38	1	0	1	0.996776	0.00140251776682972	1	0.0069	C00631	2-Phosphoglyceric acid	https://www.genome.jp/kegg-bin/show_pathway?gga00561/C00631%09blue
gga00062	Fatty acid elongation	40	1	1	0	0.997621	0.00103440586435877	1	0.0121	C05266	CoA 8_0;O	https://www.genome.jp/kegg-bin/show_pathway?gga00062/C05266%09red
gga00790	Folate biosynthesis	58	2	2	0	0.998383	0.000702948520437218	1	0.002	C04807; C06313	Pteridine diphosphate; d-Threo biopterin	https://www.genome.jp/kegg-bin/show_pathway?gga00790/C04807%09red/C06313%09red
gga00040	Pentose and glucuronate interconversions	59	2	1	1	0.99859	0.00061276233340718	1	0.0141	C00905; C14899	D-Fructuronic acid; 3-Dehydro-L-gulonate 6-phosphate	https://www.genome.jp/kegg-bin/show_pathway?gga00040/C00905%09blue/C14899%09red
gga00592	alpha-Linolenic acid metabolism	44	1	1	0	0.998706	0.000562491779247717	1	0.0426	C06427	alpha-Linolenic acid	https://www.genome.jp/kegg-bin/show_pathway?gga00592/C06427%09red
gga01040	Biosynthesis of unsaturated fatty acids	74	3	2	1	0.998848	0.000500473997157634	1	0.0312	C01595; C06427; C06428	Linoleic acid; alpha-Linolenic acid; Eicosapentaenoic acid	https://www.genome.jp/kegg-bin/show_pathway?gga01040/C01595%09blue/C06427%09red/C06428%09red
gga00562	Inositol phosphate metabolism	47	1	1	0	0.99918	0.000356057599043687	1	0.0011	C04287	3,5_4-Trihydroxycyclohexa-1,2-dione	https://www.genome.jp/kegg-bin/show_pathway?gga00562/C04287%09red
gga00590	Arachidonic acid metabolism	79	3	3	0	0.999396	0.000262429533431737	1	0.0023	C04742; C04853; C05963	15(S)-HETE; 20-Hydroxy-leukotriene B4; Thromboxane B2	https://www.genome.jp/kegg-bin/show_pathway?gga00590/C04742%09red/C04853%09red/C05963%09red
gga00980	Metabolism of xenobiotics by cytochrome P450	121	6	5	1	0.999684	0.000137447931949174	1	0.0368	C14788; C14789; C14802; C14865; C19561; C19565	1-nitrosonaphthalene; N-Hydroxy-1-aminonaphthalene; 1-Nitronaphthalene-7,8-oxide; 2-(S-Glutathionyl)acetyl chloride; 7-Hydroxymethyl-12-methylbenz[a]anthracene; 4-Hydroxy-1-(3-pyridinyl)-1-butanone	https://www.genome.jp/kegg-bin/show_pathway?gga00980/C14788%09red/C14789%09red/C14802%09red/C14865%09red/C19561%09red/C19565%09blue
gga00564	Glycerophospholipid metabolism	56	1	1	0	0.999793	9.00902573492714e-05	1	0.0006	C04638	2,3-Digeranylgeranyl sn-glycerol 1-phosphate	https://www.genome.jp/kegg-bin/show_pathway?gga00564/C04638%09red
gga00524	Neomycin, kanamycin and gentamicin biosynthesis	81	2	2	0	0.999935	2.81103665685871e-05	1	0.0247	C21262; C21269	6-Hydroxyparmomomycin; (2R,3R,4R,5R)-2-[(1S,2S,3R,4S,6R)-4,6-diamino-3-[(2R,3R,4R,5S,6R)-3-amino-6-[(1S)-1-aminoethyl]-4,5-dihydroxy-tetrahydropyran-2-yl]oxy-2-hydroxy-cyclohexoxy]-5-methyl-4-(methylamino)tetrahydropyran-3,5-diol	https://www.genome.jp/kegg-bin/show_pathway?gga00524/C21262%09red/C21269%09red
gga00860	Porphyrin metabolism	148	7	4	3	0.999947	2.31333103673873e-05	1	0.1616	C00500; C00748; C03114; C03263; C05912; C11630; C21764	Biliverdin; CID 439303; Dimethylbenzimidazole; Coproporphyrinogen III; (3Z)-Phycoerythrobilin; 15,16-Dihydrobiliverdin; 5-Hydroxybenzimidazole	https://www.genome.jp/kegg-bin/show_pathway?gga00860/C00500%09red/C00748%09red/C03114%09blue/C03263%09red/C05912%09blue/C11630%09red/C21764%09blue
gga00140	Steroid hormone biosynthesis	99	3	2	1	0.999958	1.84188771213619e-05	1	0.0493	C05297; C05472; C05483	ST 19_4;O3; 3b-Allotetrahydrocortisol; 17-Deoxycortolone	https://www.genome.jp/kegg-bin/show_pathway?gga00140/C05297%09blue/C05472%09red/C05483%09red
gga00982	Drug metabolism - cytochrome P450	100	3	2	1	0.999963	1.608416502976e-05	1	0.0255	C16560; C16570; C16658	3-Hydroxylidocaine; 4-Hydroxy-2,6-dimethylaniline; 2-Propylglutaric acid	https://www.genome.jp/kegg-bin/show_pathway?gga00982/C16560%09red/C16570%09red/C16658%09blue
gga00520	Amino sugar and nucleotide sugar metabolism	118	2	1	1	1	1.30053397632299e-07	1	0.0008	C01019; C04631	L-Fucose; UDP-N-acetylglucosamine enolpyruvate	https://www.genome.jp/kegg-bin/show_pathway?gga00520/C01019%09blue/C04631%09red
